# Supplementary material for: DNA methylation dynamics play crucial roles in shaping the distinct transcriptomic profiles for different root-type initiation in rice
Source: Genome Biol. 2025 Apr 17;26:99. doi: 10.1186/s13059-025-03571-0 (PMC12004658; doi:10.1186/s13059-025-03571-0)
Supplement: Supplementary file 4 — Additional file 4. Table S3. Differentially methylated regions identified in this study. [file 13059_2025_3571_MOESM4_ESM.xlsx]

## Sheet: CR-1-versus-0
Supplementary Table 3. Differentially methylated regions identified in this study
Chromosome	Start site	End site	Context	Type
Chr1	1250	1300	CHH	hypo
Chr1	11100	11150	CHH	hypo
Chr1	21950	22000	CHH	hypo
Chr1	28750	28800	CHH	hypo
Chr1	54950	55000	CHH	hypo
Chr1	55000	55050	CHH	hypo
Chr1	56100	56150	CHH	hypo
Chr1	61200	61250	CHH	hypo
Chr1	82150	82200	CHH	hypo
Chr1	84750	84800	CHH	hypo
Chr1	104900	104950	CHH	hypo
Chr1	105000	105050	CHH	hypo
Chr1	117750	117800	CHH	hypo
Chr1	119950	120000	CHH	hypo
Chr1	127750	127800	CHH	hypo
Chr1	133600	133650	CHH	hypo
Chr1	133900	133950	CHH	hypo
Chr1	134000	134050	CHH	hypo
Chr1	137050	137100	CHH	hypo
Chr1	157000	157050	CHH	hypo
Chr1	157200	157250	CHH	hypo
Chr1	175600	175650	CHH	hypo
Chr1	177250	177300	CHH	hypo
Chr1	180900	180950	CHH	hypo
Chr1	181750	181800	CHH	hypo
Chr1	181800	181850	CHH	hypo
Chr1	181850	181900	CHH	hypo
Chr1	182550	182600	CHH	hypo
Chr1	183650	183700	CHH	hypo
Chr1	184150	184200	CHH	hypo
Chr1	185950	186000	CHH	hypo
Chr1	197500	197550	CHH	hypo
Chr1	221850	221900	CHH	hypo
Chr1	222950	223000	CHH	hypo
Chr1	223000	223050	CHH	hypo
Chr1	238150	238200	CHH	hypo
Chr1	244100	244150	CHH	hypo
Chr1	244150	244200	CHH	hypo
Chr1	246700	246750	CHH	hypo
Chr1	246750	246800	CHH	hypo
Chr1	247950	248000	CHH	hypo
Chr1	268450	268500	CHH	hypo
Chr1	269850	269900	CHH	hypo
Chr1	270100	270150	CHH	hypo
Chr1	272000	272050	CHH	hypo
Chr1	275450	275500	CHH	hypo
Chr1	275700	275750	CHH	hypo
Chr1	275750	275800	CHH	hypo
Chr1	275800	275850	CHH	hypo
Chr1	276050	276100	CHH	hypo
Chr1	276150	276200	CHH	hypo
Chr1	280300	280350	CHH	hypo
Chr1	282650	282700	CHH	hypo
Chr1	282900	282950	CHH	hypo
Chr1	282950	283000	CHH	hypo
Chr1	283900	283950	CHH	hypo
Chr1	284200	284250	CHH	hypo
Chr1	284250	284300	CHH	hypo
Chr1	292650	292700	CHH	hypo
Chr1	294000	294050	CHH	hypo
Chr1	295600	295650	CHH	hypo
Chr1	295650	295700	CHH	hypo
Chr1	297400	297450	CHH	hypo
Chr1	297800	297850	CHH	hypo
Chr1	297850	297900	CHH	hypo
Chr1	298300	298350	CHH	hypo
Chr1	298500	298550	CHH	hypo
Chr1	299100	299150	CHH	hypo
Chr1	299150	299200	CHH	hypo
Chr1	299200	299250	CHH	hypo
Chr1	299250	299300	CHH	hypo
Chr1	299300	299350	CHH	hypo
Chr1	300400	300450	CHH	hypo
Chr1	301500	301550	CHH	hypo
Chr1	301550	301600	CHH	hypo
Chr1	301600	301650	CHH	hypo
Chr1	302700	302750	CHH	hypo
Chr1	314250	314300	CHH	hypo
Chr1	314950	315000	CHH	hypo
Chr1	315950	316000	CHH	hypo
Chr1	317200	317250	CHH	hypo
Chr1	317450	317500	CHH	hypo
Chr1	317550	317600	CHH	hypo
Chr1	319050	319100	CHH	hypo
Chr1	326650	326700	CHH	hypo
Chr1	369350	369400	CHH	hypo
Chr1	381300	381350	CHH	hypo
Chr1	397000	397050	CHH	hypo
Chr1	398100	398150	CHH	hypo
Chr1	398800	398850	CHH	hypo
Chr1	401800	401850	CHH	hypo
Chr1	405800	405850	CHG	hypo
Chr1	406050	406100	CHH	hypo
Chr1	409450	409500	CHH	hypo
Chr1	411550	411600	CHH	hypo
Chr1	412000	412050	CHH	hypo
Chr1	422200	422250	CHH	hypo
Chr1	426100	426150	CHH	hypo
Chr1	451550	451600	CHH	hypo
Chr1	451600	451650	CHH	hypo
Chr1	455050	455100	CHH	hypo
Chr1	457850	457900	CHH	hypo
Chr1	457900	457950	CHH	hypo
Chr1	457950	458000	CHH	hypo
Chr1	458000	458050	CHH	hypo
Chr1	459300	459350	CHH	hypo
Chr1	459750	459800	CHH	hypo
Chr1	461850	461900	CHH	hypo
Chr1	461900	461950	CHH	hypo
Chr1	462600	462650	CHH	hypo
Chr1	464400	464450	CHH	hypo
Chr1	464450	464500	CHH	hypo
Chr1	474000	474050	CHH	hypo
Chr1	477950	478000	CHH	hypo
Chr1	483250	483300	CHH	hypo
Chr1	483300	483350	CHH	hypo
Chr1	492800	492850	CHH	hypo
Chr1	492950	493000	CHG	hypo
Chr1	501850	501900	CHH	hypo
Chr1	506600	506650	CHH	hypo
Chr1	508600	508650	CHH	hypo
Chr1	524700	524750	CHH	hypo
Chr1	531150	531200	CHH	hypo
Chr1	533750	533800	CHH	hypo
Chr1	539300	539350	CHH	hypo
Chr1	544850	544900	CHH	hypo
Chr1	544950	545000	CHH	hypo
Chr1	546800	546850	CHH	hypo
Chr1	547350	547400	CHH	hypo
Chr1	547650	547700	CHH	hypo
Chr1	548300	548350	CHH	hypo
Chr1	548650	548700	CHH	hypo
Chr1	552650	552700	CHH	hypo
Chr1	552700	552750	CHH	hypo
Chr1	552800	552850	CHH	hypo
Chr1	560500	560550	CHG	hypo
Chr1	581200	581250	CHH	hypo
Chr1	581250	581300	CHH	hypo
Chr1	581350	581400	CHH	hypo
Chr1	581400	581450	CHH	hypo
Chr1	585150	585200	CHH	hypo
Chr1	585500	585550	CHH	hypo
Chr1	594200	594250	CHH	hypo
Chr1	597250	597300	CHH	hypo
Chr1	609100	609150	CHH	hypo
Chr1	609150	609200	CHH	hypo
Chr1	610800	610850	CHH	hypo
Chr1	611200	611250	CHH	hypo
Chr1	616150	616200	CHH	hypo
Chr1	618100	618150	CHH	hypo
Chr1	618150	618200	CHH	hypo
Chr1	618200	618250	CHH	hypo
Chr1	618250	618300	CHH	hypo
Chr1	618600	618650	CHH	hypo
Chr1	618650	618700	CHH	hypo
Chr1	618800	618850	CHH	hypo
Chr1	619900	619950	CHH	hypo
Chr1	620500	620550	CHH	hypo
Chr1	630750	630800	CHH	hypo
Chr1	645150	645200	CHH	hypo
Chr1	647600	647650	CHH	hypo
Chr1	647750	647800	CHH	hypo
Chr1	656450	656500	CHH	hypo
Chr1	659050	659100	CHH	hypo
Chr1	659100	659150	CHH	hypo
Chr1	659150	659200	CHH	hypo
Chr1	660850	660900	CHH	hypo
Chr1	661750	661800	CHH	hypo
Chr1	661800	661850	CHH	hypo
Chr1	666750	666800	CHH	hypo
Chr1	671050	671100	CHH	hypo
Chr1	671100	671150	CHH	hypo
Chr1	671150	671200	CHH	hypo
Chr1	675150	675200	CHH	hypo
Chr1	675650	675700	CHH	hypo
Chr1	675800	675850	CHH	hypo
Chr1	715450	715500	CHH	hypo
Chr1	715500	715550	CHH	hypo
Chr1	715550	715600	CHH	hypo
Chr1	715750	715800	CHH	hypo
Chr1	715800	715850	CHH	hypo
Chr1	715850	715900	CHH	hypo
Chr1	716700	716750	CHH	hypo
Chr1	717850	717900	CHH	hypo
Chr1	727200	727250	CHH	hypo
Chr1	727300	727350	CHH	hypo
Chr1	727350	727400	CHH	hypo
Chr1	743250	743300	CHH	hypo
Chr1	750950	751000	CHH	hypo
Chr1	751400	751450	CHH	hypo
Chr1	751500	751550	CHH	hypo
Chr1	765300	765350	CHH	hypo
Chr1	766600	766650	CHH	hypo
Chr1	780200	780250	CHH	hypo
Chr1	795050	795100	CHH	hypo
Chr1	798450	798500	CHH	hypo
Chr1	802600	802650	CHH	hypo
Chr1	813200	813250	CHH	hypo
Chr1	815400	815450	CHH	hypo
Chr1	817400	817450	CHH	hypo
Chr1	818450	818500	CHH	hypo
Chr1	819850	819900	CHH	hypo
Chr1	821500	821550	CHH	hypo
Chr1	821550	821600	CHH	hypo
Chr1	821700	821750	CHH	hypo
Chr1	823500	823550	CHH	hypo
Chr1	823600	823650	CHH	hypo
Chr1	829550	829600	CHG	hypo
Chr1	830300	830350	CHH	hypo
Chr1	832100	832150	CHH	hypo
Chr1	832500	832550	CHH	hypo
Chr1	840950	841000	CHH	hypo
Chr1	841250	841300	CHH	hypo
Chr1	849600	849650	CHH	hypo
Chr1	849850	849900	CHH	hypo
Chr1	850100	850150	CHH	hypo
Chr1	850700	850750	CHH	hypo
Chr1	856900	856950	CHH	hypo
Chr1	858300	858350	CHH	hypo
Chr1	860750	860800	CHH	hypo
Chr1	873250	873300	CHG	hypo
Chr1	879150	879200	CHH	hypo
Chr1	905450	905500	CHH	hypo
Chr1	905500	905550	CHH	hypo
Chr1	905550	905600	CHH	hypo
Chr1	905650	905700	CHH	hypo
Chr1	906300	906350	CHH	hypo
Chr1	906450	906500	CHH	hypo
Chr1	906500	906550	CHH	hypo
Chr1	906650	906700	CHH	hypo
Chr1	908850	908900	CHH	hypo
Chr1	909750	909800	CHH	hypo
Chr1	909800	909850	CHH	hypo
Chr1	909850	909900	CHH	hypo
Chr1	909950	910000	CHH	hypo
Chr1	910100	910150	CHH	hypo
Chr1	910150	910200	CHH	hypo
Chr1	910450	910500	CHH	hypo
Chr1	911550	911600	CHH	hypo
Chr1	914350	914400	CHH	hypo
Chr1	914400	914450	CHH	hypo
Chr1	914450	914500	CHH	hypo
Chr1	916550	916600	CHG	hypo
Chr1	916650	916700	CHH	hypo
Chr1	921600	921650	CHH	hypo
Chr1	926250	926300	CHH	hypo
Chr1	926350	926400	CHH	hypo
Chr1	960750	960800	CHH	hypo
Chr1	960800	960850	CHH	hypo
Chr1	961100	961150	CHH	hypo
Chr1	966350	966400	CHH	hypo
Chr1	967550	967600	CHH	hypo
Chr1	968300	968350	CHH	hypo
Chr1	968600	968650	CHH	hypo
Chr1	973950	974000	CHH	hypo
Chr1	981550	981600	CHH	hypo
Chr1	982850	982900	CHH	hypo
Chr1	982900	982950	CHH	hypo
Chr1	982950	983000	CHH	hypo
Chr1	983050	983100	CHH	hypo
Chr1	983750	983800	CHH	hypo
Chr1	984050	984100	CHH	hypo
Chr1	984100	984150	CHH	hypo
Chr1	984800	984850	CHH	hypo
Chr1	989700	989750	CHH	hypo
Chr1	991100	991150	CHH	hypo
Chr1	992250	992300	CHH	hypo
Chr1	992300	992350	CHH	hypo
Chr1	992600	992650	CHH	hypo
Chr1	992650	992700	CHH	hypo
Chr1	993200	993250	CHH	hypo
Chr1	993450	993500	CHH	hypo
Chr1	993500	993550	CHH	hypo
Chr1	993650	993700	CHH	hypo
Chr1	1032000	1032050	CHH	hypo
Chr1	1033300	1033350	CHH	hypo
Chr1	1033350	1033400	CHH	hypo
Chr1	1033700	1033750	CHH	hypo
Chr1	1033900	1033950	CHH	hypo
Chr1	1035000	1035050	CHH	hypo
Chr1	1036650	1036700	CHH	hypo
Chr1	1036700	1036750	CHH	hypo
Chr1	1036950	1037000	CHH	hypo
Chr1	1038150	1038200	CHG	hypo
Chr1	1039600	1039650	CHH	hypo
Chr1	1040700	1040750	CHH	hypo
Chr1	1042700	1042750	CHH	hypo
Chr1	1043300	1043350	CHH	hypo
Chr1	1043350	1043400	CHH	hypo
Chr1	1061300	1061350	CHH	hypo
Chr1	1061400	1061450	CHH	hypo
Chr1	1062700	1062750	CHH	hypo
Chr1	1065200	1065250	CHH	hypo
Chr1	1077300	1077350	CHH	hypo
Chr1	1085750	1085800	CHH	hypo
Chr1	1085800	1085850	CHH	hypo
Chr1	1087500	1087550	CHH	hypo
Chr1	1093850	1093900	CHH	hypo
Chr1	1094500	1094550	CHH	hypo
Chr1	1106800	1106850	CHH	hypo
Chr1	1106950	1107000	CHH	hypo
Chr1	1107550	1107600	CHH	hypo
Chr1	1109300	1109350	CHH	hypo
Chr1	1109800	1109850	CHH	hypo
Chr1	1112550	1112600	CHG	hypo
Chr1	1113850	1113900	CHH	hypo
Chr1	1114400	1114450	CHH	hypo
Chr1	1115050	1115100	CHH	hypo
Chr1	1115700	1115750	CHH	hypo
Chr1	1116550	1116600	CHH	hypo
Chr1	1116700	1116750	CHH	hypo
Chr1	1116750	1116800	CHH	hypo
Chr1	1117400	1117450	CHH	hypo
Chr1	1117500	1117550	CHH	hypo
Chr1	1117550	1117600	CHH	hypo
Chr1	1117650	1117700	CHH	hypo
Chr1	1117700	1117750	CHH	hypo
Chr1	1117850	1117900	CHH	hypo
Chr1	1118350	1118400	CHH	hypo
Chr1	1118750	1118800	CHH	hypo
Chr1	1118800	1118850	CHH	hypo
Chr1	1118950	1119000	CHH	hypo
Chr1	1119650	1119700	CHH	hypo
Chr1	1121900	1121950	CHH	hypo
Chr1	1129250	1129300	CHH	hypo
Chr1	1131900	1131950	CHH	hypo
Chr1	1132150	1132200	CHH	hypo
Chr1	1132200	1132250	CHH	hypo
Chr1	1133150	1133200	CHH	hypo
Chr1	1133200	1133250	CHH	hypo
Chr1	1133400	1133450	CHH	hypo
Chr1	1133600	1133650	CHH	hypo
Chr1	1133700	1133750	CHH	hypo
Chr1	1133800	1133850	CHH	hypo
Chr1	1133850	1133900	CHH	hypo
Chr1	1134700	1134750	CHH	hypo
Chr1	1134850	1134900	CHH	hypo
Chr1	1142850	1142900	CHH	hypo
Chr1	1143050	1143100	CHH	hypo
Chr1	1143100	1143150	CHH	hypo
Chr1	1143400	1143450	CHH	hypo
Chr1	1143450	1143500	CHH	hypo
Chr1	1146950	1147000	CHH	hypo
Chr1	1159100	1159150	CHH	hypo
Chr1	1164950	1165000	CHH	hypo
Chr1	1165300	1165350	CHH	hypo
Chr1	1165400	1165450	CHH	hypo
Chr1	1165500	1165550	CHH	hypo
Chr1	1191350	1191400	CHH	hypo
Chr1	1191500	1191550	CHH	hypo
Chr1	1194650	1194700	CHH	hypo
Chr1	1194750	1194800	CHH	hypo
Chr1	1194850	1194900	CHH	hypo
Chr1	1195700	1195750	CHH	hypo
Chr1	1195900	1195950	CHH	hypo
Chr1	1195950	1196000	CHH	hypo
Chr1	1196350	1196400	CHH	hypo
Chr1	1197150	1197200	CHH	hypo
Chr1	1206950	1207000	CHH	hypo
Chr1	1208000	1208050	CHH	hypo
Chr1	1209450	1209500	CHH	hypo
Chr1	1212200	1212250	CHH	hypo
Chr1	1212250	1212300	CHH	hypo
Chr1	1217050	1217100	CHH	hypo
Chr1	1218550	1218600	CHH	hypo
Chr1	1218600	1218650	CHH	hypo
Chr1	1218650	1218700	CHH	hypo
Chr1	1220600	1220650	CHH	hypo
Chr1	1222700	1222750	CHH	hypo
Chr1	1237700	1237750	CHH	hypo
Chr1	1237750	1237800	CHH	hypo
Chr1	1237800	1237850	CHH	hypo
Chr1	1237850	1237900	CHH	hypo
Chr1	1243850	1243900	CHH	hypo
Chr1	1244000	1244050	CHH	hypo
Chr1	1246250	1246300	CHH	hypo
Chr1	1247050	1247100	CHH	hypo
Chr1	1248900	1248950	CHH	hypo
Chr1	1249200	1249250	CHH	hypo
Chr1	1249400	1249450	CHH	hypo
Chr1	1249550	1249600	CHH	hypo
Chr1	1252700	1252750	CHH	hypo
Chr1	1252750	1252800	CHH	hypo
Chr1	1255650	1255700	CHH	hypo
Chr1	1255700	1255750	CHH	hypo
Chr1	1264000	1264050	CHH	hypo
Chr1	1265600	1265650	CHH	hypo
Chr1	1268150	1268200	CHH	hypo
Chr1	1281950	1282000	CHH	hypo
Chr1	1282250	1282300	CHH	hypo
Chr1	1282400	1282450	CHH	hypo
Chr1	1285400	1285450	CHH	hypo
Chr1	1285950	1286000	CHH	hypo
Chr1	1288100	1288150	CHH	hypo
Chr1	1291150	1291200	CHH	hypo
Chr1	1293650	1293700	CHH	hypo
Chr1	1295750	1295800	CHH	hypo
Chr1	1296250	1296300	CHH	hypo
Chr1	1296900	1296950	CHH	hypo
Chr1	1296950	1297000	CHH	hypo
Chr1	1297000	1297050	CHH	hypo
Chr1	1297150	1297200	CHH	hypo
Chr1	1298100	1298150	CHH	hypo
Chr1	1298600	1298650	CHH	hypo
Chr1	1298700	1298750	CHH	hypo
Chr1	1300000	1300050	CHH	hypo
Chr1	1300450	1300500	CHH	hypo
Chr1	1300500	1300550	CHH	hypo
Chr1	1308450	1308500	CHH	hypo
Chr1	1309600	1309650	CHH	hypo
Chr1	1311900	1311950	CHH	hypo
Chr1	1313800	1313850	CHH	hypo
Chr1	1314350	1314400	CHH	hypo
Chr1	1314850	1314900	CHH	hypo
Chr1	1316500	1316550	CHH	hypo
Chr1	1322400	1322450	CHH	hypo
Chr1	1327350	1327400	CHH	hypo
Chr1	1327450	1327500	CHH	hypo
Chr1	1336550	1336600	CHH	hypo
Chr1	1337650	1337700	CHH	hypo
Chr1	1337750	1337800	CHH	hypo
Chr1	1340050	1340100	CHH	hypo
Chr1	1349750	1349800	CHH	hypo
Chr1	1349800	1349850	CHH	hypo
Chr1	1357300	1357350	CHG	hypo
Chr1	1361400	1361450	CHH	hypo
Chr1	1364450	1364500	CHH	hypo
Chr1	1368250	1368300	CHH	hypo
Chr1	1378100	1378150	CHH	hypo
Chr1	1378150	1378200	CHH	hypo
Chr1	1379150	1379200	CHH	hypo
Chr1	1400350	1400400	CHH	hypo
Chr1	1430050	1430100	CHH	hypo
Chr1	1431900	1431950	CHH	hypo
Chr1	1435950	1436000	CHH	hypo
Chr1	1445450	1445500	CHH	hypo
Chr1	1460850	1460900	CHG	hypo
Chr1	1461950	1462000	CHH	hypo
Chr1	1462250	1462300	CHG	hypo
Chr1	1482450	1482500	CHH	hypo
Chr1	1495800	1495850	CHH	hypo
Chr1	1499750	1499800	CHH	hypo
Chr1	1514650	1514700	CHH	hypo
Chr1	1525050	1525100	CHH	hypo
Chr1	1525100	1525150	CHH	hypo
Chr1	1525350	1525400	CHH	hypo
Chr1	1532400	1532450	CHH	hypo
Chr1	1543200	1543250	CHH	hypo
Chr1	1543450	1543500	CHH	hypo
Chr1	1543500	1543550	CHH	hypo
Chr1	1548850	1548900	CHH	hypo
Chr1	1552650	1552700	CHH	hypo
Chr1	1553300	1553350	CHH	hypo
Chr1	1553400	1553450	CHH	hypo
Chr1	1554400	1554450	CHH	hypo
Chr1	1567050	1567100	CHH	hypo
Chr1	1580150	1580200	CHH	hypo
Chr1	1580400	1580450	CHH	hypo
Chr1	1580500	1580550	CHH	hypo
Chr1	1580600	1580650	CHH	hypo
Chr1	1586100	1586150	CHH	hypo
Chr1	1589750	1589800	CHH	hypo
Chr1	1590600	1590650	CHG	hypo
Chr1	1591200	1591250	CHG	hypo
Chr1	1596550	1596600	CHG	hypo
Chr1	1605900	1605950	CHH	hypo
Chr1	1605950	1606000	CHH	hypo
Chr1	1606000	1606050	CHH	hypo
Chr1	1606050	1606100	CHH	hypo
Chr1	1606450	1606500	CHH	hypo
Chr1	1606500	1606550	CHH	hypo
Chr1	1621950	1622000	CHH	hypo
Chr1	1622100	1622150	CHH	hypo
Chr1	1629800	1629850	CHH	hypo
Chr1	1629850	1629900	CHH	hypo
Chr1	1648100	1648150	CHH	hypo
Chr1	1651850	1651900	CHH	hypo
Chr1	1653750	1653800	CHH	hypo
Chr1	1664900	1664950	CHH	hypo
Chr1	1677600	1677650	CHH	hypo
Chr1	1677650	1677700	CHH	hypo
Chr1	1677700	1677750	CHH	hypo
Chr1	1678600	1678650	CHH	hypo
Chr1	1681700	1681750	CHH	hypo
Chr1	1687150	1687200	CHH	hypo
Chr1	1687250	1687300	CHH	hypo
Chr1	1690250	1690300	CHH	hypo
Chr1	1690300	1690350	CHH	hypo
Chr1	1696550	1696600	CHH	hypo
Chr1	1696750	1696800	CHH	hypo
Chr1	1697700	1697750	CHH	hypo
Chr1	1697750	1697800	CHH	hypo
Chr1	1697800	1697850	CHH	hypo
Chr1	1703450	1703500	CHH	hypo
Chr1	1703950	1704000	CHH	hypo
Chr1	1704800	1704850	CHH	hypo
Chr1	1705100	1705150	CHH	hypo
Chr1	1709500	1709550	CHH	hypo
Chr1	1709700	1709750	CHH	hypo
Chr1	1709800	1709850	CHH	hypo
Chr1	1710200	1710250	CHH	hypo
Chr1	1710550	1710600	CHH	hypo
Chr1	1715200	1715250	CHH	hypo
Chr1	1716200	1716250	CHH	hypo
Chr1	1716250	1716300	CHH	hypo
Chr1	1718900	1718950	CHH	hypo
Chr1	1720400	1720450	CHH	hypo
Chr1	1721450	1721500	CHH	hypo
Chr1	1721850	1721900	CHH	hypo
Chr1	1724250	1724300	CHH	hypo
Chr1	1726250	1726300	CHH	hypo
Chr1	1726900	1726950	CHH	hypo
Chr1	1727750	1727800	CHH	hypo
Chr1	1729800	1729850	CHH	hypo
Chr1	1729850	1729900	CHH	hypo
Chr1	1729950	1730000	CHH	hypo
Chr1	1730000	1730050	CHH	hypo
Chr1	1734250	1734300	CHH	hypo
Chr1	1734450	1734500	CHH	hypo
Chr1	1734850	1734900	CHH	hypo
Chr1	1742900	1742950	CHH	hypo
Chr1	1744800	1744850	CHH	hypo
Chr1	1753150	1753200	CHH	hypo
Chr1	1753200	1753250	CHH	hypo
Chr1	1762600	1762650	CHH	hypo
Chr1	1763750	1763800	CHH	hypo
Chr1	1763800	1763850	CHH	hypo
Chr1	1769050	1769100	CHH	hypo
Chr1	1772700	1772750	CHH	hypo
Chr1	1772750	1772800	CHH	hypo
Chr1	1774200	1774250	CHH	hypo
Chr1	1780100	1780150	CHH	hypo
Chr1	1785500	1785550	CHH	hypo
Chr1	1785650	1785700	CHH	hypo
Chr1	1786250	1786300	CHH	hypo
Chr1	1786500	1786550	CHH	hypo
Chr1	1786550	1786600	CHH	hypo
Chr1	1786600	1786650	CHH	hypo
Chr1	1786650	1786700	CHH	hypo
Chr1	1788550	1788600	CHH	hypo
Chr1	1788600	1788650	CHH	hypo
Chr1	1788700	1788750	CHH	hypo
Chr1	1788750	1788800	CHH	hypo
Chr1	1788800	1788850	CHH	hypo
Chr1	1791750	1791800	CHH	hypo
Chr1	1794150	1794200	CHH	hypo
Chr1	1794900	1794950	CHH	hypo
Chr1	1797100	1797150	CHH	hypo
Chr1	1825050	1825100	CHH	hypo
Chr1	1829450	1829500	CHH	hypo
Chr1	1829500	1829550	CHH	hypo
Chr1	1829950	1830000	CHH	hypo
Chr1	1830000	1830050	CHH	hypo
Chr1	1830100	1830150	CHH	hypo
Chr1	1831650	1831700	CHH	hypo
Chr1	1840250	1840300	CHH	hypo
Chr1	1840300	1840350	CHH	hypo
Chr1	1841150	1841200	CHH	hypo
Chr1	1841200	1841250	CHH	hypo
Chr1	1843600	1843650	CHH	hypo
Chr1	1843650	1843700	CHH	hypo
Chr1	1859250	1859300	CHH	hypo
Chr1	1859300	1859350	CHH	hypo
Chr1	1859350	1859400	CHH	hypo
Chr1	1860900	1860950	CHH	hypo
Chr1	1861050	1861100	CHH	hypo
Chr1	1861100	1861150	CHH	hypo
Chr1	1872100	1872150	CHH	hypo
Chr1	1874600	1874650	CHH	hypo
Chr1	1875800	1875850	CHH	hypo
Chr1	1886250	1886300	CHH	hypo
Chr1	1886500	1886550	CHH	hypo
Chr1	1894000	1894050	CHH	hypo
Chr1	1895100	1895150	CHH	hypo
Chr1	1916200	1916250	CHH	hypo
Chr1	1920900	1920950	CHH	hypo
Chr1	1927650	1927700	CHH	hypo
Chr1	1930800	1930850	CHH	hypo
Chr1	1930900	1930950	CHH	hypo
Chr1	1933700	1933750	CHH	hypo
Chr1	1937900	1937950	CHH	hypo
Chr1	1946350	1946400	CHH	hypo
Chr1	1946400	1946450	CHH	hypo
Chr1	1946450	1946500	CHH	hypo
Chr1	1947000	1947050	CHH	hypo
Chr1	1947050	1947100	CHH	hypo
Chr1	1950100	1950150	CHH	hypo
Chr1	1951000	1951050	CHH	hypo
Chr1	1951050	1951100	CHH	hypo
Chr1	1951100	1951150	CHH	hypo
Chr1	1970500	1970550	CHH	hypo
Chr1	1971550	1971600	CHH	hypo
Chr1	1971900	1971950	CHH	hypo
Chr1	1973450	1973500	CHH	hypo
Chr1	1974000	1974050	CHH	hypo
Chr1	1974050	1974100	CHH	hypo
Chr1	1974200	1974250	CHH	hypo
Chr1	1994650	1994700	CHH	hypo
Chr1	1998750	1998800	CHH	hypo
Chr1	1999850	1999900	CHH	hypo
Chr1	2004450	2004500	CHH	hypo
Chr1	2005850	2005900	CHH	hypo
Chr1	2008000	2008050	CHH	hypo
Chr1	2012950	2013000	CHH	hypo
Chr1	2013250	2013300	CHH	hypo
Chr1	2020150	2020200	CHH	hypo
Chr1	2025200	2025250	CHH	hypo
Chr1	2027250	2027300	CHH	hypo
Chr1	2027300	2027350	CHH	hypo
Chr1	2027400	2027450	CHH	hypo
Chr1	2027450	2027500	CHH	hypo
Chr1	2027500	2027550	CHH	hypo
Chr1	2027650	2027700	CHH	hypo
Chr1	2028850	2028900	CHH	hypo
Chr1	2033300	2033350	CHH	hypo
Chr1	2035050	2035100	CHH	hypo
Chr1	2035400	2035450	CHH	hypo
Chr1	2039750	2039800	CHH	hypo
Chr1	2039800	2039850	CHH	hypo
Chr1	2041300	2041350	CHH	hypo
Chr1	2041600	2041650	CHH	hypo
Chr1	2041650	2041700	CHH	hypo
Chr1	2041700	2041750	CHH	hypo
Chr1	2041900	2041950	CHH	hypo
Chr1	2041950	2042000	CHH	hypo
Chr1	2044150	2044200	CHH	hypo
Chr1	2049850	2049900	CHH	hypo
Chr1	2067750	2067800	CHH	hypo
Chr1	2067850	2067900	CHH	hypo
Chr1	2068850	2068900	CHH	hypo
Chr1	2078100	2078150	CHH	hypo
Chr1	2078150	2078200	CHH	hypo
Chr1	2078200	2078250	CHH	hypo
Chr1	2089650	2089700	CHH	hypo
Chr1	2093850	2093900	CHH	hypo
Chr1	2095850	2095900	CHH	hypo
Chr1	2095900	2095950	CHH	hypo
Chr1	2103550	2103600	CHH	hypo
Chr1	2104350	2104400	CHH	hypo
Chr1	2104500	2104550	CHH	hypo
Chr1	2104550	2104600	CHH	hypo
Chr1	2105800	2105850	CHH	hypo
Chr1	2106000	2106050	CHH	hypo
Chr1	2112550	2112600	CHH	hypo
Chr1	2113050	2113100	CHH	hypo
Chr1	2114500	2114550	CHH	hypo
Chr1	2118300	2118350	CHH	hypo
Chr1	2123500	2123550	CHH	hypo
Chr1	2124300	2124350	CHH	hypo
Chr1	2124700	2124750	CHH	hypo
Chr1	2125100	2125150	CHH	hypo
Chr1	2125150	2125200	CHH	hypo
Chr1	2125250	2125300	CHH	hypo
Chr1	2126000	2126050	CHH	hypo
Chr1	2126100	2126150	CHH	hypo
Chr1	2126150	2126200	CHH	hypo
Chr1	2129350	2129400	CHH	hypo
Chr1	2129500	2129550	CHH	hypo
Chr1	2129550	2129600	CHH	hypo
Chr1	2129600	2129650	CHH	hypo
Chr1	2130900	2130950	CHH	hypo
Chr1	2142900	2142950	CHH	hypo
Chr1	2143000	2143050	CHH	hypo
Chr1	2143150	2143200	CHH	hypo
Chr1	2143250	2143300	CHH	hypo
Chr1	2143300	2143350	CHH	hypo
Chr1	2144950	2145000	CHH	hypo
Chr1	2145750	2145800	CHH	hypo
Chr1	2145800	2145850	CHH	hypo
Chr1	2152850	2152900	CHH	hypo
Chr1	2153000	2153050	CHH	hypo
Chr1	2166550	2166600	CHH	hypo
Chr1	2173300	2173350	CHH	hypo
Chr1	2173950	2174000	CHH	hypo
Chr1	2174000	2174050	CHH	hypo
Chr1	2174050	2174100	CHH	hypo
Chr1	2176500	2176550	CHH	hypo
Chr1	2176700	2176750	CHH	hypo
Chr1	2176750	2176800	CHH	hypo
Chr1	2176800	2176850	CHH	hypo
Chr1	2180000	2180050	CHH	hypo
Chr1	2180150	2180200	CHH	hypo
Chr1	2191050	2191100	CHH	hypo
Chr1	2196850	2196900	CHG	hypo
Chr1	2196900	2196950	CHH	hypo
Chr1	2199600	2199650	CHH	hypo
Chr1	2200200	2200250	CHH	hypo
Chr1	2205350	2205400	CHH	hypo
Chr1	2205400	2205450	CHH	hypo
Chr1	2206350	2206400	CHH	hypo
Chr1	2214000	2214050	CHH	hypo
Chr1	2228400	2228450	CHH	hypo
Chr1	2228450	2228500	CHH	hypo
Chr1	2228850	2228900	CHH	hypo
Chr1	2232150	2232200	CHH	hypo
Chr1	2232350	2232400	CHH	hypo
Chr1	2237700	2237750	CHH	hypo
Chr1	2242450	2242500	CHH	hypo
Chr1	2243750	2243800	CHH	hypo
Chr1	2243850	2243900	CHH	hypo
Chr1	2245200	2245250	CHH	hypo
Chr1	2246500	2246550	CHH	hypo
Chr1	2246700	2246750	CHH	hypo
Chr1	2250500	2250550	CHH	hypo
Chr1	2255250	2255300	CHH	hypo
Chr1	2257850	2257900	CHH	hypo
Chr1	2258400	2258450	CHH	hypo
Chr1	2258700	2258750	CHH	hypo
Chr1	2260750	2260800	CHH	hypo
Chr1	2260800	2260850	CHH	hypo
Chr1	2274850	2274900	CHH	hypo
Chr1	2281400	2281450	CHH	hypo
Chr1	2281450	2281500	CHH	hypo
Chr1	2286700	2286750	CHH	hypo
Chr1	2288950	2289000	CHH	hypo
Chr1	2289750	2289800	CHH	hypo
Chr1	2289800	2289850	CHH	hypo
Chr1	2315700	2315750	CHH	hypo
Chr1	2316550	2316600	CHH	hypo
Chr1	2319350	2319400	CHH	hypo
Chr1	2321200	2321250	CHH	hypo
Chr1	2325550	2325600	CHH	hypo
Chr1	2325600	2325650	CHH	hypo
Chr1	2325700	2325750	CHH	hypo
Chr1	2326500	2326550	CHH	hypo
Chr1	2329800	2329850	CHH	hypo
Chr1	2344650	2344700	CHH	hypo
Chr1	2353850	2353900	CHH	hypo
Chr1	2353900	2353950	CHH	hypo
Chr1	2360750	2360800	CHH	hypo
Chr1	2360800	2360850	CHH	hypo
Chr1	2377100	2377150	CHH	hypo
Chr1	2385900	2385950	CHH	hypo
Chr1	2386100	2386150	CHH	hypo
Chr1	2386200	2386250	CHH	hypo
Chr1	2399550	2399600	CHH	hypo
Chr1	2408700	2408750	CHH	hypo
Chr1	2409100	2409150	CHH	hypo
Chr1	2410050	2410100	CHH	hypo
Chr1	2410550	2410600	CHH	hypo
Chr1	2410650	2410700	CHH	hypo
Chr1	2411950	2412000	CHH	hypo
Chr1	2412600	2412650	CHH	hypo
Chr1	2412650	2412700	CHH	hypo
Chr1	2412700	2412750	CHH	hypo
Chr1	2413800	2413850	CHH	hypo
Chr1	2413950	2414000	CHG	hypo
Chr1	2420400	2420450	CHH	hypo
Chr1	2420450	2420500	CHH	hypo
Chr1	2425050	2425100	CHH	hypo
Chr1	2427900	2427950	CHH	hypo
Chr1	2428450	2428500	CHH	hypo
Chr1	2430200	2430250	CHH	hypo
Chr1	2430600	2430650	CHH	hypo
Chr1	2431700	2431750	CHH	hypo
Chr1	2432050	2432100	CHH	hypo
Chr1	2432200	2432250	CHH	hypo
Chr1	2432350	2432400	CHH	hypo
Chr1	2432400	2432450	CHH	hypo
Chr1	2433100	2433150	CHH	hypo
Chr1	2433200	2433250	CHH	hypo
Chr1	2433400	2433450	CHH	hypo
Chr1	2433450	2433500	CHH	hypo
Chr1	2433500	2433550	CHH	hypo
Chr1	2433550	2433600	CHH	hypo
Chr1	2439950	2440000	CHH	hypo
Chr1	2440550	2440600	CHH	hypo
Chr1	2441650	2441700	CHH	hypo
Chr1	2441700	2441750	CHH	hypo
Chr1	2445050	2445100	CHH	hypo
Chr1	2447250	2447300	CHH	hypo
Chr1	2447650	2447700	CHH	hypo
Chr1	2447750	2447800	CHH	hypo
Chr1	2457650	2457700	CHH	hypo
Chr1	2464900	2464950	CHH	hypo
Chr1	2465000	2465050	CHH	hypo
Chr1	2466000	2466050	CHH	hypo
Chr1	2467600	2467650	CHH	hypo
Chr1	2468600	2468650	CHH	hypo
Chr1	2468800	2468850	CHH	hypo
Chr1	2469050	2469100	CHH	hypo
Chr1	2470750	2470800	CHH	hypo
Chr1	2473300	2473350	CHH	hypo
Chr1	2473350	2473400	CHH	hypo
Chr1	2473450	2473500	CHH	hypo
Chr1	2473500	2473550	CHH	hypo
Chr1	2473700	2473750	CHH	hypo
Chr1	2473900	2473950	CHH	hypo
Chr1	2474100	2474150	CHH	hypo
Chr1	2474150	2474200	CHH	hypo
Chr1	2474200	2474250	CHH	hypo
Chr1	2474250	2474300	CHH	hypo
Chr1	2476100	2476150	CHH	hypo
Chr1	2477250	2477300	CHH	hypo
Chr1	2477350	2477400	CHH	hypo
Chr1	2479550	2479600	CHH	hypo
Chr1	2484450	2484500	CHH	hypo
Chr1	2484500	2484550	CHH	hypo
Chr1	2484550	2484600	CHH	hypo
Chr1	2484950	2485000	CHH	hypo
Chr1	2485000	2485050	CHH	hypo
Chr1	2485650	2485700	CHH	hypo
Chr1	2485800	2485850	CHH	hypo
Chr1	2491750	2491800	CHH	hypo
Chr1	2492600	2492650	CHH	hypo
Chr1	2493200	2493250	CHH	hypo
Chr1	2493250	2493300	CHH	hypo
Chr1	2496500	2496550	CHH	hypo
Chr1	2499150	2499200	CHH	hypo
Chr1	2499500	2499550	CHH	hypo
Chr1	2501750	2501800	CHH	hypo
Chr1	2503400	2503450	CHH	hypo
Chr1	2516000	2516050	CHH	hypo
Chr1	2517400	2517450	CHH	hypo
Chr1	2517450	2517500	CHH	hypo
Chr1	2524650	2524700	CHG	hypo
Chr1	2525100	2525150	CHH	hypo
Chr1	2527850	2527900	CHH	hypo
Chr1	2531400	2531450	CHH	hypo
Chr1	2531450	2531500	CHH	hypo
Chr1	2541600	2541650	CHH	hypo
Chr1	2543050	2543100	CHH	hypo
Chr1	2544800	2544850	CHH	hypo
Chr1	2544850	2544900	CHH	hypo
Chr1	2546750	2546800	CHH	hypo
Chr1	2547100	2547150	CHH	hypo
Chr1	2554300	2554350	CHH	hypo
Chr1	2560500	2560550	CHH	hypo
Chr1	2575900	2575950	CHH	hypo
Chr1	2579100	2579150	CHH	hypo
Chr1	2579200	2579250	CHH	hypo
Chr1	2579300	2579350	CHH	hypo
Chr1	2581550	2581600	CHH	hypo
Chr1	2584850	2584900	CHH	hypo
Chr1	2584900	2584950	CHH	hypo
Chr1	2595750	2595800	CHH	hypo
Chr1	2595800	2595850	CHH	hypo
Chr1	2596650	2596700	CHH	hypo
Chr1	2596750	2596800	CHH	hypo
Chr1	2596800	2596850	CHH	hypo
Chr1	2597350	2597400	CHH	hypo
Chr1	2624200	2624250	CHH	hypo
Chr1	2629900	2629950	CHH	hypo
Chr1	2630050	2630100	CHH	hypo
Chr1	2630650	2630700	CHH	hypo
Chr1	2630850	2630900	CHH	hypo
Chr1	2631450	2631500	CHH	hypo
Chr1	2639200	2639250	CHG	hypo
Chr1	2646050	2646100	CHH	hypo
Chr1	2646150	2646200	CHH	hypo
Chr1	2651750	2651800	CHH	hypo
Chr1	2656850	2656900	CHH	hypo
Chr1	2659100	2659150	CHH	hypo
Chr1	2677550	2677600	CHH	hypo
Chr1	2680350	2680400	CHH	hypo
Chr1	2680400	2680450	CHH	hypo
Chr1	2680850	2680900	CHH	hypo
Chr1	2692150	2692200	CHH	hypo
Chr1	2694000	2694050	CHH	hypo
Chr1	2711850	2711900	CHH	hypo
Chr1	2712900	2712950	CHH	hypo
Chr1	2726850	2726900	CHH	hypo
Chr1	2729650	2729700	CHH	hypo
Chr1	2729700	2729750	CHH	hypo
Chr1	2731250	2731300	CHH	hypo
Chr1	2737500	2737550	CHG	hypo
Chr1	2744700	2744750	CHH	hypo
Chr1	2744850	2744900	CHH	hypo
Chr1	2744900	2744950	CHH	hypo
Chr1	2749500	2749550	CHH	hypo
Chr1	2751600	2751650	CHH	hypo
Chr1	2752600	2752650	CHH	hypo
Chr1	2757100	2757150	CHH	hypo
Chr1	2762000	2762050	CHH	hypo
Chr1	2763650	2763700	CHH	hypo
Chr1	2765100	2765150	CHH	hypo
Chr1	2765300	2765350	CHH	hypo
Chr1	2765400	2765450	CHH	hypo
Chr1	2775200	2775250	CHH	hypo
Chr1	2775250	2775300	CHH	hypo
Chr1	2775300	2775350	CHH	hypo
Chr1	2775450	2775500	CHH	hypo
Chr1	2780950	2781000	CHH	hypo
Chr1	2782650	2782700	CHH	hypo
Chr1	2785700	2785750	CHH	hypo
Chr1	2797350	2797400	CHH	hypo
Chr1	2797850	2797900	CHH	hypo
Chr1	2799850	2799900	CHH	hypo
Chr1	2799900	2799950	CHH	hypo
Chr1	2799950	2800000	CHH	hypo
Chr1	2800000	2800050	CHH	hypo
Chr1	2809350	2809400	CHH	hypo
Chr1	2809550	2809600	CHH	hypo
Chr1	2809600	2809650	CHH	hypo
Chr1	2809750	2809800	CHH	hypo
Chr1	2817050	2817100	CHH	hypo
Chr1	2823600	2823650	CHH	hypo
Chr1	2825350	2825400	CHH	hypo
Chr1	2829050	2829100	CHH	hypo
Chr1	2839300	2839350	CHH	hypo
Chr1	2846450	2846500	CHH	hypo
Chr1	2850350	2850400	CHH	hypo
Chr1	2850750	2850800	CHH	hypo
Chr1	2858350	2858400	CHH	hypo
Chr1	2858500	2858550	CHH	hypo
Chr1	2858550	2858600	CHH	hypo
Chr1	2868000	2868050	CHH	hypo
Chr1	2874450	2874500	CHH	hypo
Chr1	2883900	2883950	CHH	hypo
Chr1	2884750	2884800	CHH	hypo
Chr1	2884800	2884850	CHH	hypo
Chr1	2884850	2884900	CHH	hypo
Chr1	2884900	2884950	CHH	hypo
Chr1	2884950	2885000	CHH	hypo
Chr1	2885050	2885100	CHH	hypo
Chr1	2887400	2887450	CHH	hypo
Chr1	2887450	2887500	CHH	hypo
Chr1	2887500	2887550	CHH	hypo
Chr1	2887550	2887600	CHH	hypo
Chr1	2889450	2889500	CHH	hypo
Chr1	2896200	2896250	CHH	hypo
Chr1	2900800	2900850	CHH	hypo
Chr1	2906100	2906150	CHH	hypo
Chr1	2908350	2908400	CHH	hypo
Chr1	2908450	2908500	CHH	hypo
Chr1	2921650	2921700	CHH	hypo
Chr1	2921700	2921750	CHH	hypo
Chr1	2921850	2921900	CHH	hypo
Chr1	2922150	2922200	CHH	hypo
Chr1	2922300	2922350	CHH	hypo
Chr1	2929850	2929900	CHH	hypo
Chr1	2934300	2934350	CHH	hypo
Chr1	2934350	2934400	CHH	hypo
Chr1	2934400	2934450	CHH	hypo
Chr1	2954050	2954100	CHH	hypo
Chr1	2967400	2967450	CHH	hypo
Chr1	2970150	2970200	CHH	hypo
Chr1	2981950	2982000	CHH	hypo
Chr1	3000700	3000750	CHH	hypo
Chr1	3002200	3002250	CHH	hypo
Chr1	3002400	3002450	CHH	hypo
Chr1	3009750	3009800	CHH	hypo
Chr1	3009800	3009850	CHH	hypo
Chr1	3012950	3013000	CHH	hypo
Chr1	3028300	3028350	CHH	hypo
Chr1	3029450	3029500	CHH	hypo
Chr1	3029550	3029600	CHH	hypo
Chr1	3029600	3029650	CHH	hypo
Chr1	3071300	3071350	CHH	hypo
Chr1	3071350	3071400	CHH	hypo
Chr1	3071450	3071500	CHH	hypo
Chr1	3071500	3071550	CHH	hypo
Chr1	3072450	3072500	CHH	hypo
Chr1	3073900	3073950	CHH	hypo
Chr1	3073950	3074000	CHH	hypo
Chr1	3074750	3074800	CHH	hypo
Chr1	3075900	3075950	CHH	hypo
Chr1	3075950	3076000	CHH	hypo
Chr1	3076100	3076150	CHH	hypo
Chr1	3094750	3094800	CHH	hypo
Chr1	3096050	3096100	CHH	hypo
Chr1	3096750	3096800	CHH	hypo
Chr1	3097000	3097050	CHH	hypo
Chr1	3097100	3097150	CHH	hypo
Chr1	3107450	3107500	CHH	hypo
Chr1	3115000	3115050	CHH	hypo
Chr1	3117450	3117500	CHH	hypo
Chr1	3120850	3120900	CHH	hypo
Chr1	3126600	3126650	CHH	hypo
Chr1	3127400	3127450	CHH	hypo
Chr1	3134400	3134450	CHH	hypo
Chr1	3135550	3135600	CHH	hypo
Chr1	3138700	3138750	CHH	hypo
Chr1	3140450	3140500	CHH	hypo
Chr1	3141300	3141350	CHH	hypo
Chr1	3154400	3154450	CHH	hypo
Chr1	3164500	3164550	CHG	hypo
Chr1	3174550	3174600	CHH	hypo
Chr1	3174750	3174800	CHH	hypo
Chr1	3194950	3195000	CHH	hypo
Chr1	3195150	3195200	CHH	hypo
Chr1	3195200	3195250	CHH	hypo
Chr1	3195250	3195300	CHH	hypo
Chr1	3200450	3200500	CHH	hypo
Chr1	3200500	3200550	CHH	hypo
Chr1	3203750	3203800	CHG	hypo
Chr1	3217600	3217650	CHH	hypo
Chr1	3219700	3219750	CHH	hypo
Chr1	3221200	3221250	CHH	hypo
Chr1	3228050	3228100	CHH	hypo
Chr1	3229450	3229500	CHH	hypo
Chr1	3229500	3229550	CHH	hypo
Chr1	3249950	3250000	CHH	hypo
Chr1	3254600	3254650	CHH	hypo
Chr1	3271500	3271550	CHH	hypo
Chr1	3280200	3280250	CHH	hypo
Chr1	3280450	3280500	CHH	hypo
Chr1	3280800	3280850	CHH	hypo
Chr1	3281350	3281400	CHH	hypo
Chr1	3282050	3282100	CHH	hypo
Chr1	3282250	3282300	CHH	hypo
Chr1	3292050	3292100	CHH	hypo
Chr1	3292100	3292150	CHH	hypo
Chr1	3292150	3292200	CHH	hypo
Chr1	3300450	3300500	CHH	hypo
Chr1	3305300	3305350	CHH	hypo
Chr1	3305350	3305400	CHH	hypo
Chr1	3308150	3308200	CHH	hypo
Chr1	3309850	3309900	CHH	hypo
Chr1	3319100	3319150	CHH	hypo
Chr1	3332450	3332500	CHH	hypo
Chr1	3332800	3332850	CHH	hypo
Chr1	3344100	3344150	CHH	hypo
Chr1	3344450	3344500	CHH	hypo
Chr1	3361450	3361500	CHH	hypo
Chr1	3361550	3361600	CHH	hypo
Chr1	3368750	3368800	CHH	hypo
Chr1	3368850	3368900	CHH	hypo
Chr1	3371100	3371150	CHH	hypo
Chr1	3371450	3371500	CHH	hypo
Chr1	3373500	3373550	CHH	hypo
Chr1	3376100	3376150	CHH	hypo
Chr1	3376400	3376450	CHH	hypo
Chr1	3377950	3378000	CHH	hypo
Chr1	3378250	3378300	CHH	hypo
Chr1	3383150	3383200	CHH	hypo
Chr1	3384550	3384600	CHH	hypo
Chr1	3384750	3384800	CHH	hypo
Chr1	3386250	3386300	CHH	hypo
Chr1	3386300	3386350	CHH	hypo
Chr1	3391200	3391250	CHH	hypo
Chr1	3391250	3391300	CHH	hypo
Chr1	3391300	3391350	CHH	hypo
Chr1	3391400	3391450	CHH	hypo
Chr1	3391450	3391500	CHH	hypo
Chr1	3391600	3391650	CHH	hypo
Chr1	3391650	3391700	CHH	hypo
Chr1	3392700	3392750	CHH	hypo
Chr1	3400650	3400700	CHH	hypo
Chr1	3403650	3403700	CHH	hypo
Chr1	3404050	3404100	CHH	hypo
Chr1	3404550	3404600	CHH	hypo
Chr1	3405050	3405100	CHH	hypo
Chr1	3405200	3405250	CHH	hypo
Chr1	3418000	3418050	CHH	hypo
Chr1	3430000	3430050	CHH	hypo
Chr1	3430050	3430100	CHH	hypo
Chr1	3431300	3431350	CHH	hypo
Chr1	3431400	3431450	CHH	hypo
Chr1	3437950	3438000	CHH	hypo
Chr1	3438450	3438500	CHH	hypo
Chr1	3438600	3438650	CHH	hypo
Chr1	3442850	3442900	CHH	hypo
Chr1	3446650	3446700	CHH	hypo
Chr1	3462600	3462650	CHH	hypo
Chr1	3462650	3462700	CHH	hypo
Chr1	3472350	3472400	CHH	hypo
Chr1	3493000	3493050	CHH	hypo
Chr1	3493050	3493100	CHH	hypo
Chr1	3509000	3509050	CHH	hypo
Chr1	3518000	3518050	CHH	hypo
Chr1	3518050	3518100	CHH	hypo
Chr1	3523700	3523750	CHH	hypo
Chr1	3525000	3525050	CHH	hypo
Chr1	3525600	3525650	CHH	hypo
Chr1	3531950	3532000	CHH	hypo
Chr1	3532000	3532050	CHH	hypo
Chr1	3538150	3538200	CHH	hypo
Chr1	3540350	3540400	CHH	hypo
Chr1	3540400	3540450	CHH	hypo
Chr1	3541050	3541100	CHH	hypo
Chr1	3543200	3543250	CHH	hypo
Chr1	3543500	3543550	CHH	hypo
Chr1	3543550	3543600	CHH	hypo
Chr1	3544600	3544650	CHH	hypo
Chr1	3544650	3544700	CHH	hypo
Chr1	3544700	3544750	CHH	hypo
Chr1	3544750	3544800	CHH	hypo
Chr1	3553550	3553600	CHH	hypo
Chr1	3580250	3580300	CHH	hypo
Chr1	3580550	3580600	CHH	hypo
Chr1	3582450	3582500	CHH	hypo
Chr1	3582550	3582600	CHH	hypo
Chr1	3582600	3582650	CHH	hypo
Chr1	3582750	3582800	CHH	hypo
Chr1	3583900	3583950	CHH	hypo
Chr1	3584100	3584150	CHH	hypo
Chr1	3586500	3586550	CHH	hypo
Chr1	3586550	3586600	CHH	hypo
Chr1	3587500	3587550	CHH	hypo
Chr1	3587650	3587700	CHH	hypo
Chr1	3587900	3587950	CHH	hypo
Chr1	3588000	3588050	CHH	hypo
Chr1	3588050	3588100	CHH	hypo
Chr1	3590200	3590250	CHH	hypo
Chr1	3590400	3590450	CHH	hypo
Chr1	3590950	3591000	CHH	hypo
Chr1	3594100	3594150	CHH	hypo
Chr1	3594150	3594200	CHH	hypo
Chr1	3603650	3603700	CHH	hypo
Chr1	3604200	3604250	CHH	hypo
Chr1	3604300	3604350	CHH	hypo
Chr1	3605050	3605100	CHH	hypo
Chr1	3605350	3605400	CHH	hypo
Chr1	3608050	3608100	CHH	hypo
Chr1	3616250	3616300	CHH	hypo
Chr1	3616300	3616350	CHH	hypo
Chr1	3616350	3616400	CHH	hypo
Chr1	3617350	3617400	CHH	hypo
Chr1	3617400	3617450	CHH	hypo
Chr1	3625650	3625700	CHH	hypo
Chr1	3630450	3630500	CHH	hypo
Chr1	3631000	3631050	CHH	hypo
Chr1	3631100	3631150	CHH	hypo
Chr1	3632850	3632900	CHH	hypo
Chr1	3636150	3636200	CHH	hypo
Chr1	3636300	3636350	CHH	hypo
Chr1	3636550	3636600	CHH	hypo
Chr1	3636600	3636650	CHH	hypo
Chr1	3636700	3636750	CHH	hypo
Chr1	3636750	3636800	CHH	hypo
Chr1	3636800	3636850	CHH	hypo
Chr1	3640300	3640350	CHH	hypo
Chr1	3640350	3640400	CHH	hypo
Chr1	3640450	3640500	CHH	hypo
Chr1	3640550	3640600	CHH	hypo
Chr1	3640600	3640650	CHH	hypo
Chr1	3641750	3641800	CHH	hypo
Chr1	3641800	3641850	CHH	hypo
Chr1	3641850	3641900	CHH	hypo
Chr1	3658800	3658850	CHH	hypo
Chr1	3659950	3660000	CHH	hypo
Chr1	3674250	3674300	CHH	hypo
Chr1	3674300	3674350	CHH	hypo
Chr1	3674650	3674700	CHH	hypo
Chr1	3689650	3689700	CHH	hypo
Chr1	3691150	3691200	CHH	hypo
Chr1	3691800	3691850	CHH	hypo
Chr1	3693850	3693900	CHH	hypo
Chr1	3702300	3702350	CHH	hypo
Chr1	3723500	3723550	CHH	hypo
Chr1	3729850	3729900	CHH	hypo
Chr1	3729950	3730000	CHH	hypo
Chr1	3730450	3730500	CHH	hypo
Chr1	3731100	3731150	CHG	hypo
Chr1	3731100	3731150	CHH	hypo
Chr1	3734650	3734700	CHH	hypo
Chr1	3734700	3734750	CHH	hypo
Chr1	3735650	3735700	CHH	hypo
Chr1	3737100	3737150	CHH	hypo
Chr1	3737150	3737200	CHH	hypo
Chr1	3746500	3746550	CHH	hypo
Chr1	3748550	3748600	CHH	hypo
Chr1	3759000	3759050	CHH	hypo
Chr1	3759050	3759100	CHH	hypo
Chr1	3763500	3763550	CHH	hypo
Chr1	3763550	3763600	CHH	hypo
Chr1	3778100	3778150	CHH	hypo
Chr1	3780250	3780300	CHH	hypo
Chr1	3788550	3788600	CHH	hypo
Chr1	3798600	3798650	CHH	hypo
Chr1	3798700	3798750	CHH	hypo
Chr1	3801000	3801050	CHH	hypo
Chr1	3813850	3813900	CHH	hypo
Chr1	3814050	3814100	CHH	hypo
Chr1	3814300	3814350	CHH	hypo
Chr1	3814400	3814450	CHH	hypo
Chr1	3814950	3815000	CHH	hypo
Chr1	3825050	3825100	CHH	hypo
Chr1	3833550	3833600	CHH	hypo
Chr1	3834150	3834200	CHH	hypo
Chr1	3835000	3835050	CHH	hypo
Chr1	3850650	3850700	CHH	hypo
Chr1	3851150	3851200	CHH	hypo
Chr1	3854300	3854350	CHH	hypo
Chr1	3854800	3854850	CHH	hypo
Chr1	3858350	3858400	CHH	hypo
Chr1	3858400	3858450	CHH	hypo
Chr1	3875400	3875450	CHH	hypo
Chr1	3875450	3875500	CHH	hypo
Chr1	3877850	3877900	CHH	hypo
Chr1	3877900	3877950	CHH	hypo
Chr1	3878000	3878050	CHH	hypo
Chr1	3884850	3884900	CHH	hypo
Chr1	3885650	3885700	CHH	hypo
Chr1	3887650	3887700	CHH	hypo
Chr1	3893600	3893650	CHH	hypo
Chr1	3900750	3900800	CHH	hypo
Chr1	3910550	3910600	CHH	hypo
Chr1	3911200	3911250	CHH	hypo
Chr1	3911750	3911800	CHH	hypo
Chr1	3912650	3912700	CHH	hypo
Chr1	3916650	3916700	CHH	hypo
Chr1	3917000	3917050	CHH	hypo
Chr1	3917200	3917250	CHH	hypo
Chr1	3917350	3917400	CHH	hypo
Chr1	3924200	3924250	CHH	hypo
Chr1	3930750	3930800	CHH	hypo
Chr1	3933800	3933850	CHH	hypo
Chr1	3935150	3935200	CHH	hypo
Chr1	3935200	3935250	CHH	hypo
Chr1	3935250	3935300	CHH	hypo
Chr1	3936450	3936500	CHH	hypo
Chr1	3936650	3936700	CHH	hypo
Chr1	3937250	3937300	CHH	hypo
Chr1	3937350	3937400	CHH	hypo
Chr1	3937500	3937550	CHH	hypo
Chr1	3937550	3937600	CHH	hypo
Chr1	3937600	3937650	CHH	hypo
Chr1	3937650	3937700	CHH	hypo
Chr1	3943500	3943550	CHH	hypo
Chr1	3944050	3944100	CHH	hypo
Chr1	3944200	3944250	CHH	hypo
Chr1	3946400	3946450	CHH	hypo
Chr1	3948500	3948550	CHH	hypo
Chr1	3948600	3948650	CHH	hypo
Chr1	3955700	3955750	CHH	hypo
Chr1	3957100	3957150	CHH	hypo
Chr1	3967200	3967250	CHH	hypo
Chr1	3967250	3967300	CHH	hypo
Chr1	3968850	3968900	CHH	hypo
Chr1	3969050	3969100	CHH	hypo
Chr1	3970050	3970100	CHH	hypo
Chr1	3970150	3970200	CHH	hypo
Chr1	3970650	3970700	CHH	hypo
Chr1	3970700	3970750	CHH	hypo
Chr1	3970750	3970800	CHH	hypo
Chr1	3971250	3971300	CHH	hypo
Chr1	3971800	3971850	CHH	hypo
Chr1	3972200	3972250	CHH	hypo
Chr1	3972400	3972450	CHH	hypo
Chr1	3972500	3972550	CHH	hypo
Chr1	3972700	3972750	CHH	hypo
Chr1	3973650	3973700	CHH	hypo
Chr1	3985850	3985900	CHH	hypo
Chr1	4000150	4000200	CHH	hypo
Chr1	4006550	4006600	CHH	hypo
Chr1	4008400	4008450	CHH	hypo
Chr1	4016400	4016450	CHH	hypo
Chr1	4018000	4018050	CHH	hypo
Chr1	4018100	4018150	CHH	hypo
Chr1	4021450	4021500	CHH	hypo
Chr1	4022800	4022850	CHH	hypo
Chr1	4031050	4031100	CHH	hypo
Chr1	4031650	4031700	CHH	hypo
Chr1	4032750	4032800	CHH	hypo
Chr1	4033000	4033050	CHH	hypo
Chr1	4045300	4045350	CHH	hypo
Chr1	4046000	4046050	CHH	hypo
Chr1	4047100	4047150	CHH	hypo
Chr1	4047150	4047200	CHH	hypo
Chr1	4047700	4047750	CHH	hypo
Chr1	4048050	4048100	CHH	hypo
Chr1	4048250	4048300	CHH	hypo
Chr1	4055700	4055750	CHH	hypo
Chr1	4056000	4056050	CHH	hypo
Chr1	4058050	4058100	CHH	hypo
Chr1	4072250	4072300	CHH	hypo
Chr1	4073050	4073100	CHH	hypo
Chr1	4076600	4076650	CHH	hypo
Chr1	4076850	4076900	CHH	hypo
Chr1	4078050	4078100	CHH	hypo
Chr1	4078700	4078750	CHH	hypo
Chr1	4082850	4082900	CHH	hypo
Chr1	4095750	4095800	CHH	hypo
Chr1	4095800	4095850	CHH	hypo
Chr1	4095850	4095900	CHH	hypo
Chr1	4096100	4096150	CHG	hypo
Chr1	4096900	4096950	CHH	hypo
Chr1	4099900	4099950	CHH	hypo
Chr1	4117300	4117350	CHH	hypo
Chr1	4117350	4117400	CHH	hypo
Chr1	4123000	4123050	CHH	hypo
Chr1	4141300	4141350	CHH	hypo
Chr1	4151250	4151300	CHH	hypo
Chr1	4151300	4151350	CHH	hypo
Chr1	4151650	4151700	CHH	hypo
Chr1	4152600	4152650	CHH	hypo
Chr1	4152650	4152700	CHH	hypo
Chr1	4157600	4157650	CHH	hypo
Chr1	4160150	4160200	CHH	hypo
Chr1	4164650	4164700	CHH	hypo
Chr1	4164750	4164800	CHH	hypo
Chr1	4164800	4164850	CHH	hypo
Chr1	4164950	4165000	CHH	hypo
Chr1	4166350	4166400	CHH	hypo
Chr1	4166400	4166450	CHH	hypo
Chr1	4166450	4166500	CHH	hypo
Chr1	4166500	4166550	CHH	hypo
Chr1	4169650	4169700	CHH	hypo
Chr1	4169700	4169750	CHH	hypo
Chr1	4170550	4170600	CHH	hypo
Chr1	4175900	4175950	CHH	hypo
Chr1	4176150	4176200	CHH	hypo
Chr1	4182650	4182700	CHG	hypo
Chr1	4185900	4185950	CHH	hypo
Chr1	4187150	4187200	CHH	hypo
Chr1	4189950	4190000	CHH	hypo
Chr1	4192350	4192400	CHH	hypo
Chr1	4194100	4194150	CHH	hypo
Chr1	4194950	4195000	CHH	hypo
Chr1	4196250	4196300	CHH	hypo
Chr1	4196350	4196400	CHH	hypo
Chr1	4202950	4203000	CHH	hypo
Chr1	4203550	4203600	CHH	hypo
Chr1	4203600	4203650	CHH	hypo
Chr1	4204550	4204600	CHH	hypo
Chr1	4208000	4208050	CHH	hypo
Chr1	4208150	4208200	CHH	hypo
Chr1	4218400	4218450	CHH	hypo
Chr1	4220400	4220450	CHH	hypo
Chr1	4220450	4220500	CHH	hypo
Chr1	4229200	4229250	CHH	hypo
Chr1	4229250	4229300	CHH	hypo
Chr1	4230400	4230450	CHH	hypo
Chr1	4252850	4252900	CHH	hypo
Chr1	4262250	4262300	CHH	hypo
Chr1	4279950	4280000	CHH	hypo
Chr1	4284300	4284350	CHH	hypo
Chr1	4293800	4293850	CHH	hypo
Chr1	4295150	4295200	CHH	hypo
Chr1	4296450	4296500	CHH	hypo
Chr1	4296600	4296650	CHH	hypo
Chr1	4301650	4301700	CHH	hypo
Chr1	4301700	4301750	CHH	hypo
Chr1	4303700	4303750	CHH	hypo
Chr1	4304700	4304750	CHH	hypo
Chr1	4316200	4316250	CHH	hypo
Chr1	4319000	4319050	CHH	hypo
Chr1	4319050	4319100	CHH	hypo
Chr1	4321850	4321900	CHH	hypo
Chr1	4342250	4342300	CHH	hypo
Chr1	4342350	4342400	CHH	hypo
Chr1	4345000	4345050	CHH	hypo
Chr1	4345050	4345100	CHH	hypo
Chr1	4346550	4346600	CHH	hypo
Chr1	4346750	4346800	CHH	hypo
Chr1	4346900	4346950	CHH	hypo
Chr1	4346950	4347000	CHH	hypo
Chr1	4348600	4348650	CHH	hypo
Chr1	4349450	4349500	CHH	hypo
Chr1	4349500	4349550	CHH	hypo
Chr1	4350100	4350150	CHH	hypo
Chr1	4350900	4350950	CHH	hypo
Chr1	4351000	4351050	CHH	hypo
Chr1	4351700	4351750	CHH	hypo
Chr1	4351750	4351800	CHH	hypo
Chr1	4351850	4351900	CHH	hypo
Chr1	4351900	4351950	CHH	hypo
Chr1	4351950	4352000	CHH	hypo
Chr1	4354700	4354750	CHH	hypo
Chr1	4355300	4355350	CHH	hypo
Chr1	4355350	4355400	CHH	hypo
Chr1	4356700	4356750	CHH	hypo
Chr1	4356750	4356800	CHH	hypo
Chr1	4356800	4356850	CHH	hypo
Chr1	4358400	4358450	CHH	hypo
Chr1	4358450	4358500	CHH	hypo
Chr1	4367050	4367100	CHH	hypo
Chr1	4368400	4368450	CHH	hypo
Chr1	4370750	4370800	CHH	hypo
Chr1	4370800	4370850	CHH	hypo
Chr1	4371750	4371800	CHH	hypo
Chr1	4403300	4403350	CHH	hypo
Chr1	4405850	4405900	CHH	hypo
Chr1	4407600	4407650	CHH	hypo
Chr1	4409350	4409400	CHH	hypo
Chr1	4409550	4409600	CHH	hypo
Chr1	4413750	4413800	CHH	hypo
Chr1	4413800	4413850	CHH	hypo
Chr1	4413900	4413950	CHH	hypo
Chr1	4420550	4420600	CHH	hypo
Chr1	4420700	4420750	CHH	hypo
Chr1	4421000	4421050	CHH	hypo
Chr1	4439450	4439500	CHH	hypo
Chr1	4450750	4450800	CHH	hypo
Chr1	4450800	4450850	CHH	hypo
Chr1	4450850	4450900	CHH	hypo
Chr1	4458150	4458200	CHH	hypo
Chr1	4466550	4466600	CHG	hypo
Chr1	4476350	4476400	CHH	hypo
Chr1	4477500	4477550	CHH	hypo
Chr1	4479550	4479600	CHH	hypo
Chr1	4483600	4483650	CHH	hypo
Chr1	4485550	4485600	CHH	hypo
Chr1	4494100	4494150	CHH	hypo
Chr1	4513350	4513400	CHH	hypo
Chr1	4513400	4513450	CHH	hypo
Chr1	4513450	4513500	CHH	hypo
Chr1	4513500	4513550	CHH	hypo
Chr1	4513550	4513600	CHH	hypo
Chr1	4513700	4513750	CHH	hypo
Chr1	4513750	4513800	CHH	hypo
Chr1	4513800	4513850	CHH	hypo
Chr1	4522200	4522250	CHH	hypo
Chr1	4523850	4523900	CHH	hypo
Chr1	4524750	4524800	CHH	hypo
Chr1	4524850	4524900	CHH	hypo
Chr1	4525300	4525350	CHH	hypo
Chr1	4525350	4525400	CHH	hypo
Chr1	4533350	4533400	CHH	hypo
Chr1	4533550	4533600	CHH	hypo
Chr1	4541200	4541250	CHH	hypo
Chr1	4550450	4550500	CHH	hypo
Chr1	4550750	4550800	CHH	hypo
Chr1	4559550	4559600	CHH	hypo
Chr1	4565200	4565250	CHH	hypo
Chr1	4565300	4565350	CHH	hypo
Chr1	4575650	4575700	CHH	hypo
Chr1	4576300	4576350	CHH	hypo
Chr1	4585550	4585600	CHH	hypo
Chr1	4594750	4594800	CHH	hypo
Chr1	4595050	4595100	CHH	hypo
Chr1	4608700	4608750	CHH	hypo
Chr1	4610250	4610300	CHH	hypo
Chr1	4614100	4614150	CHH	hypo
Chr1	4635050	4635100	CHH	hypo
Chr1	4635500	4635550	CHH	hypo
Chr1	4635750	4635800	CHH	hypo
Chr1	4644900	4644950	CHH	hypo
Chr1	4645800	4645850	CHG	hypo
Chr1	4650850	4650900	CHH	hypo
Chr1	4650900	4650950	CHH	hypo
Chr1	4651050	4651100	CHH	hypo
Chr1	4653450	4653500	CHH	hypo
Chr1	4653500	4653550	CHH	hypo
Chr1	4653550	4653600	CHH	hypo
Chr1	4655600	4655650	CHH	hypo
Chr1	4656000	4656050	CHH	hypo
Chr1	4656400	4656450	CHH	hypo
Chr1	4656750	4656800	CHH	hypo
Chr1	4656850	4656900	CHH	hypo
Chr1	4657550	4657600	CHH	hypo
Chr1	4660850	4660900	CHH	hypo
Chr1	4662650	4662700	CHH	hypo
Chr1	4662700	4662750	CHH	hypo
Chr1	4663150	4663200	CHH	hypo
Chr1	4663200	4663250	CHH	hypo
Chr1	4663250	4663300	CHH	hypo
Chr1	4663300	4663350	CHH	hypo
Chr1	4663350	4663400	CHH	hypo
Chr1	4663950	4664000	CHH	hypo
Chr1	4664400	4664450	CHH	hypo
Chr1	4665200	4665250	CHH	hypo
Chr1	4665250	4665300	CHH	hypo
Chr1	4667750	4667800	CHH	hypo
Chr1	4687000	4687050	CHH	hypo
Chr1	4691350	4691400	CHH	hypo
Chr1	4691650	4691700	CHH	hypo
Chr1	4693750	4693800	CHH	hypo
Chr1	4693800	4693850	CHH	hypo
Chr1	4694000	4694050	CHH	hypo
Chr1	4694050	4694100	CHH	hypo
Chr1	4694150	4694200	CHH	hypo
Chr1	4694750	4694800	CHH	hypo
Chr1	4704950	4705000	CHH	hypo
Chr1	4705050	4705100	CHH	hypo
Chr1	4705100	4705150	CHH	hypo
Chr1	4707200	4707250	CHH	hypo
Chr1	4707250	4707300	CHH	hypo
Chr1	4723300	4723350	CHH	hypo
Chr1	4723350	4723400	CHH	hypo
Chr1	4723850	4723900	CHG	hypo
Chr1	4725550	4725600	CHH	hypo
Chr1	4737950	4738000	CHH	hypo
Chr1	4747500	4747550	CHH	hypo
Chr1	4747650	4747700	CHH	hypo
Chr1	4748950	4749000	CHH	hypo
Chr1	4749050	4749100	CHH	hypo
Chr1	4749100	4749150	CHH	hypo
Chr1	4752800	4752850	CHH	hypo
Chr1	4753350	4753400	CHH	hypo
Chr1	4757450	4757500	CHH	hypo
Chr1	4757500	4757550	CHH	hypo
Chr1	4758250	4758300	CHH	hypo
Chr1	4776500	4776550	CHH	hypo
Chr1	4780400	4780450	CHH	hypo
Chr1	4780950	4781000	CHH	hypo
Chr1	4781250	4781300	CHH	hypo
Chr1	4781500	4781550	CHH	hypo
Chr1	4785500	4785550	CHH	hypo
Chr1	4788100	4788150	CHH	hypo
Chr1	4788150	4788200	CHH	hypo
Chr1	4788250	4788300	CHH	hypo
Chr1	4789150	4789200	CHH	hypo
Chr1	4789500	4789550	CHH	hypo
Chr1	4802450	4802500	CHH	hypo
Chr1	4805250	4805300	CHH	hypo
Chr1	4805850	4805900	CHH	hypo
Chr1	4805900	4805950	CHH	hypo
Chr1	4807300	4807350	CHH	hypo
Chr1	4807350	4807400	CHH	hypo
Chr1	4809300	4809350	CHH	hypo
Chr1	4809400	4809450	CHH	hypo
Chr1	4809450	4809500	CHH	hypo
Chr1	4809950	4810000	CHH	hypo
Chr1	4810200	4810250	CHH	hypo
Chr1	4811750	4811800	CHH	hypo
Chr1	4812100	4812150	CHH	hypo
Chr1	4812650	4812700	CHH	hypo
Chr1	4813250	4813300	CHH	hypo
Chr1	4813300	4813350	CHH	hypo
Chr1	4813350	4813400	CHH	hypo
Chr1	4813500	4813550	CHH	hypo
Chr1	4814150	4814200	CHH	hypo
Chr1	4814950	4815000	CHH	hypo
Chr1	4815750	4815800	CHH	hypo
Chr1	4816050	4816100	CHH	hypo
Chr1	4819550	4819600	CHH	hypo
Chr1	4824250	4824300	CHH	hypo
Chr1	4828850	4828900	CHH	hypo
Chr1	4828900	4828950	CHH	hypo
Chr1	4829000	4829050	CHH	hypo
Chr1	4831650	4831700	CHH	hypo
Chr1	4835150	4835200	CHH	hypo
Chr1	4840000	4840050	CHH	hypo
Chr1	4840150	4840200	CHH	hypo
Chr1	4870850	4870900	CHH	hypo
Chr1	4871200	4871250	CHH	hypo
Chr1	4871800	4871850	CHH	hypo
Chr1	4880800	4880850	CHH	hypo
Chr1	4887950	4888000	CHH	hypo
Chr1	4888100	4888150	CHH	hypo
Chr1	4901050	4901100	CHH	hypo
Chr1	4901150	4901200	CHH	hypo
Chr1	4916550	4916600	CHH	hypo
Chr1	4920400	4920450	CHH	hypo
Chr1	4920600	4920650	CHH	hypo
Chr1	4920700	4920750	CHH	hypo
Chr1	4920750	4920800	CHH	hypo
Chr1	4922450	4922500	CHH	hypo
Chr1	4924300	4924350	CHH	hypo
Chr1	4927750	4927800	CHH	hypo
Chr1	4928800	4928850	CHH	hypo
Chr1	4928850	4928900	CHH	hypo
Chr1	4929400	4929450	CHH	hypo
Chr1	4929700	4929750	CHH	hypo
Chr1	4937750	4937800	CHG	hypo
Chr1	4943000	4943050	CHG	hypo
Chr1	4943200	4943250	CHH	hypo
Chr1	4944450	4944500	CHH	hypo
Chr1	4944600	4944650	CHH	hypo
Chr1	4945050	4945100	CHH	hypo
Chr1	4945200	4945250	CHH	hypo
Chr1	4946000	4946050	CHH	hypo
Chr1	4946050	4946100	CHH	hypo
Chr1	4946100	4946150	CHH	hypo
Chr1	4946850	4946900	CHH	hypo
Chr1	4946900	4946950	CHH	hypo
Chr1	4947700	4947750	CHH	hypo
Chr1	4948000	4948050	CHH	hypo
Chr1	4955700	4955750	CHH	hypo
Chr1	4957250	4957300	CHH	hypo
Chr1	4957800	4957850	CHH	hypo
Chr1	4962300	4962350	CHH	hypo
Chr1	4965150	4965200	CHH	hypo
Chr1	4975800	4975850	CHH	hypo
Chr1	4976600	4976650	CHH	hypo
Chr1	4978700	4978750	CHH	hypo
Chr1	4980450	4980500	CHH	hypo
Chr1	4980500	4980550	CHH	hypo
Chr1	4987600	4987650	CHH	hypo
Chr1	4990400	4990450	CHH	hypo
Chr1	4993200	4993250	CHH	hypo
Chr1	4997850	4997900	CHH	hypo
Chr1	4998650	4998700	CHH	hypo
Chr1	4998900	4998950	CHH	hypo
Chr1	4998950	4999000	CHH	hypo
Chr1	4999000	4999050	CHH	hypo
Chr1	5000350	5000400	CHH	hypo
Chr1	5006300	5006350	CG	hypo
Chr1	5006350	5006400	CG	hypo
Chr1	5011000	5011050	CHH	hypo
Chr1	5013900	5013950	CHH	hypo
Chr1	5026200	5026250	CHH	hypo
Chr1	5042700	5042750	CHH	hypo
Chr1	5042950	5043000	CHH	hypo
Chr1	5048500	5048550	CHH	hypo
Chr1	5048550	5048600	CHH	hypo
Chr1	5049250	5049300	CHH	hypo
Chr1	5049350	5049400	CHH	hypo
Chr1	5049550	5049600	CHH	hypo
Chr1	5049750	5049800	CHH	hypo
Chr1	5056750	5056800	CHH	hypo
Chr1	5058700	5058750	CHH	hypo
Chr1	5075800	5075850	CHH	hypo
Chr1	5078750	5078800	CHH	hypo
Chr1	5078800	5078850	CHH	hypo
Chr1	5080050	5080100	CHH	hypo
Chr1	5080600	5080650	CHH	hypo
Chr1	5080800	5080850	CHH	hypo
Chr1	5081350	5081400	CHH	hypo
Chr1	5081400	5081450	CHH	hypo
Chr1	5087750	5087800	CHH	hypo
Chr1	5088800	5088850	CHH	hypo
Chr1	5089200	5089250	CHH	hypo
Chr1	5089750	5089800	CHH	hypo
Chr1	5091000	5091050	CHH	hypo
Chr1	5095400	5095450	CHH	hypo
Chr1	5096050	5096100	CHH	hypo
Chr1	5096100	5096150	CHH	hypo
Chr1	5097550	5097600	CHH	hypo
Chr1	5097800	5097850	CHH	hypo
Chr1	5097900	5097950	CHH	hypo
Chr1	5098000	5098050	CHH	hypo
Chr1	5098050	5098100	CHH	hypo
Chr1	5104600	5104650	CHH	hypo
Chr1	5105100	5105150	CHH	hypo
Chr1	5105150	5105200	CHH	hypo
Chr1	5105650	5105700	CHH	hypo
Chr1	5105700	5105750	CHH	hypo
Chr1	5109600	5109650	CHH	hypo
Chr1	5118650	5118700	CHH	hypo
Chr1	5124250	5124300	CHH	hypo
Chr1	5125250	5125300	CHH	hypo
Chr1	5125450	5125500	CHH	hypo
Chr1	5126300	5126350	CHH	hypo
Chr1	5126350	5126400	CHH	hypo
Chr1	5127350	5127400	CHH	hypo
Chr1	5127450	5127500	CHH	hypo
Chr1	5127500	5127550	CHH	hypo
Chr1	5127800	5127850	CHH	hypo
Chr1	5129350	5129400	CHH	hypo
Chr1	5129550	5129600	CHH	hypo
Chr1	5129900	5129950	CHH	hypo
Chr1	5130800	5130850	CHH	hypo
Chr1	5134500	5134550	CHH	hypo
Chr1	5135550	5135600	CHH	hypo
Chr1	5135600	5135650	CHH	hypo
Chr1	5137950	5138000	CHH	hypo
Chr1	5141100	5141150	CHH	hypo
Chr1	5141200	5141250	CHH	hypo
Chr1	5143250	5143300	CHH	hypo
Chr1	5144350	5144400	CHH	hypo
Chr1	5145950	5146000	CHH	hypo
Chr1	5148150	5148200	CHH	hypo
Chr1	5154450	5154500	CHH	hypo
Chr1	5154500	5154550	CHH	hypo
Chr1	5154950	5155000	CHH	hypo
Chr1	5162200	5162250	CHH	hypo
Chr1	5164300	5164350	CHH	hypo
Chr1	5164350	5164400	CHH	hypo
Chr1	5164400	5164450	CHH	hypo
Chr1	5164550	5164600	CHH	hypo
Chr1	5168600	5168650	CHH	hypo
Chr1	5186950	5187000	CHH	hypo
Chr1	5199650	5199700	CHH	hypo
Chr1	5199700	5199750	CHH	hypo
Chr1	5213600	5213650	CHH	hypo
Chr1	5213650	5213700	CHH	hypo
Chr1	5225300	5225350	CHH	hypo
Chr1	5225350	5225400	CHH	hypo
Chr1	5229250	5229300	CHH	hypo
Chr1	5229300	5229350	CHH	hypo
Chr1	5229500	5229550	CHH	hypo
Chr1	5230000	5230050	CHH	hypo
Chr1	5230700	5230750	CHH	hypo
Chr1	5231550	5231600	CHH	hypo
Chr1	5231650	5231700	CHH	hypo
Chr1	5231950	5232000	CHH	hypo
Chr1	5232000	5232050	CHH	hypo
Chr1	5235700	5235750	CHH	hypo
Chr1	5254150	5254200	CHH	hypo
Chr1	5254400	5254450	CHH	hypo
Chr1	5254600	5254650	CHH	hypo
Chr1	5254700	5254750	CHH	hypo
Chr1	5254950	5255000	CHH	hypo
Chr1	5267250	5267300	CHH	hypo
Chr1	5272550	5272600	CHH	hypo
Chr1	5274000	5274050	CHH	hypo
Chr1	5274050	5274100	CHH	hypo
Chr1	5277650	5277700	CHH	hypo
Chr1	5284400	5284450	CHG	hypo
Chr1	5302900	5302950	CHH	hypo
Chr1	5302950	5303000	CHH	hypo
Chr1	5303000	5303050	CHH	hypo
Chr1	5303250	5303300	CHH	hypo
Chr1	5304050	5304100	CHH	hypo
Chr1	5304100	5304150	CHH	hypo
Chr1	5304200	5304250	CHH	hypo
Chr1	5304250	5304300	CHH	hypo
Chr1	5304300	5304350	CHH	hypo
Chr1	5305300	5305350	CHH	hypo
Chr1	5305550	5305600	CHH	hypo
Chr1	5324950	5325000	CHH	hypo
Chr1	5325000	5325050	CHH	hypo
Chr1	5325050	5325100	CHH	hypo
Chr1	5325100	5325150	CHH	hypo
Chr1	5325750	5325800	CHH	hypo
Chr1	5326150	5326200	CHH	hypo
Chr1	5326900	5326950	CHH	hypo
Chr1	5327000	5327050	CHH	hypo
Chr1	5327150	5327200	CHH	hypo
Chr1	5327200	5327250	CHH	hypo
Chr1	5327850	5327900	CHH	hypo
Chr1	5328250	5328300	CHH	hypo
Chr1	5328400	5328450	CHH	hypo
Chr1	5336050	5336100	CHH	hypo
Chr1	5340350	5340400	CHH	hypo
Chr1	5342150	5342200	CHH	hypo
Chr1	5342200	5342250	CHH	hypo
Chr1	5343450	5343500	CHH	hypo
Chr1	5343550	5343600	CHH	hypo
Chr1	5343650	5343700	CHH	hypo
Chr1	5343800	5343850	CHH	hypo
Chr1	5346850	5346900	CHH	hypo
Chr1	5350700	5350750	CHH	hypo
Chr1	5351200	5351250	CHH	hypo
Chr1	5355550	5355600	CHH	hypo
Chr1	5358150	5358200	CHH	hypo
Chr1	5358200	5358250	CHH	hypo
Chr1	5358250	5358300	CHH	hypo
Chr1	5361650	5361700	CHH	hypo
Chr1	5362850	5362900	CHH	hypo
Chr1	5366600	5366650	CHH	hypo
Chr1	5367650	5367700	CHH	hypo
Chr1	5367700	5367750	CHH	hypo
Chr1	5369950	5370000	CHH	hypo
Chr1	5370000	5370050	CHH	hypo
Chr1	5370050	5370100	CHH	hypo
Chr1	5370700	5370750	CHH	hypo
Chr1	5372600	5372650	CHH	hypo
Chr1	5375250	5375300	CHH	hypo
Chr1	5376100	5376150	CHH	hypo
Chr1	5377650	5377700	CHH	hypo
Chr1	5377850	5377900	CHH	hypo
Chr1	5379050	5379100	CHH	hypo
Chr1	5381750	5381800	CHH	hypo
Chr1	5381800	5381850	CHH	hypo
Chr1	5383650	5383700	CHH	hypo
Chr1	5388350	5388400	CHH	hypo
Chr1	5388650	5388700	CHH	hypo
Chr1	5388750	5388800	CHH	hypo
Chr1	5389350	5389400	CHH	hypo
Chr1	5389400	5389450	CHH	hypo
Chr1	5389450	5389500	CHH	hypo
Chr1	5389500	5389550	CHH	hypo
Chr1	5391000	5391050	CHH	hypo
Chr1	5394800	5394850	CHH	hypo
Chr1	5394850	5394900	CHH	hypo
Chr1	5395300	5395350	CHH	hypo
Chr1	5395400	5395450	CHH	hypo
Chr1	5395900	5395950	CHH	hypo
Chr1	5395950	5396000	CHH	hypo
Chr1	5399250	5399300	CHH	hypo
Chr1	5404750	5404800	CHH	hypo
Chr1	5405350	5405400	CHH	hypo
Chr1	5405400	5405450	CHH	hypo
Chr1	5421900	5421950	CHH	hypo
Chr1	5422250	5422300	CHH	hypo
Chr1	5431650	5431700	CHH	hypo
Chr1	5432900	5432950	CHH	hypo
Chr1	5441600	5441650	CHH	hypo
Chr1	5447850	5447900	CHH	hypo
Chr1	5449000	5449050	CHH	hypo
Chr1	5451350	5451400	CHH	hypo
Chr1	5454200	5454250	CHH	hypo
Chr1	5456200	5456250	CHH	hypo
Chr1	5458450	5458500	CHH	hypo
Chr1	5459100	5459150	CHH	hypo
Chr1	5460100	5460150	CHH	hypo
Chr1	5460200	5460250	CHH	hypo
Chr1	5460300	5460350	CHH	hypo
Chr1	5460350	5460400	CHH	hypo
Chr1	5462000	5462050	CHH	hypo
Chr1	5463650	5463700	CHH	hypo
Chr1	5468950	5469000	CHH	hypo
Chr1	5473600	5473650	CHH	hypo
Chr1	5475750	5475800	CHH	hypo
Chr1	5475800	5475850	CHH	hypo
Chr1	5479000	5479050	CHH	hypo
Chr1	5481800	5481850	CHH	hypo
Chr1	5482600	5482650	CHH	hypo
Chr1	5483250	5483300	CHH	hypo
Chr1	5485250	5485300	CHH	hypo
Chr1	5503850	5503900	CHH	hypo
Chr1	5503950	5504000	CHH	hypo
Chr1	5504050	5504100	CHH	hypo
Chr1	5514750	5514800	CHH	hypo
Chr1	5522650	5522700	CHH	hypo
Chr1	5523800	5523850	CHH	hypo
Chr1	5523850	5523900	CHH	hypo
Chr1	5523900	5523950	CHH	hypo
Chr1	5527100	5527150	CHH	hypo
Chr1	5534200	5534250	CHH	hypo
Chr1	5534650	5534700	CHH	hypo
Chr1	5538100	5538150	CHH	hypo
Chr1	5555550	5555600	CHH	hypo
Chr1	5555600	5555650	CHH	hypo
Chr1	5555650	5555700	CHH	hypo
Chr1	5556350	5556400	CHH	hypo
Chr1	5556800	5556850	CHH	hypo
Chr1	5557650	5557700	CHH	hypo
Chr1	5557750	5557800	CHH	hypo
Chr1	5558000	5558050	CHH	hypo
Chr1	5572150	5572200	CHH	hypo
Chr1	5572200	5572250	CHH	hypo
Chr1	5572250	5572300	CHH	hypo
Chr1	5575300	5575350	CHH	hypo
Chr1	5576200	5576250	CHH	hypo
Chr1	5590400	5590450	CHH	hypo
Chr1	5591600	5591650	CHH	hypo
Chr1	5591650	5591700	CHH	hypo
Chr1	5591700	5591750	CHH	hypo
Chr1	5599500	5599550	CHH	hypo
Chr1	5599700	5599750	CHH	hypo
Chr1	5603150	5603200	CHH	hypo
Chr1	5607250	5607300	CHH	hypo
Chr1	5607300	5607350	CHH	hypo
Chr1	5610750	5610800	CHH	hypo
Chr1	5615450	5615500	CHH	hypo
Chr1	5615600	5615650	CHH	hypo
Chr1	5616400	5616450	CHH	hypo
Chr1	5616450	5616500	CHH	hypo
Chr1	5617650	5617700	CHG	hypo
Chr1	5620450	5620500	CHH	hypo
Chr1	5620500	5620550	CHH	hypo
Chr1	5620650	5620700	CHH	hypo
Chr1	5620750	5620800	CHH	hypo
Chr1	5622200	5622250	CHH	hypo
Chr1	5626350	5626400	CHH	hypo
Chr1	5629850	5629900	CHH	hypo
Chr1	5630300	5630350	CHH	hypo
Chr1	5635000	5635050	CHH	hypo
Chr1	5637550	5637600	CHH	hypo
Chr1	5637700	5637750	CHH	hypo
Chr1	5639450	5639500	CHH	hypo
Chr1	5639500	5639550	CHH	hypo
Chr1	5641350	5641400	CHH	hypo
Chr1	5642650	5642700	CHH	hypo
Chr1	5644600	5644650	CHH	hypo
Chr1	5644650	5644700	CHH	hypo
Chr1	5644700	5644750	CHH	hypo
Chr1	5648600	5648650	CHH	hypo
Chr1	5648650	5648700	CHH	hypo
Chr1	5648700	5648750	CHH	hypo
Chr1	5648850	5648900	CHH	hypo
Chr1	5649200	5649250	CHH	hypo
Chr1	5649400	5649450	CHH	hypo
Chr1	5649450	5649500	CHH	hypo
Chr1	5649600	5649650	CHH	hypo
Chr1	5649650	5649700	CHH	hypo
Chr1	5649700	5649750	CHH	hypo
Chr1	5649800	5649850	CHH	hypo
Chr1	5650250	5650300	CHH	hypo
Chr1	5651050	5651100	CHH	hypo
Chr1	5651350	5651400	CHH	hypo
Chr1	5655950	5656000	CHH	hypo
Chr1	5657300	5657350	CHH	hypo
Chr1	5659400	5659450	CHH	hypo
Chr1	5659450	5659500	CHH	hypo
Chr1	5659500	5659550	CHH	hypo
Chr1	5659750	5659800	CHH	hypo
Chr1	5660100	5660150	CHH	hypo
Chr1	5660400	5660450	CHH	hypo
Chr1	5660850	5660900	CHH	hypo
Chr1	5661300	5661350	CHH	hypo
Chr1	5662300	5662350	CHH	hypo
Chr1	5662450	5662500	CHH	hypo
Chr1	5663600	5663650	CHH	hypo
Chr1	5663650	5663700	CHG	hypo
Chr1	5663700	5663750	CHH	hypo
Chr1	5665900	5665950	CHH	hypo
Chr1	5667400	5667450	CHH	hypo
Chr1	5681400	5681450	CHH	hypo
Chr1	5681450	5681500	CHH	hypo
Chr1	5690500	5690550	CHH	hypo
Chr1	5690650	5690700	CHH	hypo
Chr1	5696150	5696200	CHH	hypo
Chr1	5696550	5696600	CHH	hypo
Chr1	5702300	5702350	CHH	hypo
Chr1	5702350	5702400	CHH	hypo
Chr1	5703800	5703850	CHH	hypo
Chr1	5708150	5708200	CHH	hypo
Chr1	5709900	5709950	CHH	hypo
Chr1	5709950	5710000	CHH	hypo
Chr1	5712250	5712300	CHH	hypo
Chr1	5713250	5713300	CHH	hypo
Chr1	5713300	5713350	CHH	hypo
Chr1	5716750	5716800	CHH	hypo
Chr1	5716800	5716850	CHH	hypo
Chr1	5717900	5717950	CHH	hypo
Chr1	5717950	5718000	CHH	hypo
Chr1	5726100	5726150	CHH	hypo
Chr1	5752950	5753000	CHH	hypo
Chr1	5753000	5753050	CHH	hypo
Chr1	5753400	5753450	CHH	hypo
Chr1	5753500	5753550	CHH	hypo
Chr1	5753550	5753600	CHH	hypo
Chr1	5753800	5753850	CHH	hypo
Chr1	5753850	5753900	CHH	hypo
Chr1	5754600	5754650	CHH	hypo
Chr1	5756100	5756150	CHH	hypo
Chr1	5756200	5756250	CHH	hypo
Chr1	5778800	5778850	CHH	hypo
Chr1	5782700	5782750	CHH	hypo
Chr1	5782800	5782850	CHH	hypo
Chr1	5782850	5782900	CHH	hypo
Chr1	5782900	5782950	CHH	hypo
Chr1	5786400	5786450	CHH	hypo
Chr1	5786700	5786750	CHH	hypo
Chr1	5787550	5787600	CHH	hypo
Chr1	5787700	5787750	CHH	hypo
Chr1	5788050	5788100	CHH	hypo
Chr1	5792700	5792750	CHH	hypo
Chr1	5793000	5793050	CHH	hypo
Chr1	5812150	5812200	CHH	hypo
Chr1	5826000	5826050	CHH	hypo
Chr1	5826050	5826100	CHH	hypo
Chr1	5834700	5834750	CHH	hypo
Chr1	5836800	5836850	CHH	hypo
Chr1	5845600	5845650	CHH	hypo
Chr1	5847850	5847900	CHH	hypo
Chr1	5849850	5849900	CHH	hypo
Chr1	5850650	5850700	CHH	hypo
Chr1	5858500	5858550	CHH	hypo
Chr1	5859150	5859200	CHH	hypo
Chr1	5859400	5859450	CHH	hypo
Chr1	5861050	5861100	CHH	hypo
Chr1	5862350	5862400	CHH	hypo
Chr1	5863900	5863950	CHH	hypo
Chr1	5863950	5864000	CHH	hypo
Chr1	5864400	5864450	CHH	hypo
Chr1	5865900	5865950	CHH	hypo
Chr1	5870950	5871000	CHH	hypo
Chr1	5874800	5874850	CHH	hypo
Chr1	5875700	5875750	CHH	hypo
Chr1	5881650	5881700	CHH	hypo
Chr1	5881750	5881800	CHH	hypo
Chr1	5882300	5882350	CHH	hypo
Chr1	5882850	5882900	CHH	hypo
Chr1	5883850	5883900	CHH	hypo
Chr1	5884900	5884950	CHH	hypo
Chr1	5885050	5885100	CHG	hypo
Chr1	5885050	5885100	CHH	hypo
Chr1	5885100	5885150	CHH	hypo
Chr1	5885200	5885250	CHH	hypo
Chr1	5888800	5888850	CHH	hypo
Chr1	5889300	5889350	CHH	hypo
Chr1	5901300	5901350	CHH	hypo
Chr1	5901700	5901750	CHH	hypo
Chr1	5903250	5903300	CHH	hypo
Chr1	5903350	5903400	CHH	hypo
Chr1	5903400	5903450	CHH	hypo
Chr1	5904200	5904250	CHH	hypo
Chr1	5904250	5904300	CHH	hypo
Chr1	5904300	5904350	CHH	hypo
Chr1	5906000	5906050	CHH	hypo
Chr1	5906400	5906450	CHH	hypo
Chr1	5908750	5908800	CHH	hypo
Chr1	5910100	5910150	CHH	hypo
Chr1	5917650	5917700	CHH	hypo
Chr1	5941500	5941550	CHH	hypo
Chr1	5942900	5942950	CHH	hypo
Chr1	5943300	5943350	CHH	hypo
Chr1	5944750	5944800	CHH	hypo
Chr1	5945550	5945600	CHH	hypo
Chr1	5948150	5948200	CHH	hypo
Chr1	5955600	5955650	CHH	hypo
Chr1	5955750	5955800	CHH	hypo
Chr1	5961250	5961300	CHH	hypo
Chr1	5961350	5961400	CHH	hypo
Chr1	5973050	5973100	CHH	hypo
Chr1	5973100	5973150	CHH	hypo
Chr1	5973850	5973900	CHH	hypo
Chr1	5974950	5975000	CHH	hypo
Chr1	5977000	5977050	CHH	hypo
Chr1	5977050	5977100	CHH	hypo
Chr1	5977100	5977150	CHH	hypo
Chr1	5980200	5980250	CHH	hypo
Chr1	5980550	5980600	CHH	hypo
Chr1	5980600	5980650	CHH	hypo
Chr1	5980950	5981000	CHH	hypo
Chr1	5985900	5985950	CHH	hypo
Chr1	5988800	5988850	CHH	hypo
Chr1	5990100	5990150	CHH	hypo
Chr1	5991000	5991050	CHH	hypo
Chr1	5993300	5993350	CHH	hypo
Chr1	5993350	5993400	CHH	hypo
Chr1	5993400	5993450	CHH	hypo
Chr1	6002750	6002800	CHH	hypo
Chr1	6010550	6010600	CHH	hypo
Chr1	6013350	6013400	CHH	hypo
Chr1	6016750	6016800	CHH	hypo
Chr1	6016850	6016900	CHH	hypo
Chr1	6024000	6024050	CHH	hypo
Chr1	6030200	6030250	CHH	hypo
Chr1	6033400	6033450	CHH	hypo
Chr1	6034700	6034750	CHH	hypo
Chr1	6034750	6034800	CHH	hypo
Chr1	6039250	6039300	CHH	hypo
Chr1	6039400	6039450	CHH	hypo
Chr1	6041300	6041350	CHH	hypo
Chr1	6042150	6042200	CHH	hypo
Chr1	6045000	6045050	CHH	hypo
Chr1	6045050	6045100	CHH	hypo
Chr1	6045100	6045150	CHH	hypo
Chr1	6046700	6046750	CHH	hypo
[truncated: 114,598 more rows]

## Sheet: CR-2-versus-1
Supplementary Table 4. Differentially methylated regions identified in this study
Chromosome	Start site	End site	Context	Type
Chr1	2750	2800	CHH	hypo
Chr1	2800	2850	CHH	hypo
Chr1	11100	11150	CHH	hypo
Chr1	55100	55150	CHH	hypo
Chr1	66400	66450	CHH	hypo
Chr1	80450	80500	CHG	hypo
Chr1	120000	120050	CHG	hypo
Chr1	135750	135800	CHH	hypo
Chr1	157300	157350	CHH	hypo
Chr1	177100	177150	CHH	hypo
Chr1	177750	177800	CHH	hypo
Chr1	218300	218350	CHH	hypo
Chr1	238500	238550	CHH	hypo
Chr1	245600	245650	CHH	hypo
Chr1	257350	257400	CHH	hypo
Chr1	257400	257450	CHH	hypo
Chr1	287600	287650	CHG	hypo
Chr1	298450	298500	CHH	hypo
Chr1	299100	299150	CHH	hypo
Chr1	300850	300900	CHH	hypo
Chr1	301450	301500	CHH	hypo
Chr1	307950	308000	CHH	hypo
Chr1	308000	308050	CHH	hypo
Chr1	313350	313400	CHH	hypo
Chr1	383200	383250	CHH	hypo
Chr1	402950	403000	CHH	hypo
Chr1	403450	403500	CHH	hypo
Chr1	411400	411450	CHH	hypo
Chr1	411450	411500	CHH	hypo
Chr1	434900	434950	CHH	hypo
Chr1	434950	435000	CHH	hypo
Chr1	435000	435050	CHH	hypo
Chr1	453900	453950	CHH	hypo
Chr1	453950	454000	CHH	hypo
Chr1	455000	455050	CHH	hypo
Chr1	476950	477000	CHG	hypo
Chr1	483500	483550	CHH	hypo
Chr1	492600	492650	CHH	hypo
Chr1	497800	497850	CHH	hypo
Chr1	507750	507800	CHH	hypo
Chr1	507900	507950	CHH	hypo
Chr1	530650	530700	CHH	hypo
Chr1	531400	531450	CHH	hypo
Chr1	532300	532350	CHH	hypo
Chr1	536350	536400	CHH	hypo
Chr1	552850	552900	CHH	hypo
Chr1	558300	558350	CHH	hypo
Chr1	560450	560500	CHH	hypo
Chr1	561500	561550	CHH	hypo
Chr1	579800	579850	CHH	hypo
Chr1	594200	594250	CHH	hypo
Chr1	594250	594300	CHH	hypo
Chr1	610850	610900	CHH	hypo
Chr1	614250	614300	CHH	hypo
Chr1	617200	617250	CHH	hypo
Chr1	647800	647850	CHH	hypo
Chr1	660350	660400	CHH	hypo
Chr1	660800	660850	CHH	hypo
Chr1	674300	674350	CHH	hypo
Chr1	674350	674400	CHH	hypo
Chr1	687550	687600	CHH	hypo
Chr1	720600	720650	CHH	hypo
Chr1	728550	728600	CHH	hypo
Chr1	765700	765750	CHH	hypo
Chr1	765750	765800	CHH	hypo
Chr1	787400	787450	CG	hypo
Chr1	829400	829450	CHH	hypo
Chr1	861150	861200	CHH	hypo
Chr1	876000	876050	CHH	hypo
Chr1	876050	876100	CHH	hypo
Chr1	876100	876150	CHH	hypo
Chr1	878050	878100	CHG	hypo
Chr1	894050	894100	CHG	hypo
Chr1	929650	929700	CHH	hypo
Chr1	954800	954850	CHH	hypo
Chr1	1065150	1065200	CHH	hypo
Chr1	1094400	1094450	CHH	hypo
Chr1	1100250	1100300	CHG	hypo
Chr1	1115700	1115750	CHH	hypo
Chr1	1121000	1121050	CHH	hypo
Chr1	1127800	1127850	CHH	hypo
Chr1	1128050	1128100	CHH	hypo
Chr1	1128100	1128150	CHH	hypo
Chr1	1129350	1129400	CHH	hypo
Chr1	1132150	1132200	CHH	hypo
Chr1	1132250	1132300	CHH	hypo
Chr1	1134950	1135000	CHH	hypo
Chr1	1143100	1143150	CHH	hypo
Chr1	1149800	1149850	CHH	hypo
Chr1	1150100	1150150	CHH	hypo
Chr1	1162400	1162450	CHG	hypo
Chr1	1209650	1209700	CHH	hypo
Chr1	1209700	1209750	CHH	hypo
Chr1	1212150	1212200	CHH	hypo
Chr1	1212200	1212250	CHH	hypo
Chr1	1252700	1252750	CHH	hypo
Chr1	1253200	1253250	CHH	hypo
Chr1	1263050	1263100	CG	hypo
Chr1	1268100	1268150	CHH	hypo
Chr1	1285500	1285550	CHH	hypo
Chr1	1290500	1290550	CHH	hypo
Chr1	1292600	1292650	CHH	hypo
Chr1	1294250	1294300	CHH	hypo
Chr1	1295000	1295050	CHG	hypo
Chr1	1302900	1302950	CHH	hypo
Chr1	1306300	1306350	CHH	hypo
Chr1	1316550	1316600	CHH	hypo
Chr1	1322850	1322900	CHH	hypo
Chr1	1333050	1333100	CHH	hypo
Chr1	1344400	1344450	CHH	hypo
Chr1	1363300	1363350	CHH	hypo
Chr1	1364600	1364650	CHH	hypo
Chr1	1364650	1364700	CHH	hypo
Chr1	1367200	1367250	CHH	hypo
Chr1	1377450	1377500	CHH	hypo
Chr1	1377550	1377600	CHH	hypo
Chr1	1378050	1378100	CHH	hypo
Chr1	1380000	1380050	CHH	hypo
Chr1	1435950	1436000	CHH	hypo
Chr1	1436050	1436100	CHH	hypo
Chr1	1471600	1471650	CHG	hypo
Chr1	1520350	1520400	CHH	hypo
Chr1	1524550	1524600	CHH	hypo
Chr1	1529700	1529750	CHH	hypo
Chr1	1529750	1529800	CHH	hypo
Chr1	1543850	1543900	CHH	hypo
Chr1	1545050	1545100	CHH	hypo
Chr1	1607200	1607250	CHH	hypo
Chr1	1671250	1671300	CHH	hypo
Chr1	1672000	1672050	CHH	hypo
Chr1	1677700	1677750	CHH	hypo
Chr1	1682350	1682400	CHH	hypo
Chr1	1715500	1715550	CHH	hypo
Chr1	1723350	1723400	CHH	hypo
Chr1	1729900	1729950	CHH	hypo
Chr1	1735850	1735900	CHH	hypo
Chr1	1763250	1763300	CHH	hypo
Chr1	1764050	1764100	CHH	hypo
Chr1	1774300	1774350	CHH	hypo
Chr1	1785750	1785800	CHH	hypo
Chr1	1789050	1789100	CHH	hypo
Chr1	1789100	1789150	CHH	hypo
Chr1	1800300	1800350	CHH	hypo
Chr1	1818200	1818250	CHH	hypo
Chr1	1819250	1819300	CHH	hypo
Chr1	1849400	1849450	CHH	hypo
Chr1	1849600	1849650	CHH	hypo
Chr1	1866650	1866700	CHH	hypo
Chr1	1875750	1875800	CHH	hypo
Chr1	1875800	1875850	CHH	hypo
Chr1	1877800	1877850	CHG	hypo
Chr1	1883200	1883250	CHH	hypo
Chr1	1884750	1884800	CHH	hypo
Chr1	1895150	1895200	CHH	hypo
Chr1	1935300	1935350	CHH	hypo
Chr1	1936150	1936200	CHH	hypo
Chr1	1939750	1939800	CHH	hypo
Chr1	1939800	1939850	CHH	hypo
Chr1	1973100	1973150	CHH	hypo
Chr1	1990700	1990750	CHH	hypo
Chr1	1991500	1991550	CHH	hypo
Chr1	1993000	1993050	CHH	hypo
Chr1	1993250	1993300	CHH	hypo
Chr1	1999650	1999700	CHH	hypo
Chr1	1999750	1999800	CHH	hypo
Chr1	2009000	2009050	CHH	hypo
Chr1	2040600	2040650	CHH	hypo
Chr1	2054750	2054800	CHH	hypo
Chr1	2067300	2067350	CHH	hypo
Chr1	2089450	2089500	CHH	hypo
Chr1	2104650	2104700	CHH	hypo
Chr1	2105550	2105600	CHH	hypo
Chr1	2111300	2111350	CHH	hypo
Chr1	2112600	2112650	CHH	hypo
Chr1	2112650	2112700	CHH	hypo
Chr1	2117350	2117400	CHH	hypo
Chr1	2127150	2127200	CHH	hypo
Chr1	2143250	2143300	CHH	hypo
Chr1	2156950	2157000	CHH	hypo
Chr1	2160350	2160400	CHG	hypo
Chr1	2166600	2166650	CHH	hypo
Chr1	2176250	2176300	CHH	hypo
Chr1	2176300	2176350	CHH	hypo
Chr1	2180550	2180600	CHH	hypo
Chr1	2193100	2193150	CHG	hypo
Chr1	2200500	2200550	CHH	hypo
Chr1	2207350	2207400	CHG	hypo
Chr1	2207850	2207900	CHH	hypo
Chr1	2214050	2214100	CHH	hypo
Chr1	2246700	2246750	CHH	hypo
Chr1	2306950	2307000	CHH	hypo
Chr1	2307000	2307050	CHH	hypo
Chr1	2322400	2322450	CHH	hypo
Chr1	2327350	2327400	CHH	hypo
Chr1	2332550	2332600	CHH	hypo
Chr1	2345550	2345600	CHH	hypo
Chr1	2353850	2353900	CHH	hypo
Chr1	2372000	2372050	CHH	hypo
Chr1	2411850	2411900	CHH	hypo
Chr1	2413800	2413850	CHH	hypo
Chr1	2429100	2429150	CHH	hypo
Chr1	2430650	2430700	CHH	hypo
Chr1	2447750	2447800	CHH	hypo
Chr1	2447850	2447900	CHH	hypo
Chr1	2463950	2464000	CHH	hypo
Chr1	2467300	2467350	CHH	hypo
Chr1	2471900	2471950	CHH	hypo
Chr1	2479350	2479400	CHH	hypo
Chr1	2494750	2494800	CHH	hypo
Chr1	2494900	2494950	CHH	hypo
Chr1	2494950	2495000	CHH	hypo
Chr1	2503900	2503950	CHH	hypo
Chr1	2508750	2508800	CHH	hypo
Chr1	2512450	2512500	CHH	hypo
Chr1	2534250	2534300	CHH	hypo
Chr1	2543700	2543750	CHH	hypo
Chr1	2543750	2543800	CHH	hypo
Chr1	2543800	2543850	CHH	hypo
Chr1	2544650	2544700	CHH	hypo
Chr1	2549350	2549400	CHH	hypo
Chr1	2549400	2549450	CHH	hypo
Chr1	2549500	2549550	CHH	hypo
Chr1	2560150	2560200	CHH	hypo
Chr1	2574650	2574700	CHH	hypo
Chr1	2574850	2574900	CHH	hypo
Chr1	2578550	2578600	CHH	hypo
Chr1	2623600	2623650	CHH	hypo
Chr1	2624600	2624650	CHH	hypo
Chr1	2626150	2626200	CHH	hypo
Chr1	2659950	2660000	CHH	hypo
Chr1	2677400	2677450	CHH	hypo
Chr1	2678450	2678500	CHH	hypo
Chr1	2678550	2678600	CHH	hypo
Chr1	2692150	2692200	CHH	hypo
Chr1	2707300	2707350	CHH	hypo
Chr1	2712800	2712850	CHH	hypo
Chr1	2728300	2728350	CHH	hypo
Chr1	2731750	2731800	CHG	hypo
Chr1	2741050	2741100	CHH	hypo
Chr1	2744400	2744450	CHH	hypo
Chr1	2747700	2747750	CHH	hypo
Chr1	2752400	2752450	CHH	hypo
Chr1	2756200	2756250	CHH	hypo
Chr1	2756500	2756550	CHH	hypo
Chr1	2763350	2763400	CHH	hypo
Chr1	2796900	2796950	CHH	hypo
Chr1	2798500	2798550	CHH	hypo
Chr1	2823300	2823350	CHH	hypo
Chr1	2850650	2850700	CHH	hypo
Chr1	2884050	2884100	CHH	hypo
Chr1	2885000	2885050	CHH	hypo
Chr1	2887300	2887350	CHH	hypo
Chr1	2902300	2902350	CHH	hypo
Chr1	2906150	2906200	CHH	hypo
Chr1	2925650	2925700	CHH	hypo
Chr1	2935400	2935450	CHG	hypo
Chr1	2954300	2954350	CHH	hypo
Chr1	2981350	2981400	CHH	hypo
Chr1	2981400	2981450	CHH	hypo
Chr1	3022050	3022100	CHH	hypo
Chr1	3028200	3028250	CHH	hypo
Chr1	3028950	3029000	CHG	hypo
Chr1	3028950	3029000	CHH	hypo
Chr1	3029850	3029900	CHH	hypo
Chr1	3060400	3060450	CHH	hypo
Chr1	3071600	3071650	CHH	hypo
Chr1	3074700	3074750	CHH	hypo
Chr1	3093650	3093700	CHH	hypo
Chr1	3117200	3117250	CHH	hypo
Chr1	3135800	3135850	CHG	hypo
Chr1	3139100	3139150	CHH	hypo
Chr1	3154550	3154600	CHH	hypo
Chr1	3157450	3157500	CHG	hypo
Chr1	3157500	3157550	CHG	hypo
Chr1	3175950	3176000	CHH	hypo
Chr1	3188900	3188950	CHH	hypo
Chr1	3216350	3216400	CHH	hypo
Chr1	3269650	3269700	CHH	hypo
Chr1	3270450	3270500	CHH	hypo
Chr1	3287550	3287600	CHH	hypo
Chr1	3297100	3297150	CHH	hypo
Chr1	3302350	3302400	CHH	hypo
Chr1	3322450	3322500	CHH	hypo
Chr1	3361500	3361550	CHH	hypo
Chr1	3368900	3368950	CHH	hypo
Chr1	3371100	3371150	CHH	hypo
Chr1	3371700	3371750	CHH	hypo
Chr1	3371750	3371800	CHH	hypo
Chr1	3371800	3371850	CHH	hypo
Chr1	3376300	3376350	CHH	hypo
Chr1	3379950	3380000	CHH	hypo
Chr1	3382950	3383000	CHH	hypo
Chr1	3421700	3421750	CHH	hypo
Chr1	3429900	3429950	CHH	hypo
Chr1	3431450	3431500	CHH	hypo
Chr1	3438650	3438700	CHH	hypo
Chr1	3456750	3456800	CHH	hypo
Chr1	3482050	3482100	CHH	hypo
Chr1	3496650	3496700	CHH	hypo
Chr1	3497700	3497750	CHH	hypo
Chr1	3508950	3509000	CHH	hypo
Chr1	3537000	3537050	CHH	hypo
Chr1	3541150	3541200	CHH	hypo
Chr1	3543500	3543550	CHH	hypo
Chr1	3544050	3544100	CHH	hypo
Chr1	3553950	3554000	CHH	hypo
Chr1	3556700	3556750	CHH	hypo
Chr1	3556750	3556800	CHH	hypo
Chr1	3582350	3582400	CHH	hypo
Chr1	3585850	3585900	CHH	hypo
Chr1	3588150	3588200	CHH	hypo
Chr1	3589000	3589050	CHH	hypo
Chr1	3593650	3593700	CHH	hypo
Chr1	3607450	3607500	CHH	hypo
Chr1	3632050	3632100	CHH	hypo
Chr1	3636750	3636800	CHH	hypo
Chr1	3637200	3637250	CHH	hypo
Chr1	3640300	3640350	CHH	hypo
Chr1	3645150	3645200	CHH	hypo
Chr1	3652100	3652150	CHH	hypo
Chr1	3657000	3657050	CHH	hypo
Chr1	3674700	3674750	CHH	hypo
Chr1	3681200	3681250	CHH	hypo
Chr1	3709650	3709700	CHH	hypo
Chr1	3709700	3709750	CHH	hypo
Chr1	3729550	3729600	CHH	hypo
Chr1	3729650	3729700	CHH	hypo
Chr1	3759550	3759600	CHH	hypo
Chr1	3791400	3791450	CHG	hypo
Chr1	3797850	3797900	CHH	hypo
Chr1	3801200	3801250	CHH	hypo
Chr1	3803800	3803850	CHH	hypo
Chr1	3804050	3804100	CHH	hypo
Chr1	3833500	3833550	CHH	hypo
Chr1	3833700	3833750	CHH	hypo
Chr1	3834000	3834050	CHH	hypo
Chr1	3854600	3854650	CHH	hypo
Chr1	3854750	3854800	CHH	hypo
Chr1	3889100	3889150	CHH	hypo
Chr1	3893200	3893250	CHH	hypo
Chr1	3913600	3913650	CHH	hypo
Chr1	3917250	3917300	CHH	hypo
Chr1	3930250	3930300	CHH	hypo
Chr1	3936150	3936200	CHH	hypo
Chr1	3937750	3937800	CHG	hypo
Chr1	3937800	3937850	CHH	hypo
Chr1	3950300	3950350	CHH	hypo
Chr1	3950400	3950450	CHH	hypo
Chr1	3955700	3955750	CHH	hypo
Chr1	3964650	3964700	CHH	hypo
Chr1	3967250	3967300	CHH	hypo
Chr1	3996400	3996450	CHH	hypo
Chr1	3998000	3998050	CHH	hypo
Chr1	3998350	3998400	CHH	hypo
Chr1	4022650	4022700	CHH	hypo
Chr1	4033800	4033850	CHH	hypo
Chr1	4045000	4045050	CHH	hypo
Chr1	4080200	4080250	CHH	hypo
Chr1	4080250	4080300	CHH	hypo
Chr1	4099000	4099050	CHH	hypo
Chr1	4102100	4102150	CHH	hypo
Chr1	4116800	4116850	CHH	hypo
Chr1	4175950	4176000	CHH	hypo
Chr1	4176150	4176200	CHG	hypo
Chr1	4185300	4185350	CHH	hypo
Chr1	4202150	4202200	CHH	hypo
Chr1	4202200	4202250	CHH	hypo
Chr1	4205100	4205150	CHG	hypo
Chr1	4208150	4208200	CHH	hypo
Chr1	4231200	4231250	CHH	hypo
Chr1	4302700	4302750	CHH	hypo
Chr1	4339450	4339500	CHH	hypo
Chr1	4370950	4371000	CHH	hypo
Chr1	4371850	4371900	CHH	hypo
Chr1	4407500	4407550	CHH	hypo
Chr1	4442550	4442600	CHH	hypo
Chr1	4458250	4458300	CHH	hypo
Chr1	4476750	4476800	CHH	hypo
Chr1	4476800	4476850	CHH	hypo
Chr1	4506350	4506400	CHG	hypo
Chr1	4508150	4508200	CHH	hypo
Chr1	4521050	4521100	CHH	hypo
Chr1	4529900	4529950	CHH	hypo
Chr1	4569950	4570000	CHH	hypo
Chr1	4585700	4585750	CHH	hypo
Chr1	4592800	4592850	CHH	hypo
Chr1	4632500	4632550	CHH	hypo
Chr1	4634250	4634300	CHH	hypo
Chr1	4655700	4655750	CHH	hypo
Chr1	4656050	4656100	CHH	hypo
Chr1	4659250	4659300	CHH	hypo
Chr1	4725400	4725450	CHH	hypo
Chr1	4725450	4725500	CHH	hypo
Chr1	4736500	4736550	CHH	hypo
Chr1	4745300	4745350	CHH	hypo
Chr1	4757150	4757200	CHH	hypo
Chr1	4758100	4758150	CHH	hypo
Chr1	4777300	4777350	CHG	hypo
Chr1	4778900	4778950	CHG	hypo
Chr1	4787700	4787750	CHH	hypo
Chr1	4789400	4789450	CHH	hypo
Chr1	4793150	4793200	CHH	hypo
Chr1	4806650	4806700	CHH	hypo
Chr1	4835100	4835150	CHH	hypo
Chr1	4837650	4837700	CHH	hypo
Chr1	4855150	4855200	CHH	hypo
Chr1	4878450	4878500	CHH	hypo
Chr1	4878500	4878550	CHH	hypo
Chr1	4886250	4886300	CHH	hypo
Chr1	4901850	4901900	CHH	hypo
Chr1	4904200	4904250	CHH	hypo
Chr1	4920050	4920100	CHH	hypo
Chr1	4923100	4923150	CHH	hypo
Chr1	4942350	4942400	CHH	hypo
Chr1	4959600	4959650	CHH	hypo
Chr1	4962400	4962450	CHH	hypo
Chr1	4980350	4980400	CHH	hypo
Chr1	4980450	4980500	CHH	hypo
Chr1	4980500	4980550	CHH	hypo
Chr1	5011100	5011150	CHH	hypo
Chr1	5042900	5042950	CHH	hypo
Chr1	5043400	5043450	CHH	hypo
Chr1	5043450	5043500	CHH	hypo
Chr1	5056950	5057000	CHH	hypo
Chr1	5065550	5065600	CHH	hypo
Chr1	5065850	5065900	CHH	hypo
Chr1	5068000	5068050	CHH	hypo
Chr1	5078650	5078700	CHH	hypo
Chr1	5085200	5085250	CHH	hypo
Chr1	5088900	5088950	CHH	hypo
Chr1	5091100	5091150	CHH	hypo
Chr1	5109700	5109750	CHH	hypo
Chr1	5125050	5125100	CHH	hypo
Chr1	5127700	5127750	CHH	hypo
Chr1	5127750	5127800	CHH	hypo
Chr1	5135950	5136000	CHH	hypo
Chr1	5158100	5158150	CHH	hypo
Chr1	5161950	5162000	CHH	hypo
Chr1	5167650	5167700	CHH	hypo
Chr1	5182700	5182750	CHH	hypo
Chr1	5186850	5186900	CHH	hypo
Chr1	5196850	5196900	CHH	hypo
Chr1	5207600	5207650	CHH	hypo
Chr1	5234150	5234200	CHH	hypo
Chr1	5251450	5251500	CHH	hypo
Chr1	5255850	5255900	CHH	hypo
Chr1	5266750	5266800	CHH	hypo
Chr1	5272550	5272600	CHH	hypo
Chr1	5272650	5272700	CHH	hypo
Chr1	5272900	5272950	CHH	hypo
Chr1	5277150	5277200	CHH	hypo
Chr1	5277450	5277500	CHH	hypo
Chr1	5282700	5282750	CHG	hypo
Chr1	5284700	5284750	CHH	hypo
Chr1	5286200	5286250	CHH	hypo
Chr1	5306700	5306750	CHH	hypo
Chr1	5318400	5318450	CHH	hypo
Chr1	5338500	5338550	CHH	hypo
Chr1	5341000	5341050	CHH	hypo
Chr1	5345400	5345450	CHH	hypo
Chr1	5358350	5358400	CHH	hypo
Chr1	5370650	5370700	CHH	hypo
Chr1	5383750	5383800	CHH	hypo
Chr1	5385400	5385450	CHH	hypo
Chr1	5394850	5394900	CHH	hypo
Chr1	5397400	5397450	CHH	hypo
Chr1	5397500	5397550	CHG	hypo
Chr1	5397500	5397550	CHH	hypo
Chr1	5400000	5400050	CHH	hypo
Chr1	5437850	5437900	CHH	hypo
Chr1	5451650	5451700	CHH	hypo
Chr1	5451700	5451750	CHH	hypo
Chr1	5451750	5451800	CHH	hypo
Chr1	5452000	5452050	CHH	hypo
Chr1	5458450	5458500	CHH	hypo
Chr1	5460750	5460800	CHH	hypo
Chr1	5474300	5474350	CHH	hypo
Chr1	5476850	5476900	CHH	hypo
Chr1	5485750	5485800	CHG	hypo
Chr1	5501550	5501600	CHH	hypo
Chr1	5516650	5516700	CHG	hypo
Chr1	5522750	5522800	CHH	hypo
Chr1	5547500	5547550	CHH	hypo
Chr1	5557450	5557500	CHH	hypo
Chr1	5613250	5613300	CHH	hypo
Chr1	5627300	5627350	CHG	hypo
Chr1	5627400	5627450	CHG	hypo
Chr1	5628950	5629000	CHG	hypo
Chr1	5629000	5629050	CHG	hypo
Chr1	5629900	5629950	CHH	hypo
Chr1	5630400	5630450	CHH	hypo
Chr1	5631350	5631400	CHH	hypo
Chr1	5654900	5654950	CHH	hypo
Chr1	5656100	5656150	CHH	hypo
Chr1	5660450	5660500	CHH	hypo
Chr1	5678850	5678900	CHH	hypo
Chr1	5682350	5682400	CHH	hypo
Chr1	5682550	5682600	CHH	hypo
Chr1	5682600	5682650	CHH	hypo
Chr1	5687650	5687700	CHH	hypo
Chr1	5698150	5698200	CHH	hypo
Chr1	5723750	5723800	CHH	hypo
Chr1	5723800	5723850	CHH	hypo
Chr1	5752700	5752750	CHH	hypo
Chr1	5773050	5773100	CHH	hypo
Chr1	5779100	5779150	CHH	hypo
Chr1	5786200	5786250	CHH	hypo
Chr1	5786550	5786600	CHH	hypo
Chr1	5786650	5786700	CHH	hypo
Chr1	5792650	5792700	CHH	hypo
Chr1	5846050	5846100	CHH	hypo
Chr1	5846100	5846150	CHH	hypo
Chr1	5846250	5846300	CHH	hypo
Chr1	5849150	5849200	CHH	hypo
Chr1	5849300	5849350	CHH	hypo
Chr1	5862350	5862400	CHH	hypo
Chr1	5870750	5870800	CHH	hypo
Chr1	5882800	5882850	CHH	hypo
Chr1	5901950	5902000	CHH	hypo
Chr1	5941450	5941500	CHH	hypo
Chr1	5958350	5958400	CHH	hypo
Chr1	5958450	5958500	CHH	hypo
Chr1	5974900	5974950	CHH	hypo
Chr1	5975600	5975650	CHH	hypo
Chr1	5975750	5975800	CHH	hypo
Chr1	5998400	5998450	CHG	hypo
Chr1	6031000	6031050	CHH	hypo
Chr1	6037300	6037350	CHH	hypo
Chr1	6043550	6043600	CHH	hypo
Chr1	6048950	6049000	CHH	hypo
Chr1	6060250	6060300	CHH	hypo
Chr1	6060400	6060450	CHH	hypo
Chr1	6080750	6080800	CHH	hypo
Chr1	6090650	6090700	CHH	hypo
Chr1	6097850	6097900	CHH	hypo
Chr1	6098800	6098850	CHG	hypo
Chr1	6098850	6098900	CHH	hypo
Chr1	6099750	6099800	CHH	hypo
Chr1	6103000	6103050	CHH	hypo
Chr1	6107550	6107600	CHH	hypo
Chr1	6109000	6109050	CHH	hypo
Chr1	6145900	6145950	CHH	hypo
Chr1	6158400	6158450	CHH	hypo
Chr1	6167650	6167700	CHH	hypo
Chr1	6190600	6190650	CHG	hypo
Chr1	6205450	6205500	CHH	hypo
Chr1	6233000	6233050	CHH	hypo
Chr1	6235550	6235600	CHH	hypo
Chr1	6237250	6237300	CHG	hypo
Chr1	6237250	6237300	CHH	hypo
Chr1	6237350	6237400	CHH	hypo
Chr1	6257100	6257150	CHH	hypo
Chr1	6266300	6266350	CHH	hypo
Chr1	6266500	6266550	CHH	hypo
Chr1	6287300	6287350	CHH	hypo
Chr1	6290950	6291000	CHH	hypo
Chr1	6302350	6302400	CHH	hypo
Chr1	6318350	6318400	CHH	hypo
Chr1	6343550	6343600	CHH	hypo
Chr1	6366350	6366400	CHH	hypo
Chr1	6370750	6370800	CHH	hypo
Chr1	6380100	6380150	CHH	hypo
Chr1	6385850	6385900	CHH	hypo
Chr1	6438850	6438900	CHH	hypo
Chr1	6455200	6455250	CHH	hypo
Chr1	6457800	6457850	CHH	hypo
Chr1	6486700	6486750	CHH	hypo
Chr1	6490700	6490750	CHH	hypo
Chr1	6491500	6491550	CHH	hypo
Chr1	6515900	6515950	CHH	hypo
Chr1	6540450	6540500	CHH	hypo
Chr1	6546800	6546850	CHH	hypo
Chr1	6548700	6548750	CHH	hypo
Chr1	6548750	6548800	CHH	hypo
Chr1	6551000	6551050	CHG	hypo
Chr1	6558650	6558700	CHH	hypo
Chr1	6558700	6558750	CHH	hypo
Chr1	6558750	6558800	CHH	hypo
Chr1	6559700	6559750	CHH	hypo
Chr1	6561500	6561550	CHH	hypo
Chr1	6568900	6568950	CHH	hypo
Chr1	6570250	6570300	CHH	hypo
Chr1	6581200	6581250	CHH	hypo
Chr1	6596100	6596150	CHH	hypo
Chr1	6599050	6599100	CHH	hypo
Chr1	6599100	6599150	CHH	hypo
Chr1	6611850	6611900	CHH	hypo
Chr1	6612000	6612050	CHH	hypo
Chr1	6625650	6625700	CHH	hypo
Chr1	6630850	6630900	CHH	hypo
Chr1	6636000	6636050	CHH	hypo
Chr1	6647050	6647100	CHH	hypo
Chr1	6647750	6647800	CHH	hypo
Chr1	6679050	6679100	CHH	hypo
Chr1	6680700	6680750	CHH	hypo
Chr1	6728650	6728700	CHH	hypo
Chr1	6728700	6728750	CHH	hypo
Chr1	6735600	6735650	CHH	hypo
Chr1	6749700	6749750	CHG	hypo
Chr1	6772200	6772250	CHH	hypo
Chr1	6781000	6781050	CHH	hypo
Chr1	6798850	6798900	CHH	hypo
Chr1	6798900	6798950	CHH	hypo
Chr1	6798950	6799000	CHH	hypo
Chr1	6803100	6803150	CHH	hypo
Chr1	6805700	6805750	CHH	hypo
Chr1	6821700	6821750	CHH	hypo
Chr1	6821750	6821800	CHH	hypo
Chr1	6845250	6845300	CHH	hypo
Chr1	6847850	6847900	CHG	hypo
Chr1	6853650	6853700	CHH	hypo
Chr1	6855800	6855850	CHH	hypo
Chr1	6865050	6865100	CHH	hypo
Chr1	6867250	6867300	CHH	hypo
Chr1	6867300	6867350	CHH	hypo
Chr1	6867650	6867700	CHH	hypo
Chr1	6872800	6872850	CHH	hypo
Chr1	6874400	6874450	CHH	hypo
Chr1	6883150	6883200	CHH	hypo
Chr1	6887050	6887100	CHH	hypo
Chr1	6887900	6887950	CHH	hypo
Chr1	6888800	6888850	CHH	hypo
Chr1	6919400	6919450	CHG	hypo
Chr1	6940000	6940050	CHH	hypo
Chr1	6953250	6953300	CHH	hypo
Chr1	6959000	6959050	CHH	hypo
Chr1	6960400	6960450	CHH	hypo
Chr1	6960600	6960650	CHH	hypo
Chr1	6961200	6961250	CHH	hypo
Chr1	6963250	6963300	CHH	hypo
Chr1	6965950	6966000	CHH	hypo
Chr1	6966000	6966050	CHH	hypo
Chr1	6977000	6977050	CHG	hypo
Chr1	6977000	6977050	CHH	hypo
Chr1	6982150	6982200	CHH	hypo
Chr1	6987450	6987500	CHH	hypo
Chr1	6988200	6988250	CHH	hypo
Chr1	6988450	6988500	CHH	hypo
Chr1	6988600	6988650	CHH	hypo
Chr1	6988650	6988700	CHH	hypo
Chr1	6995950	6996000	CHH	hypo
Chr1	6997600	6997650	CHH	hypo
Chr1	6998150	6998200	CHH	hypo
Chr1	7004250	7004300	CHH	hypo
Chr1	7008200	7008250	CHH	hypo
Chr1	7015000	7015050	CHH	hypo
Chr1	7047900	7047950	CHH	hypo
Chr1	7062450	7062500	CHH	hypo
Chr1	7065800	7065850	CHH	hypo
Chr1	7077650	7077700	CHH	hypo
Chr1	7091650	7091700	CHH	hypo
Chr1	7138150	7138200	CHH	hypo
Chr1	7144400	7144450	CHH	hypo
Chr1	7187450	7187500	CHH	hypo
Chr1	7187900	7187950	CHH	hypo
Chr1	7218200	7218250	CHH	hypo
Chr1	7219250	7219300	CHH	hypo
Chr1	7219300	7219350	CHH	hypo
Chr1	7247600	7247650	CHH	hypo
Chr1	7248150	7248200	CHH	hypo
Chr1	7257450	7257500	CHH	hypo
Chr1	7261800	7261850	CHH	hypo
Chr1	7273950	7274000	CHH	hypo
Chr1	7281400	7281450	CHH	hypo
Chr1	7295200	7295250	CHH	hypo
Chr1	7312100	7312150	CHH	hypo
Chr1	7315050	7315100	CHH	hypo
Chr1	7324900	7324950	CHH	hypo
Chr1	7375650	7375700	CHG	hypo
Chr1	7381750	7381800	CHH	hypo
Chr1	7381800	7381850	CHH	hypo
Chr1	7399500	7399550	CHH	hypo
Chr1	7411800	7411850	CHH	hypo
Chr1	7411850	7411900	CHH	hypo
Chr1	7412050	7412100	CHH	hypo
Chr1	7426900	7426950	CHH	hypo
Chr1	7428700	7428750	CHH	hypo
Chr1	7433800	7433850	CHH	hypo
Chr1	7483200	7483250	CHH	hypo
Chr1	7493950	7494000	CHH	hypo
Chr1	7494700	7494750	CHH	hypo
Chr1	7512750	7512800	CHH	hypo
Chr1	7514500	7514550	CHH	hypo
Chr1	7514600	7514650	CHH	hypo
Chr1	7515250	7515300	CHH	hypo
Chr1	7526500	7526550	CHH	hypo
Chr1	7537300	7537350	CHH	hypo
Chr1	7563400	7563450	CHH	hypo
Chr1	7563450	7563500	CHH	hypo
Chr1	7583150	7583200	CHG	hypo
Chr1	7583500	7583550	CHH	hypo
Chr1	7600650	7600700	CHG	hypo
Chr1	7610150	7610200	CHH	hypo
Chr1	7622650	7622700	CHH	hypo
Chr1	7627350	7627400	CHH	hypo
Chr1	7648300	7648350	CHG	hypo
Chr1	7652100	7652150	CHH	hypo
Chr1	7676400	7676450	CHH	hypo
Chr1	7676550	7676600	CHH	hypo
Chr1	7689800	7689850	CHH	hypo
Chr1	7699250	7699300	CHH	hypo
Chr1	7699300	7699350	CHH	hypo
Chr1	7699350	7699400	CHH	hypo
Chr1	7728350	7728400	CHH	hypo
Chr1	7729250	7729300	CHH	hypo
Chr1	7750050	7750100	CHG	hypo
Chr1	7766350	7766400	CHG	hypo
Chr1	7766700	7766750	CHH	hypo
Chr1	7771000	7771050	CHH	hypo
Chr1	7778650	7778700	CHH	hypo
Chr1	7844600	7844650	CHH	hypo
Chr1	7845950	7846000	CHH	hypo
Chr1	7846900	7846950	CHH	hypo
Chr1	7860200	7860250	CHH	hypo
Chr1	7861150	7861200	CHH	hypo
Chr1	7868100	7868150	CHH	hypo
Chr1	7868300	7868350	CHH	hypo
Chr1	7873400	7873450	CHH	hypo
Chr1	7959900	7959950	CHG	hypo
Chr1	7967450	7967500	CHH	hypo
Chr1	7979900	7979950	CHH	hypo
Chr1	8022950	8023000	CHH	hypo
Chr1	8023050	8023100	CHH	hypo
Chr1	8040250	8040300	CHH	hypo
Chr1	8069500	8069550	CHH	hypo
Chr1	8093200	8093250	CHH	hypo
Chr1	8111900	8111950	CHH	hypo
Chr1	8111950	8112000	CHH	hypo
Chr1	8113600	8113650	CHG	hypo
Chr1	8131850	8131900	CHH	hypo
Chr1	8135850	8135900	CHH	hypo
Chr1	8137000	8137050	CHG	hypo
Chr1	8146050	8146100	CHH	hypo
Chr1	8147050	8147100	CHH	hypo
Chr1	8155850	8155900	CHH	hypo
Chr1	8156550	8156600	CHH	hypo
Chr1	8156600	8156650	CHH	hypo
Chr1	8156650	8156700	CHH	hypo
Chr1	8188650	8188700	CHH	hypo
Chr1	8228250	8228300	CHH	hypo
Chr1	8228300	8228350	CHH	hypo
Chr1	8231150	8231200	CHH	hypo
Chr1	8247250	8247300	CHH	hypo
Chr1	8274000	8274050	CHH	hypo
Chr1	8297150	8297200	CHH	hypo
Chr1	8312800	8312850	CHH	hypo
Chr1	8328500	8328550	CHH	hypo
Chr1	8337100	8337150	CHH	hypo
Chr1	8337150	8337200	CHH	hypo
Chr1	8390750	8390800	CHG	hypo
Chr1	8391350	8391400	CHH	hypo
Chr1	8394100	8394150	CHH	hypo
Chr1	8400800	8400850	CHH	hypo
Chr1	8413500	8413550	CHH	hypo
Chr1	8432650	8432700	CHH	hypo
Chr1	8434100	8434150	CHH	hypo
Chr1	8440500	8440550	CHH	hypo
Chr1	8449300	8449350	CHH	hypo
Chr1	8451850	8451900	CHH	hypo
Chr1	8454650	8454700	CHH	hypo
Chr1	8454950	8455000	CHH	hypo
Chr1	8458700	8458750	CHG	hypo
Chr1	8470200	8470250	CHH	hypo
Chr1	8473050	8473100	CHH	hypo
Chr1	8481350	8481400	CHH	hypo
Chr1	8526400	8526450	CHH	hypo
Chr1	8526900	8526950	CHH	hypo
Chr1	8537450	8537500	CHH	hypo
Chr1	8537850	8537900	CHH	hypo
Chr1	8547400	8547450	CHH	hypo
Chr1	8579700	8579750	CHH	hypo
Chr1	8582000	8582050	CHH	hypo
Chr1	8582050	8582100	CHH	hypo
Chr1	8590300	8590350	CHG	hypo
Chr1	8605850	8605900	CHG	hypo
Chr1	8636050	8636100	CHH	hypo
Chr1	8636100	8636150	CHH	hypo
Chr1	8636350	8636400	CHH	hypo
Chr1	8654100	8654150	CHG	hypo
Chr1	8654400	8654450	CHH	hypo
Chr1	8667850	8667900	CHH	hypo
Chr1	8673450	8673500	CHH	hypo
Chr1	8677500	8677550	CHH	hypo
Chr1	8679650	8679700	CHH	hypo
Chr1	8727300	8727350	CHH	hypo
Chr1	8730700	8730750	CHH	hypo
Chr1	8781750	8781800	CHH	hypo
Chr1	8797800	8797850	CHH	hypo
Chr1	8803600	8803650	CHH	hypo
Chr1	8838900	8838950	CHH	hypo
Chr1	8852400	8852450	CHH	hypo
Chr1	8861200	8861250	CHH	hypo
Chr1	8862250	8862300	CHH	hypo
Chr1	8886100	8886150	CHH	hypo
Chr1	8908800	8908850	CHH	hypo
Chr1	8908850	8908900	CHH	hypo
Chr1	8912700	8912750	CHH	hypo
Chr1	8913800	8913850	CHH	hypo
Chr1	8968400	8968450	CHH	hypo
Chr1	8987850	8987900	CHG	hypo
Chr1	9008800	9008850	CHH	hypo
Chr1	9009950	9010000	CHH	hypo
Chr1	9010000	9010050	CHH	hypo
Chr1	9020350	9020400	CHH	hypo
Chr1	9071750	9071800	CHH	hypo
Chr1	9086700	9086750	CHH	hypo
Chr1	9086800	9086850	CHH	hypo
Chr1	9089450	9089500	CHH	hypo
Chr1	9090350	9090400	CHH	hypo
Chr1	9091900	9091950	CHH	hypo
Chr1	9092700	9092750	CHH	hypo
Chr1	9093950	9094000	CHH	hypo
Chr1	9143100	9143150	CHH	hypo
Chr1	9143900	9143950	CHH	hypo
Chr1	9182800	9182850	CHH	hypo
Chr1	9184450	9184500	CHH	hypo
Chr1	9187250	9187300	CHH	hypo
Chr1	9209900	9209950	CHH	hypo
Chr1	9240150	9240200	CHH	hypo
Chr1	9250100	9250150	CHH	hypo
Chr1	9283600	9283650	CHH	hypo
Chr1	9283650	9283700	CHH	hypo
Chr1	9286200	9286250	CHH	hypo
Chr1	9289650	9289700	CHH	hypo
Chr1	9292350	9292400	CHH	hypo
Chr1	9295850	9295900	CHH	hypo
Chr1	9313800	9313850	CHH	hypo
Chr1	9396900	9396950	CHH	hypo
Chr1	9397000	9397050	CHH	hypo
Chr1	9399200	9399250	CHH	hypo
Chr1	9399850	9399900	CHH	hypo
Chr1	9451450	9451500	CHH	hypo
Chr1	9451500	9451550	CHH	hypo
Chr1	9451700	9451750	CHH	hypo
Chr1	9451850	9451900	CHH	hypo
Chr1	9453900	9453950	CHH	hypo
Chr1	9462200	9462250	CHG	hypo
Chr1	9477850	9477900	CHH	hypo
Chr1	9491750	9491800	CHH	hypo
Chr1	9492300	9492350	CHH	hypo
Chr1	9555750	9555800	CHH	hypo
Chr1	9557200	9557250	CHH	hypo
Chr1	9557450	9557500	CHH	hypo
Chr1	9560100	9560150	CHH	hypo
Chr1	9560900	9560950	CHH	hypo
Chr1	9560950	9561000	CHH	hypo
Chr1	9562750	9562800	CHH	hypo
Chr1	9574050	9574100	CHH	hypo
Chr1	9574200	9574250	CHG	hypo
Chr1	9584050	9584100	CHH	hypo
Chr1	9585600	9585650	CHH	hypo
Chr1	9586350	9586400	CHH	hypo
Chr1	9586400	9586450	CHH	hypo
Chr1	9589800	9589850	CHH	hypo
Chr1	9590400	9590450	CHH	hypo
Chr1	9592700	9592750	CHH	hypo
Chr1	9595450	9595500	CHH	hypo
Chr1	9595600	9595650	CHH	hypo
Chr1	9611250	9611300	CHH	hypo
Chr1	9714850	9714900	CHH	hypo
Chr1	9731200	9731250	CHH	hypo
Chr1	9731250	9731300	CHH	hypo
Chr1	9748100	9748150	CHH	hypo
Chr1	9749500	9749550	CHG	hypo
Chr1	9764550	9764600	CHH	hypo
Chr1	9764650	9764700	CHH	hypo
Chr1	9769400	9769450	CHH	hypo
Chr1	9778450	9778500	CHH	hypo
Chr1	9788900	9788950	CHH	hypo
Chr1	9822800	9822850	CHH	hypo
Chr1	9851900	9851950	CHH	hypo
Chr1	9855700	9855750	CHH	hypo
Chr1	9865600	9865650	CHH	hypo
Chr1	9869450	9869500	CHH	hypo
Chr1	9900500	9900550	CHH	hypo
Chr1	9929650	9929700	CHH	hypo
Chr1	9977500	9977550	CHH	hypo
Chr1	9980900	9980950	CHH	hypo
Chr1	9987450	9987500	CHH	hypo
Chr1	9997600	9997650	CHH	hypo
Chr1	10028350	10028400	CHH	hypo
Chr1	10029550	10029600	CHH	hypo
Chr1	10047800	10047850	CHH	hypo
Chr1	10051150	10051200	CHH	hypo
Chr1	10065100	10065150	CHG	hypo
Chr1	10088300	10088350	CHH	hypo
Chr1	10098850	10098900	CHH	hypo
Chr1	10111000	10111050	CHH	hypo
Chr1	10125400	10125450	CHH	hypo
Chr1	10130000	10130050	CHH	hypo
Chr1	10132650	10132700	CHH	hypo
Chr1	10132850	10132900	CHH	hypo
Chr1	10134900	10134950	CHH	hypo
Chr1	10137050	10137100	CHH	hypo
Chr1	10140550	10140600	CHH	hypo
Chr1	10141400	10141450	CHH	hypo
Chr1	10145050	10145100	CHH	hypo
Chr1	10146950	10147000	CHH	hypo
Chr1	10147650	10147700	CHH	hypo
Chr1	10172400	10172450	CHH	hypo
Chr1	10176750	10176800	CHG	hypo
Chr1	10187750	10187800	CHH	hypo
Chr1	10188000	10188050	CHH	hypo
Chr1	10189300	10189350	CHH	hypo
Chr1	10213200	10213250	CHH	hypo
Chr1	10226000	10226050	CHH	hypo
Chr1	10234450	10234500	CHH	hypo
Chr1	10234500	10234550	CHH	hypo
Chr1	10242200	10242250	CHH	hypo
Chr1	10253350	10253400	CHH	hypo
Chr1	10258950	10259000	CHH	hypo
Chr1	10300850	10300900	CHH	hypo
Chr1	10321000	10321050	CHH	hypo
Chr1	10376500	10376550	CHH	hypo
Chr1	10398400	10398450	CHH	hypo
Chr1	10404050	10404100	CHH	hypo
Chr1	10411250	10411300	CHH	hypo
Chr1	10428750	10428800	CHH	hypo
Chr1	10428850	10428900	CHH	hypo
Chr1	10434900	10434950	CHH	hypo
Chr1	10435000	10435050	CHH	hypo
Chr1	10437650	10437700	CHH	hypo
Chr1	10441450	10441500	CHH	hypo
Chr1	10450500	10450550	CHH	hypo
Chr1	10453250	10453300	CHH	hypo
Chr1	10463050	10463100	CHH	hypo
Chr1	10477850	10477900	CHH	hypo
Chr1	10477950	10478000	CHH	hypo
Chr1	10485550	10485600	CHH	hypo
Chr1	10491350	10491400	CHH	hypo
Chr1	10491450	10491500	CHH	hypo
Chr1	10496050	10496100	CHH	hypo
Chr1	10526850	10526900	CHH	hypo
Chr1	10530650	10530700	CHH	hypo
Chr1	10531050	10531100	CHH	hypo
Chr1	10535350	10535400	CHH	hypo
Chr1	10577550	10577600	CHH	hypo
Chr1	10600900	10600950	CHH	hypo
Chr1	10606400	10606450	CHG	hypo
Chr1	10621500	10621550	CHH	hypo
Chr1	10633350	10633400	CHG	hypo
Chr1	10639350	10639400	CHH	hypo
Chr1	10640450	10640500	CHH	hypo
Chr1	10656900	10656950	CHH	hypo
Chr1	10683250	10683300	CHH	hypo
Chr1	10699000	10699050	CHH	hypo
Chr1	10704900	10704950	CHG	hypo
Chr1	10704950	10705000	CHG	hypo
Chr1	10725800	10725850	CHH	hypo
Chr1	10742200	10742250	CHG	hypo
Chr1	10843850	10843900	CHH	hypo
Chr1	10847300	10847350	CHH	hypo
Chr1	10869050	10869100	CHH	hypo
Chr1	10889650	10889700	CHH	hypo
Chr1	10896700	10896750	CHH	hypo
Chr1	10909800	10909850	CHH	hypo
Chr1	10923600	10923650	CHG	hypo
Chr1	10942150	10942200	CHG	hypo
Chr1	10961850	10961900	CHH	hypo
Chr1	10985750	10985800	CHG	hypo
Chr1	11008650	11008700	CHH	hypo
Chr1	11064000	11064050	CHH	hypo
Chr1	11073150	11073200	CHG	hypo
Chr1	11078150	11078200	CHH	hypo
Chr1	11082800	11082850	CHH	hypo
Chr1	11087700	11087750	CHH	hypo
Chr1	11087750	11087800	CHH	hypo
Chr1	11129150	11129200	CHH	hypo
Chr1	11143350	11143400	CHG	hypo
Chr1	11168400	11168450	CHH	hypo
Chr1	11184650	11184700	CHG	hypo
Chr1	11184800	11184850	CHG	hypo
Chr1	11191300	11191350	CHG	hypo
Chr1	11202350	11202400	CHH	hypo
Chr1	11207100	11207150	CHH	hypo
Chr1	11223850	11223900	CHH	hypo
Chr1	11236650	11236700	CHH	hypo
Chr1	11270750	11270800	CHH	hypo
Chr1	11271500	11271550	CHH	hypo
Chr1	11341450	11341500	CHH	hypo
Chr1	11343600	11343650	CHH	hypo
Chr1	11345550	11345600	CHH	hypo
Chr1	11346250	11346300	CHH	hypo
Chr1	11377900	11377950	CHG	hypo
Chr1	11378000	11378050	CHH	hypo
Chr1	11408350	11408400	CHH	hypo
Chr1	11411600	11411650	CHH	hypo
Chr1	11460800	11460850	CHH	hypo
Chr1	11461000	11461050	CHH	hypo
Chr1	11477950	11478000	CHG	hypo
Chr1	11491300	11491350	CHH	hypo
Chr1	11505850	11505900	CHH	hypo
Chr1	11507650	11507700	CHH	hypo
Chr1	11514650	11514700	CHH	hypo
Chr1	11522250	11522300	CHH	hypo
Chr1	11522300	11522350	CHH	hypo
Chr1	11535850	11535900	CHH	hypo
Chr1	11556700	11556750	CHH	hypo
Chr1	11576650	11576700	CHH	hypo
Chr1	11597650	11597700	CHH	hypo
Chr1	11606200	11606250	CHH	hypo
Chr1	11610300	11610350	CHH	hypo
Chr1	11649100	11649150	CHH	hypo
Chr1	11667100	11667150	CHH	hypo
Chr1	11689200	11689250	CHH	hypo
Chr1	11689300	11689350	CHH	hypo
Chr1	11705300	11705350	CHG	hypo
Chr1	11718550	11718600	CHH	hypo
Chr1	11748000	11748050	CHH	hypo
Chr1	11748050	11748100	CHH	hypo
Chr1	11756000	11756050	CHH	hypo
Chr1	11770800	11770850	CHH	hypo
Chr1	11771300	11771350	CHH	hypo
Chr1	11793650	11793700	CHH	hypo
Chr1	11797500	11797550	CHH	hypo
Chr1	11809200	11809250	CHH	hypo
Chr1	11847400	11847450	CHH	hypo
Chr1	11881950	11882000	CHH	hypo
Chr1	11888900	11888950	CHG	hypo
Chr1	11902650	11902700	CHH	hypo
Chr1	11927300	11927350	CHH	hypo
Chr1	11945950	11946000	CHH	hypo
Chr1	11985600	11985650	CHH	hypo
Chr1	11985650	11985700	CHH	hypo
Chr1	11991700	11991750	CHG	hypo
Chr1	12032250	12032300	CHH	hypo
Chr1	12032300	12032350	CHH	hypo
Chr1	12033550	12033600	CHH	hypo
Chr1	12064450	12064500	CHG	hypo
Chr1	12082200	12082250	CHH	hypo
Chr1	12083200	12083250	CHH	hypo
Chr1	12102700	12102750	CHH	hypo
Chr1	12115550	12115600	CHH	hypo
Chr1	12143850	12143900	CHH	hypo
Chr1	12144850	12144900	CHH	hypo
Chr1	12175950	12176000	CHH	hypo
Chr1	12219600	12219650	CHG	hypo
Chr1	12221600	12221650	CHH	hypo
Chr1	12278550	12278600	CHH	hypo
Chr1	12281400	12281450	CHH	hypo
Chr1	12296800	12296850	CHH	hypo
Chr1	12311400	12311450	CHH	hypo
Chr1	12312300	12312350	CHH	hypo
Chr1	12313000	12313050	CHH	hypo
Chr1	12313300	12313350	CHH	hypo
Chr1	12318850	12318900	CHH	hypo
Chr1	12322200	12322250	CHH	hypo
Chr1	12325200	12325250	CHH	hypo
Chr1	12359150	12359200	CHH	hypo
Chr1	12367450	12367500	CHH	hypo
Chr1	12373400	12373450	CHH	hypo
Chr1	12373450	12373500	CHH	hypo
Chr1	12373500	12373550	CHH	hypo
Chr1	12373550	12373600	CHH	hypo
Chr1	12401000	12401050	CHH	hypo
Chr1	12423750	12423800	CHG	hypo
Chr1	12443500	12443550	CHH	hypo
Chr1	12477750	12477800	CHG	hypo
Chr1	12497500	12497550	CHH	hypo
Chr1	12523600	12523650	CHG	hypo
Chr1	12539350	12539400	CHG	hypo
Chr1	12560100	12560150	CHH	hypo
Chr1	12560200	12560250	CHH	hypo
Chr1	12563250	12563300	CHH	hypo
Chr1	12563750	12563800	CHH	hypo
Chr1	12565500	12565550	CHH	hypo
Chr1	12577550	12577600	CHH	hypo
Chr1	12626400	12626450	CHH	hypo
Chr1	12641750	12641800	CHH	hypo
Chr1	12643400	12643450	CHH	hypo
Chr1	12654600	12654650	CHH	hypo
Chr1	12696750	12696800	CHH	hypo
Chr1	12720000	12720050	CHH	hypo
Chr1	12733100	12733150	CHH	hypo
Chr1	12756600	12756650	CHH	hypo
Chr1	12760400	12760450	CHH	hypo
Chr1	12800050	12800100	CHG	hypo
Chr1	12867000	12867050	CHH	hypo
Chr1	12867050	12867100	CHH	hypo
Chr1	12876500	12876550	CHH	hypo
Chr1	12876600	12876650	CHH	hypo
Chr1	12881300	12881350	CHH	hypo
Chr1	12885950	12886000	CHH	hypo
Chr1	12912600	12912650	CHG	hypo
Chr1	12930200	12930250	CHH	hypo
Chr1	12940200	12940250	CHH	hypo
Chr1	12985500	12985550	CHH	hypo
Chr1	13051350	13051400	CHG	hypo
Chr1	13070300	13070350	CHG	hypo
Chr1	13122650	13122700	CHH	hypo
Chr1	13125950	13126000	CHH	hypo
Chr1	13126000	13126050	CHH	hypo
Chr1	13126200	13126250	CHH	hypo
Chr1	13156100	13156150	CHH	hypo
Chr1	13178500	13178550	CHH	hypo
Chr1	13187000	13187050	CHH	hypo
Chr1	13187400	13187450	CHG	hypo
Chr1	13192300	13192350	CHH	hypo
Chr1	13193950	13194000	CHH	hypo
Chr1	13194100	13194150	CHH	hypo
Chr1	13194150	13194200	CHH	hypo
Chr1	13195700	13195750	CHH	hypo
Chr1	13201300	13201350	CHH	hypo
Chr1	13209950	13210000	CHH	hypo
Chr1	13211600	13211650	CHH	hypo
Chr1	13236100	13236150	CHH	hypo
Chr1	13289350	13289400	CHH	hypo
Chr1	13289800	13289850	CHH	hypo
Chr1	13289850	13289900	CHH	hypo
Chr1	13308550	13308600	CHG	hypo
Chr1	13340450	13340500	CHG	hypo
Chr1	13347600	13347650	CHH	hypo
Chr1	13362750	13362800	CHH	hypo
Chr1	13362800	13362850	CHH	hypo
Chr1	13362850	13362900	CHH	hypo
Chr1	13378800	13378850	CHH	hypo
Chr1	13380000	13380050	CHH	hypo
Chr1	13390750	13390800	CHG	hypo
Chr1	13397250	13397300	CHH	hypo
Chr1	13409050	13409100	CHH	hypo
Chr1	13413150	13413200	CHH	hypo
Chr1	13419650	13419700	CHH	hypo
Chr1	13430800	13430850	CHH	hypo
Chr1	13434250	13434300	CHH	hypo
Chr1	13436500	13436550	CHH	hypo
Chr1	13436850	13436900	CHH	hypo
Chr1	13470000	13470050	CHH	hypo
Chr1	13474100	13474150	CHH	hypo
Chr1	13474900	13474950	CHH	hypo
Chr1	13475600	13475650	CHH	hypo
Chr1	13483600	13483650	CHH	hypo
Chr1	13491600	13491650	CHH	hypo
Chr1	13511700	13511750	CHH	hypo
Chr1	13517950	13518000	CHH	hypo
Chr1	13552400	13552450	CHH	hypo
Chr1	13559400	13559450	CHH	hypo
Chr1	13559450	13559500	CHH	hypo
Chr1	13575950	13576000	CHH	hypo
Chr1	13590500	13590550	CHG	hypo
Chr1	13599300	13599350	CHH	hypo
Chr1	13599500	13599550	CHH	hypo
Chr1	13624650	13624700	CHG	hypo
Chr1	13639250	13639300	CHH	hypo
Chr1	13690850	13690900	CHG	hypo
Chr1	13769800	13769850	CHH	hypo
Chr1	13782500	13782550	CHG	hypo
Chr1	13787700	13787750	CHG	hypo
Chr1	13817200	13817250	CHH	hypo
Chr1	13852200	13852250	CHH	hypo
Chr1	13900150	13900200	CHH	hypo
Chr1	13905750	13905800	CHH	hypo
Chr1	13927800	13927850	CHH	hypo
Chr1	13927850	13927900	CHH	hypo
Chr1	13934350	13934400	CHH	hypo
Chr1	13942950	13943000	CHH	hypo
Chr1	13943050	13943100	CHH	hypo
Chr1	13944850	13944900	CHH	hypo
Chr1	13961250	13961300	CHH	hypo
Chr1	13963900	13963950	CHH	hypo
Chr1	13989550	13989600	CHH	hypo
Chr1	13992300	13992350	CHH	hypo
Chr1	13993200	13993250	CHH	hypo
Chr1	13993250	13993300	CHH	hypo
Chr1	14041500	14041550	CHH	hypo
Chr1	14041600	14041650	CHH	hypo
Chr1	14056950	14057000	CHH	hypo
Chr1	14072100	14072150	CHH	hypo
Chr1	14073850	14073900	CHH	hypo
Chr1	14074800	14074850	CHH	hypo
Chr1	14100600	14100650	CHH	hypo
Chr1	14100850	14100900	CHH	hypo
Chr1	14103050	14103100	CHH	hypo
Chr1	14106200	14106250	CHH	hypo
Chr1	14106250	14106300	CHH	hypo
Chr1	14106650	14106700	CHH	hypo
Chr1	14133000	14133050	CHG	hypo
Chr1	14135100	14135150	CHH	hypo
Chr1	14135200	14135250	CHH	hypo
Chr1	14156550	14156600	CG	hypo
Chr1	14162700	14162750	CHH	hypo
Chr1	14197100	14197150	CHH	hypo
Chr1	14197150	14197200	CHG	hypo
Chr1	14234850	14234900	CHH	hypo
Chr1	14238750	14238800	CHH	hypo
Chr1	14252200	14252250	CHH	hypo
Chr1	14286200	14286250	CHH	hypo
Chr1	14290200	14290250	CHH	hypo
Chr1	14290250	14290300	CHH	hypo
Chr1	14291050	14291100	CHH	hypo
Chr1	14321150	14321200	CHH	hypo
Chr1	14321200	14321250	CHH	hypo
Chr1	14324450	14324500	CHH	hypo
Chr1	14336950	14337000	CHH	hypo
Chr1	14351100	14351150	CHH	hypo
Chr1	14357700	14357750	CHH	hypo
Chr1	14359150	14359200	CHH	hypo
Chr1	14379150	14379200	CHG	hypo
Chr1	14382950	14383000	CHH	hypo
Chr1	14383200	14383250	CHH	hypo
Chr1	14455350	14455400	CHH	hypo
Chr1	14458750	14458800	CHH	hypo
Chr1	14479250	14479300	CHH	hypo
Chr1	14483400	14483450	CHH	hypo
Chr1	14504400	14504450	CHH	hypo
Chr1	14517100	14517150	CHH	hypo
Chr1	14517200	14517250	CHH	hypo
Chr1	14522900	14522950	CHH	hypo
Chr1	14524600	14524650	CHH	hypo
Chr1	14547450	14547500	CHG	hypo
Chr1	14592550	14592600	CHH	hypo
Chr1	14632450	14632500	CHH	hypo
Chr1	14646750	14646800	CHH	hypo
Chr1	14676800	14676850	CHG	hypo
Chr1	14748900	14748950	CHH	hypo
Chr1	14765200	14765250	CHH	hypo
Chr1	14768550	14768600	CHH	hypo
Chr1	14770450	14770500	CHH	hypo
Chr1	14778850	14778900	CHH	hypo
Chr1	14779850	14779900	CHH	hypo
Chr1	14785550	14785600	CHH	hypo
Chr1	14840700	14840750	CHH	hypo
Chr1	14916100	14916150	CHH	hypo
Chr1	14919050	14919100	CHH	hypo
Chr1	14960250	14960300	CHH	hypo
Chr1	14964200	14964250	CHH	hypo
Chr1	14971300	14971350	CHH	hypo
Chr1	14971350	14971400	CHH	hypo
Chr1	15005450	15005500	CHH	hypo
Chr1	15005500	15005550	CHH	hypo
Chr1	15017100	15017150	CHH	hypo
Chr1	15055700	15055750	CHH	hypo
Chr1	15099050	15099100	CHH	hypo
Chr1	15099100	15099150	CHH	hypo
Chr1	15099150	15099200	CHH	hypo
Chr1	15099200	15099250	CHH	hypo
Chr1	15099250	15099300	CHH	hypo
Chr1	15112600	15112650	CHH	hypo
Chr1	15146950	15147000	CHH	hypo
Chr1	15176500	15176550	CHG	hypo
Chr1	15185000	15185050	CHH	hypo
Chr1	15225000	15225050	CHG	hypo
Chr1	15254300	15254350	CHG	hypo
Chr1	15261150	15261200	CHH	hypo
Chr1	15290500	15290550	CHH	hypo
Chr1	15294700	15294750	CHH	hypo
Chr1	15301200	15301250	CHG	hypo
Chr1	15356200	15356250	CHH	hypo
Chr1	15404850	15404900	CHH	hypo
Chr1	15424450	15424500	CHH	hypo
Chr1	15425600	15425650	CHH	hypo
Chr1	15437650	15437700	CHH	hypo
Chr1	15448050	15448100	CHH	hypo
Chr1	15466200	15466250	CHH	hypo
Chr1	15471850	15471900	CHH	hypo
Chr1	15471900	15471950	CHH	hypo
Chr1	15508100	15508150	CHH	hypo
Chr1	15514700	15514750	CHH	hypo
Chr1	15518050	15518100	CHG	hypo
Chr1	15556750	15556800	CHG	hypo
Chr1	15562350	15562400	CHH	hypo
Chr1	15562400	15562450	CHH	hypo
Chr1	15602500	15602550	CHG	hypo
Chr1	15649850	15649900	CHH	hypo
Chr1	15675050	15675100	CHH	hypo
Chr1	15675750	15675800	CHH	hypo
Chr1	15692400	15692450	CHH	hypo
Chr1	15812000	15812050	CHH	hypo
Chr1	15812100	15812150	CHH	hypo
Chr1	15823000	15823050	CHG	hypo
Chr1	15848400	15848450	CHH	hypo
Chr1	15872900	15872950	CHG	hypo
Chr1	15872950	15873000	CHG	hypo
Chr1	15936650	15936700	CHH	hypo
Chr1	15936700	15936750	CHH	hypo
Chr1	15951750	15951800	CHH	hypo
Chr1	15970700	15970750	CHH	hypo
Chr1	15971600	15971650	CHH	hypo
Chr1	16004100	16004150	CHG	hypo
Chr1	16040050	16040100	CHH	hypo
Chr1	16061300	16061350	CHH	hypo
Chr1	16073850	16073900	CHH	hypo
Chr1	16094850	16094900	CHG	hypo
Chr1	16121100	16121150	CHH	hypo
Chr1	16128250	16128300	CHH	hypo
Chr1	16129300	16129350	CHH	hypo
Chr1	16130150	16130200	CHH	hypo
Chr1	16147150	16147200	CHG	hypo
Chr1	16151200	16151250	CHH	hypo
Chr1	16154750	16154800	CHH	hypo
Chr1	16154800	16154850	CHH	hypo
Chr1	16187300	16187350	CHH	hypo
Chr1	16244400	16244450	CHG	hypo
Chr1	16288700	16288750	CHH	hypo
Chr1	16323950	16324000	CHH	hypo
Chr1	16324000	16324050	CHH	hypo
Chr1	16335650	16335700	CHH	hypo
Chr1	16352400	16352450	CHH	hypo
Chr1	16363200	16363250	CHH	hypo
Chr1	16397550	16397600	CHH	hypo
Chr1	16397600	16397650	CHH	hypo
Chr1	16397650	16397700	CHH	hypo
Chr1	16446750	16446800	CHH	hypo
Chr1	16455600	16455650	CHH	hypo
Chr1	16473950	16474000	CHH	hypo
Chr1	16588350	16588400	CHG	hypo
Chr1	16606700	16606750	CHH	hypo
Chr1	16611250	16611300	CHH	hypo
Chr1	16650700	16650750	CHH	hypo
Chr1	16700900	16700950	CHH	hypo
Chr1	16705700	16705750	CHH	hypo
Chr1	16710050	16710100	CHH	hypo
Chr1	16715400	16715450	CHH	hypo
Chr1	16731500	16731550	CHH	hypo
Chr1	16782900	16782950	CHH	hypo
Chr1	16797450	16797500	CHH	hypo
Chr1	16914500	16914550	CHH	hypo
Chr1	16967500	16967550	CHG	hypo
Chr1	16968350	16968400	CHG	hypo
Chr1	16979050	16979100	CHG	hypo
Chr1	17000200	17000250	CHG	hypo
Chr1	17022350	17022400	CHG	hypo
Chr1	17076450	17076500	CHG	hypo
Chr1	17090800	17090850	CHG	hypo
Chr1	17118550	17118600	CHG	hypo
Chr1	17151250	17151300	CHH	hypo
Chr1	17151300	17151350	CHH	hypo
Chr1	17158600	17158650	CHH	hypo
Chr1	17159150	17159200	CHH	hypo
Chr1	17162350	17162400	CHH	hypo
Chr1	17190350	17190400	CHG	hypo
Chr1	17260450	17260500	CHH	hypo
Chr1	17261300	17261350	CHH	hypo
Chr1	17261350	17261400	CHH	hypo
Chr1	17329200	17329250	CHG	hypo
Chr1	17427050	17427100	CHG	hypo
Chr1	17444400	17444450	CHH	hypo
Chr1	17471750	17471800	CHH	hypo
Chr1	17492850	17492900	CHH	hypo
Chr1	17499100	17499150	CHH	hypo
Chr1	17524450	17524500	CHG	hypo
Chr1	17558450	17558500	CHG	hypo
Chr1	17559850	17559900	CHH	hypo
Chr1	17598100	17598150	CHH	hypo
Chr1	17611450	17611500	CHH	hypo
Chr1	17611800	17611850	CHH	hypo
Chr1	17659550	17659600	CHG	hypo
Chr1	17659550	17659600	CHH	hypo
Chr1	17662800	17662850	CHH	hypo
Chr1	17686250	17686300	CHH	hypo
Chr1	17690150	17690200	CHG	hypo
Chr1	17698900	17698950	CHH	hypo
Chr1	17717100	17717150	CHG	hypo
Chr1	17726800	17726850	CHH	hypo
Chr1	17740500	17740550	CHH	hypo
Chr1	17766300	17766350	CHH	hypo
Chr1	17823250	17823300	CHG	hypo
Chr1	17855050	17855100	CHH	hypo
Chr1	17857500	17857550	CHH	hypo
Chr1	17897100	17897150	CHH	hypo
Chr1	17897150	17897200	CHH	hypo
Chr1	17904450	17904500	CHH	hypo
Chr1	17911350	17911400	CHH	hypo
Chr1	17955300	17955350	CHH	hypo
Chr1	17955600	17955650	CHH	hypo
Chr1	17987500	17987550	CHH	hypo
Chr1	17998450	17998500	CHH	hypo
Chr1	18008900	18008950	CHH	hypo
Chr1	18011750	18011800	CHH	hypo
Chr1	18017250	18017300	CHH	hypo
Chr1	18049250	18049300	CHH	hypo
Chr1	18075000	18075050	CHH	hypo
Chr1	18075100	18075150	CHH	hypo
Chr1	18085600	18085650	CHG	hypo
Chr1	18129600	18129650	CHH	hypo
Chr1	18132700	18132750	CHH	hypo
Chr1	18134150	18134200	CHH	hypo
Chr1	18134200	18134250	CHH	hypo
Chr1	18144900	18144950	CHH	hypo
Chr1	18145550	18145600	CHH	hypo
Chr1	18183400	18183450	CHH	hypo
Chr1	18199200	18199250	CHH	hypo
Chr1	18201150	18201200	CHH	hypo
Chr1	18202900	18202950	CHH	hypo
Chr1	18215150	18215200	CHH	hypo
Chr1	18222350	18222400	CHG	hypo
Chr1	18265950	18266000	CHH	hypo
Chr1	18329500	18329550	CHH	hypo
Chr1	18344350	18344400	CHH	hypo
Chr1	18346950	18347000	CHH	hypo
Chr1	18347050	18347100	CHH	hypo
Chr1	18405550	18405600	CHH	hypo
Chr1	18420350	18420400	CHH	hypo
Chr1	18474400	18474450	CHH	hypo
Chr1	18474450	18474500	CHH	hypo
Chr1	18477000	18477050	CHH	hypo
Chr1	18490250	18490300	CHG	hypo
Chr1	18525750	18525800	CHH	hypo
Chr1	18560750	18560800	CHH	hypo
Chr1	18571250	18571300	CHG	hypo
Chr1	18572650	18572700	CHG	hypo
Chr1	18580900	18580950	CHG	hypo
Chr1	18631500	18631550	CHH	hypo
Chr1	18653650	18653700	CHH	hypo
Chr1	18660400	18660450	CHH	hypo
Chr1	18667300	18667350	CHH	hypo
Chr1	18667400	18667450	CHH	hypo
Chr1	18702850	18702900	CHG	hypo
Chr1	18744100	18744150	CHH	hypo
Chr1	18746900	18746950	CHH	hypo
Chr1	18775700	18775750	CHH	hypo
Chr1	18775850	18775900	CHH	hypo
Chr1	18777650	18777700	CHH	hypo
Chr1	18782150	18782200	CHG	hypo
Chr1	18789550	18789600	CHG	hypo
Chr1	18817800	18817850	CHH	hypo
Chr1	18845950	18846000	CHH	hypo
Chr1	18846000	18846050	CHH	hypo
Chr1	18885450	18885500	CHH	hypo
Chr1	18912600	18912650	CHG	hypo
Chr1	18947450	18947500	CHH	hypo
Chr1	18959450	18959500	CHH	hypo
Chr1	18987400	18987450	CHH	hypo
Chr1	18991100	18991150	CHH	hypo
Chr1	18991200	18991250	CHG	hypo
Chr1	19001800	19001850	CHH	hypo
Chr1	19009400	19009450	CHH	hypo
Chr1	19011750	19011800	CHH	hypo
Chr1	19037050	19037100	CHH	hypo
Chr1	19041600	19041650	CHH	hypo
Chr1	19042350	19042400	CHH	hypo
Chr1	19051000	19051050	CHH	hypo
Chr1	19056050	19056100	CHH	hypo
Chr1	19064000	19064050	CHH	hypo
Chr1	19065600	19065650	CHH	hypo
Chr1	19065650	19065700	CHH	hypo
Chr1	19066400	19066450	CHH	hypo
Chr1	19070400	19070450	CHH	hypo
Chr1	19070450	19070500	CHH	hypo
Chr1	19095450	19095500	CHH	hypo
Chr1	19155550	19155600	CHG	hypo
Chr1	19195150	19195200	CHH	hypo
Chr1	19207750	19207800	CHG	hypo
Chr1	19217500	19217550	CHH	hypo
Chr1	19289650	19289700	CHG	hypo
Chr1	19324750	19324800	CHH	hypo
Chr1	19328100	19328150	CHH	hypo
Chr1	19333750	19333800	CHH	hypo
Chr1	19341350	19341400	CHG	hypo
Chr1	19348750	19348800	CHH	hypo
Chr1	19349400	19349450	CHH	hypo
Chr1	19351650	19351700	CHH	hypo
Chr1	19366450	19366500	CHH	hypo
Chr1	19368400	19368450	CHH	hypo
Chr1	19374150	19374200	CHH	hypo
Chr1	19408300	19408350	CHH	hypo
Chr1	19409250	19409300	CHH	hypo
Chr1	19426400	19426450	CHG	hypo
Chr1	19458700	19458750	CHH	hypo
Chr1	19482350	19482400	CHH	hypo
Chr1	19497700	19497750	CHG	hypo
Chr1	19506150	19506200	CHH	hypo
Chr1	19515750	19515800	CHH	hypo
Chr1	19518900	19518950	CHH	hypo
Chr1	19542500	19542550	CHH	hypo
Chr1	19551150	19551200	CHH	hypo
Chr1	19551200	19551250	CHH	hypo
Chr1	19671350	19671400	CHG	hypo
Chr1	19672250	19672300	CHH	hypo
Chr1	19677000	19677050	CHG	hypo
Chr1	19699300	19699350	CHH	hypo
Chr1	19724550	19724600	CHG	hypo
Chr1	19744500	19744550	CHH	hypo
Chr1	19774700	19774750	CHG	hypo
Chr1	19778150	19778200	CHH	hypo
Chr1	19842500	19842550	CHG	hypo
Chr1	19861000	19861050	CHH	hypo
Chr1	19861050	19861100	CHH	hypo
Chr1	19871650	19871700	CHH	hypo
Chr1	19871700	19871750	CHH	hypo
Chr1	19916800	19916850	CHH	hypo
Chr1	19922850	19922900	CHG	hypo
Chr1	19953800	19953850	CHH	hypo
Chr1	20046950	20047000	CHH	hypo
Chr1	20055900	20055950	CHG	hypo
Chr1	20065450	20065500	CHH	hypo
Chr1	20085700	20085750	CHH	hypo
Chr1	20109350	20109400	CHH	hypo
Chr1	20109400	20109450	CHH	hypo
Chr1	20135000	20135050	CHH	hypo
Chr1	20135050	20135100	CHH	hypo
Chr1	20135200	20135250	CHH	hypo
Chr1	20136950	20137000	CHH	hypo
Chr1	20147500	20147550	CHH	hypo
Chr1	20153300	20153350	CHH	hypo
Chr1	20186950	20187000	CHH	hypo
Chr1	20219050	20219100	CHH	hypo
Chr1	20275900	20275950	CHG	hypo
Chr1	20294800	20294850	CHH	hypo
Chr1	20339900	20339950	CHH	hypo
Chr1	20408750	20408800	CHG	hypo
Chr1	20422000	20422050	CHH	hypo
Chr1	20434800	20434850	CHH	hypo
Chr1	20436400	20436450	CHH	hypo
Chr1	20437450	20437500	CHH	hypo
Chr1	20469750	20469800	CHH	hypo
Chr1	20469900	20469950	CHH	hypo
Chr1	20475250	20475300	CHH	hypo
Chr1	20505000	20505050	CHH	hypo
Chr1	20532600	20532650	CHH	hypo
Chr1	20533300	20533350	CHH	hypo
Chr1	20547350	20547400	CHH	hypo
Chr1	20601050	20601100	CHH	hypo
Chr1	20604050	20604100	CHH	hypo
Chr1	20606050	20606100	CHH	hypo
Chr1	20609500	20609550	CHH	hypo
Chr1	20633000	20633050	CHH	hypo
Chr1	20638200	20638250	CHH	hypo
Chr1	20691200	20691250	CHG	hypo
Chr1	20691200	20691250	CHH	hypo
Chr1	20700350	20700400	CHH	hypo
Chr1	20736800	20736850	CHH	hypo
Chr1	20792900	20792950	CHH	hypo
Chr1	20835500	20835550	CHH	hypo
Chr1	20907050	20907100	CHH	hypo
Chr1	20927750	20927800	CHG	hypo
Chr1	20928650	20928700	CHH	hypo
Chr1	20946000	20946050	CHH	hypo
Chr1	20947400	20947450	CHH	hypo
Chr1	20949100	20949150	CHH	hypo
Chr1	20961500	20961550	CHH	hypo
Chr1	20977900	20977950	CHH	hypo
Chr1	20984850	20984900	CHG	hypo
Chr1	20985200	20985250	CHH	hypo
Chr1	21028800	21028850	CHH	hypo
Chr1	21080550	21080600	CHG	hypo
Chr1	21083950	21084000	CHG	hypo
Chr1	21091650	21091700	CHH	hypo
Chr1	21112600	21112650	CHH	hypo
Chr1	21116000	21116050	CHH	hypo
Chr1	21129600	21129650	CHH	hypo
Chr1	21129700	21129750	CHH	hypo
Chr1	21134550	21134600	CHG	hypo
Chr1	21147700	21147750	CHH	hypo
Chr1	21147800	21147850	CHH	hypo
Chr1	21174200	21174250	CHH	hypo
Chr1	21209050	21209100	CHG	hypo
Chr1	21209100	21209150	CHG	hypo
Chr1	21227250	21227300	CHH	hypo
Chr1	21228400	21228450	CHH	hypo
Chr1	21236600	21236650	CHH	hypo
Chr1	21239950	21240000	CHH	hypo
Chr1	21241750	21241800	CHH	hypo
Chr1	21241800	21241850	CHH	hypo
Chr1	21244400	21244450	CHH	hypo
Chr1	21258750	21258800	CHH	hypo
Chr1	21259600	21259650	CHH	hypo
Chr1	21260550	21260600	CHH	hypo
Chr1	21264350	21264400	CHH	hypo
Chr1	21309700	21309750	CHH	hypo
Chr1	21336950	21337000	CHH	hypo
Chr1	21401400	21401450	CHH	hypo
Chr1	21405250	21405300	CHH	hypo
Chr1	21413850	21413900	CHH	hypo
Chr1	21446850	21446900	CHH	hypo
Chr1	21498300	21498350	CHH	hypo
Chr1	21521900	21521950	CHH	hypo
Chr1	21538750	21538800	CHH	hypo
Chr1	21544050	21544100	CHH	hypo
Chr1	21568000	21568050	CHG	hypo
Chr1	21573400	21573450	CHH	hypo
Chr1	21579300	21579350	CHH	hypo
Chr1	21579500	21579550	CHH	hypo
Chr1	21580450	21580500	CHH	hypo
Chr1	21582650	21582700	CHH	hypo
Chr1	21598100	21598150	CHH	hypo
Chr1	21600300	21600350	CHH	hypo
Chr1	21603250	21603300	CHH	hypo
Chr1	21612700	21612750	CHG	hypo
Chr1	21621950	21622000	CHH	hypo
Chr1	21622550	21622600	CHH	hypo
Chr1	21622600	21622650	CHH	hypo
Chr1	21636200	21636250	CHH	hypo
Chr1	21644900	21644950	CHH	hypo
Chr1	21652700	21652750	CHG	hypo
Chr1	21655000	21655050	CHH	hypo
Chr1	21659700	21659750	CHH	hypo
Chr1	21659750	21659800	CHH	hypo
Chr1	21662400	21662450	CHH	hypo
Chr1	21677750	21677800	CHH	hypo
Chr1	21677850	21677900	CHH	hypo
Chr1	21683000	21683050	CHH	hypo
Chr1	21690200	21690250	CHH	hypo
Chr1	21692050	21692100	CHH	hypo
Chr1	21692100	21692150	CHH	hypo
Chr1	21693200	21693250	CHH	hypo
Chr1	21695200	21695250	CHH	hypo
Chr1	21696100	21696150	CHH	hypo
Chr1	21715150	21715200	CHH	hypo
Chr1	21728200	21728250	CHH	hypo
Chr1	21774650	21774700	CHH	hypo
Chr1	21783250	21783300	CHH	hypo
Chr1	21783300	21783350	CHH	hypo
Chr1	21805700	21805750	CHG	hypo
Chr1	21833450	21833500	CHH	hypo
Chr1	21842850	21842900	CHH	hypo
Chr1	21845900	21845950	CHH	hypo
Chr1	21866850	21866900	CHH	hypo
Chr1	21875150	21875200	CHH	hypo
Chr1	21884750	21884800	CHH	hypo
Chr1	21884950	21885000	CHH	hypo
Chr1	21914850	21914900	CHH	hypo
Chr1	21914900	21914950	CHH	hypo
Chr1	21916350	21916400	CHH	hypo
Chr1	21925550	21925600	CHH	hypo
Chr1	21932900	21932950	CHH	hypo
Chr1	21936800	21936850	CHH	hypo
Chr1	21956500	21956550	CHH	hypo
Chr1	21964350	21964400	CHH	hypo
Chr1	21966700	21966750	CHH	hypo
Chr1	21971800	21971850	CHH	hypo
Chr1	21971850	21971900	CHH	hypo
Chr1	21971900	21971950	CHH	hypo
Chr1	21991500	21991550	CHH	hypo
Chr1	22006650	22006700	CHH	hypo
Chr1	22007500	22007550	CHH	hypo
Chr1	22013700	22013750	CHG	hypo
Chr1	22016350	22016400	CHH	hypo
Chr1	22021000	22021050	CHH	hypo
Chr1	22021050	22021100	CHH	hypo
Chr1	22036000	22036050	CHG	hypo
Chr1	22045950	22046000	CHH	hypo
Chr1	22065950	22066000	CHH	hypo
Chr1	22091350	22091400	CHH	hypo
Chr1	22092650	22092700	CHH	hypo
Chr1	22096950	22097000	CHH	hypo
Chr1	22109500	22109550	CHH	hypo
Chr1	22123200	22123250	CHH	hypo
Chr1	22163750	22163800	CHH	hypo
Chr1	22181450	22181500	CHH	hypo
Chr1	22218150	22218200	CHH	hypo
Chr1	22221550	22221600	CHH	hypo
Chr1	22248850	22248900	CHH	hypo
Chr1	22282950	22283000	CHH	hypo
Chr1	22284900	22284950	CHH	hypo
Chr1	22316100	22316150	CHH	hypo
Chr1	22342250	22342300	CHH	hypo
Chr1	22342900	22342950	CHH	hypo
Chr1	22378800	22378850	CHH	hypo
Chr1	22378850	22378900	CHH	hypo
Chr1	22413950	22414000	CHH	hypo
Chr1	22420500	22420550	CHH	hypo
Chr1	22420700	22420750	CHH	hypo
Chr1	22432550	22432600	CHH	hypo
Chr1	22456650	22456700	CHH	hypo
Chr1	22456750	22456800	CHH	hypo
Chr1	22466300	22466350	CHH	hypo
Chr1	22482000	22482050	CHH	hypo
Chr1	22482050	22482100	CHH	hypo
Chr1	22502450	22502500	CHH	hypo
Chr1	22502500	22502550	CHH	hypo
Chr1	22503500	22503550	CHH	hypo
Chr1	22507200	22507250	CHH	hypo
Chr1	22507250	22507300	CHH	hypo
Chr1	22551650	22551700	CHH	hypo
Chr1	22581050	22581100	CHH	hypo
Chr1	22588500	22588550	CHH	hypo
Chr1	22596800	22596850	CHH	hypo
Chr1	22597950	22598000	CHH	hypo
Chr1	22617200	22617250	CHH	hypo
Chr1	22628200	22628250	CHH	hypo
Chr1	22632200	22632250	CHH	hypo
Chr1	22632300	22632350	CHH	hypo
Chr1	22633450	22633500	CHH	hypo
Chr1	22655850	22655900	CHH	hypo
Chr1	22667250	22667300	CHH	hypo
Chr1	22671350	22671400	CHH	hypo
Chr1	22703050	22703100	CHG	hypo
Chr1	22731250	22731300	CHH	hypo
Chr1	22757450	22757500	CHH	hypo
Chr1	22760750	22760800	CHH	hypo
Chr1	22763750	22763800	CHH	hypo
Chr1	22803150	22803200	CHH	hypo
Chr1	22812950	22813000	CHH	hypo
Chr1	22819400	22819450	CHH	hypo
Chr1	22854500	22854550	CHH	hypo
Chr1	22865100	22865150	CHH	hypo
Chr1	22872450	22872500	CHH	hypo
Chr1	22872550	22872600	CHH	hypo
Chr1	22874550	22874600	CHH	hypo
Chr1	22879900	22879950	CHH	hypo
Chr1	22879950	22880000	CHH	hypo
Chr1	22884650	22884700	CHH	hypo
Chr1	22884700	22884750	CHH	hypo
Chr1	22896950	22897000	CHH	hypo
Chr1	22903000	22903050	CHH	hypo
Chr1	22924100	22924150	CHG	hypo
Chr1	22930200	22930250	CHH	hypo
Chr1	22930250	22930300	CHH	hypo
Chr1	22969950	22970000	CHH	hypo
Chr1	22977950	22978000	CHH	hypo
Chr1	22978400	22978450	CHH	hypo
Chr1	23012900	23012950	CHH	hypo
Chr1	23035650	23035700	CHG	hypo
Chr1	23060450	23060500	CHH	hypo
Chr1	23066200	23066250	CHH	hypo
Chr1	23071800	23071850	CHH	hypo
Chr1	23084400	23084450	CHH	hypo
Chr1	23099850	23099900	CHG	hypo
Chr1	23099850	23099900	CHH	hypo
Chr1	23107350	23107400	CHG	hypo
Chr1	23152650	23152700	CHG	hypo
Chr1	23164650	23164700	CHH	hypo
Chr1	23166350	23166400	CHH	hypo
Chr1	23171100	23171150	CHH	hypo
Chr1	23188750	23188800	CHH	hypo
Chr1	23215300	23215350	CHH	hypo
Chr1	23216950	23217000	CHH	hypo
Chr1	23218500	23218550	CHH	hypo
Chr1	23246450	23246500	CHG	hypo
Chr1	23252150	23252200	CHG	hypo
Chr1	23304950	23305000	CHH	hypo
Chr1	23341550	23341600	CHH	hypo
Chr1	23355250	23355300	CHH	hypo
Chr1	23363550	23363600	CHH	hypo
Chr1	23419050	23419100	CHH	hypo
Chr1	23419650	23419700	CHH	hypo
Chr1	23446400	23446450	CHH	hypo
Chr1	23455300	23455350	CHH	hypo
Chr1	23483600	23483650	CHH	hypo
Chr1	23494300	23494350	CHH	hypo
Chr1	23497100	23497150	CHH	hypo
Chr1	23509650	23509700	CHH	hypo
Chr1	23519650	23519700	CHH	hypo
Chr1	23529800	23529850	CHH	hypo
Chr1	23551500	23551550	CHH	hypo
Chr1	23557850	23557900	CHH	hypo
Chr1	23557900	23557950	CHH	hypo
Chr1	23606700	23606750	CHH	hypo
Chr1	23613700	23613750	CHH	hypo
Chr1	23614050	23614100	CHH	hypo
Chr1	23616950	23617000	CHH	hypo
Chr1	23620000	23620050	CHH	hypo
Chr1	23627600	23627650	CHG	hypo
Chr1	23643500	23643550	CHH	hypo
Chr1	23669000	23669050	CHH	hypo
Chr1	23677350	23677400	CHH	hypo
Chr1	23680900	23680950	CHH	hypo
Chr1	23692500	23692550	CHH	hypo
Chr1	23693300	23693350	CHH	hypo
Chr1	23697850	23697900	CHH	hypo
Chr1	23703700	23703750	CHH	hypo
Chr1	23709000	23709050	CHH	hypo
Chr1	23711650	23711700	CHH	hypo
Chr1	23719550	23719600	CHH	hypo
Chr1	23724750	23724800	CHH	hypo
Chr1	23724800	23724850	CHH	hypo
Chr1	23748750	23748800	CHH	hypo
Chr1	23748800	23748850	CHH	hypo
Chr1	23749450	23749500	CHH	hypo
Chr1	23752900	23752950	CHH	hypo
Chr1	23753200	23753250	CHH	hypo
Chr1	23753450	23753500	CHH	hypo
Chr1	23765600	23765650	CHH	hypo
Chr1	23767400	23767450	CHH	hypo
Chr1	23805950	23806000	CHH	hypo
Chr1	23819500	23819550	CHH	hypo
Chr1	23828900	23828950	CHH	hypo
Chr1	23831000	23831050	CHH	hypo
Chr1	23835250	23835300	CHH	hypo
Chr1	23855400	23855450	CHH	hypo
Chr1	23863450	23863500	CHH	hypo
Chr1	23889500	23889550	CHH	hypo
Chr1	23898850	23898900	CHH	hypo
Chr1	23901950	23902000	CHH	hypo
Chr1	23910950	23911000	CHH	hypo
Chr1	23923250	23923300	CHH	hypo
Chr1	23923300	23923350	CHH	hypo
Chr1	23926800	23926850	CHH	hypo
Chr1	23933700	23933750	CHG	hypo
Chr1	23961600	23961650	CHG	hypo
Chr1	23978800	23978850	CHH	hypo
Chr1	23978850	23978900	CHH	hypo
Chr1	23983350	23983400	CHH	hypo
Chr1	23988150	23988200	CHH	hypo
Chr1	23989300	23989350	CHH	hypo
Chr1	23990050	23990100	CHH	hypo
Chr1	23993250	23993300	CHG	hypo
Chr1	23994200	23994250	CHH	hypo
Chr1	23997550	23997600	CHH	hypo
Chr1	23999450	23999500	CHH	hypo
Chr1	24001050	24001100	CHH	hypo
Chr1	24009900	24009950	CHH	hypo
Chr1	24012250	24012300	CHG	hypo
Chr1	24052050	24052100	CHH	hypo
Chr1	24060650	24060700	CHH	hypo
Chr1	24060750	24060800	CHH	hypo
Chr1	24088850	24088900	CHH	hypo
Chr1	24089850	24089900	CHH	hypo
Chr1	24091850	24091900	CHH	hypo
Chr1	24096800	24096850	CHH	hypo
Chr1	24099050	24099100	CHH	hypo
Chr1	24117350	24117400	CHH	hypo
Chr1	24162750	24162800	CHH	hypo
Chr1	24166400	24166450	CHH	hypo
Chr1	24176950	24177000	CHH	hypo
Chr1	24178750	24178800	CHH	hypo
Chr1	24194800	24194850	CHH	hypo
Chr1	24194850	24194900	CHH	hypo
Chr1	24230900	24230950	CHH	hypo
Chr1	24233900	24233950	CHG	hypo
Chr1	24253700	24253750	CHH	hypo
Chr1	24276700	24276750	CHH	hypo
Chr1	24311400	24311450	CHH	hypo
Chr1	24326050	24326100	CHH	hypo
Chr1	24366050	24366100	CHH	hypo
Chr1	24366400	24366450	CHH	hypo
Chr1	24391350	24391400	CHH	hypo
Chr1	24404700	24404750	CHH	hypo
Chr1	24450650	24450700	CHH	hypo
Chr1	24456400	24456450	CHH	hypo
Chr1	24456500	24456550	CHH	hypo
Chr1	24457050	24457100	CHH	hypo
Chr1	24469500	24469550	CHH	hypo
Chr1	24506800	24506850	CHG	hypo
Chr1	24510300	24510350	CHH	hypo
Chr1	24520500	24520550	CHH	hypo
Chr1	24522200	24522250	CHH	hypo
Chr1	24522300	24522350	CHH	hypo
Chr1	24523150	24523200	CHH	hypo
Chr1	24524650	24524700	CHG	hypo
Chr1	24556600	24556650	CHH	hypo
Chr1	24556650	24556700	CHH	hypo
Chr1	24557850	24557900	CHH	hypo
Chr1	24611000	24611050	CHH	hypo
Chr1	24626200	24626250	CHH	hypo
Chr1	24627200	24627250	CHH	hypo
Chr1	24658700	24658750	CHH	hypo
Chr1	24688850	24688900	CHH	hypo
Chr1	24702200	24702250	CHH	hypo
Chr1	24702250	24702300	CHH	hypo
Chr1	24702350	24702400	CHH	hypo
Chr1	24702400	24702450	CHH	hypo
Chr1	24711700	24711750	CHH	hypo
Chr1	24720500	24720550	CHH	hypo
Chr1	24726800	24726850	CHH	hypo
Chr1	24736350	24736400	CHH	hypo
Chr1	24738800	24738850	CHH	hypo
Chr1	24748800	24748850	CHH	hypo
Chr1	24752550	24752600	CHG	hypo
Chr1	24754750	24754800	CHH	hypo
Chr1	24800150	24800200	CHH	hypo
Chr1	24800200	24800250	CHH	hypo
Chr1	24800250	24800300	CHH	hypo
Chr1	24806500	24806550	CHH	hypo
Chr1	24850300	24850350	CHH	hypo
Chr1	24853800	24853850	CHH	hypo
Chr1	24854750	24854800	CHH	hypo
Chr1	24870850	24870900	CHH	hypo
Chr1	24870900	24870950	CHH	hypo
Chr1	24873650	24873700	CHH	hypo
Chr1	24876100	24876150	CHH	hypo
Chr1	24878100	24878150	CHH	hypo
Chr1	24884500	24884550	CHH	hypo
Chr1	24884800	24884850	CHH	hypo
Chr1	24892000	24892050	CHH	hypo
Chr1	24892200	24892250	CHH	hypo
Chr1	24900400	24900450	CHH	hypo
Chr1	24921100	24921150	CHH	hypo
Chr1	24926500	24926550	CHH	hypo
Chr1	24927200	24927250	CHG	hypo
Chr1	24927950	24928000	CHH	hypo
Chr1	24936950	24937000	CHH	hypo
Chr1	24944100	24944150	CHH	hypo
Chr1	24944950	24945000	CHH	hypo
Chr1	24973800	24973850	CHH	hypo
Chr1	24984850	24984900	CHH	hypo
Chr1	24989650	24989700	CHH	hypo
Chr1	25014900	25014950	CHG	hypo
Chr1	25034450	25034500	CHH	hypo
Chr1	25054350	25054400	CHG	hypo
Chr1	25055700	25055750	CHH	hypo
Chr1	25085950	25086000	CHH	hypo
Chr1	25093350	25093400	CHH	hypo
Chr1	25126750	25126800	CHH	hypo
Chr1	25150000	25150050	CHH	hypo
Chr1	25160150	25160200	CHH	hypo
Chr1	25239700	25239750	CHH	hypo
Chr1	25239750	25239800	CHH	hypo
Chr1	25244300	25244350	CHH	hypo
Chr1	25245100	25245150	CHH	hypo
Chr1	25246250	25246300	CHH	hypo
Chr1	25268150	25268200	CHH	hypo
Chr1	25277000	25277050	CHH	hypo
Chr1	25299000	25299050	CHH	hypo
Chr1	25303350	25303400	CHH	hypo
Chr1	25314800	25314850	CHH	hypo
Chr1	25315400	25315450	CHH	hypo
Chr1	25318500	25318550	CHG	hypo
Chr1	25328300	25328350	CHH	hypo
Chr1	25328350	25328400	CHH	hypo
Chr1	25350050	25350100	CHH	hypo
Chr1	25362650	25362700	CHH	hypo
Chr1	25373650	25373700	CHH	hypo
Chr1	25374700	25374750	CHH	hypo
Chr1	25380100	25380150	CHH	hypo
Chr1	25395550	25395600	CHG	hypo
Chr1	25437000	25437050	CHH	hypo
Chr1	25475300	25475350	CHH	hypo
Chr1	25491300	25491350	CHH	hypo
Chr1	25492200	25492250	CHH	hypo
Chr1	25493700	25493750	CHH	hypo
Chr1	25505050	25505100	CHH	hypo
Chr1	25506950	25507000	CHH	hypo
Chr1	25507000	25507050	CHH	hypo
Chr1	25509450	25509500	CHH	hypo
Chr1	25510350	25510400	CHH	hypo
Chr1	25533000	25533050	CHH	hypo
Chr1	25543550	25543600	CHH	hypo
Chr1	25546550	25546600	CHH	hypo
Chr1	25550050	25550100	CHH	hypo
Chr1	25573450	25573500	CHH	hypo
Chr1	25592150	25592200	CHH	hypo
Chr1	25615100	25615150	CHH	hypo
Chr1	25651750	25651800	CHH	hypo
Chr1	25651800	25651850	CHH	hypo
Chr1	25654650	25654700	CHH	hypo
Chr1	25667650	25667700	CHH	hypo
Chr1	25680750	25680800	CHH	hypo
Chr1	25683200	25683250	CHH	hypo
Chr1	25683600	25683650	CHH	hypo
Chr1	25688600	25688650	CHH	hypo
Chr1	25693200	25693250	CHH	hypo
Chr1	25706400	25706450	CHH	hypo
Chr1	25719550	25719600	CHH	hypo
Chr1	25719700	25719750	CHH	hypo
Chr1	25742350	25742400	CHG	hypo
Chr1	25744550	25744600	CHH	hypo
Chr1	25785300	25785350	CHH	hypo
Chr1	25787250	25787300	CHH	hypo
Chr1	25817100	25817150	CHH	hypo
Chr1	25818750	25818800	CHH	hypo
Chr1	25828150	25828200	CHH	hypo
Chr1	25828500	25828550	CHH	hypo
Chr1	25833350	25833400	CHH	hypo
Chr1	25833600	25833650	CHH	hypo
Chr1	25834050	25834100	CHH	hypo
Chr1	25837150	25837200	CHH	hypo
Chr1	25897250	25897300	CHH	hypo
Chr1	25904150	25904200	CHH	hypo
Chr1	25926000	25926050	CHH	hypo
Chr1	25932300	25932350	CHH	hypo
Chr1	25932500	25932550	CHH	hypo
Chr1	25935000	25935050	CHH	hypo
Chr1	25957150	25957200	CHH	hypo
Chr1	25965750	25965800	CHH	hypo
Chr1	25965800	25965850	CHH	hypo
Chr1	25985450	25985500	CHH	hypo
Chr1	26011300	26011350	CHH	hypo
Chr1	26011450	26011500	CHG	hypo
Chr1	26050400	26050450	CHH	hypo
Chr1	26082750	26082800	CHH	hypo
Chr1	26083150	26083200	CHH	hypo
Chr1	26098800	26098850	CHH	hypo
Chr1	26098850	26098900	CHH	hypo
Chr1	26100050	26100100	CHH	hypo
Chr1	26111100	26111150	CHH	hypo
Chr1	26131300	26131350	CHH	hypo
Chr1	26138000	26138050	CHG	hypo
Chr1	26181800	26181850	CHH	hypo
Chr1	26202450	26202500	CHH	hypo
Chr1	26203700	26203750	CHH	hypo
Chr1	26203750	26203800	CHH	hypo
Chr1	26203800	26203850	CHH	hypo
Chr1	26247400	26247450	CHH	hypo
Chr1	26289200	26289250	CHH	hypo
Chr1	26289250	26289300	CHH	hypo
Chr1	26310900	26310950	CHH	hypo
Chr1	26315300	26315350	CHH	hypo
Chr1	26316900	26316950	CHG	hypo
Chr1	26339950	26340000	CHH	hypo
Chr1	26342650	26342700	CHH	hypo
Chr1	26344200	26344250	CHH	hypo
Chr1	26346400	26346450	CHH	hypo
Chr1	26371150	26371200	CHH	hypo
Chr1	26376000	26376050	CHH	hypo
Chr1	26388250	26388300	CHH	hypo
Chr1	26403650	26403700	CHH	hypo
Chr1	26426500	26426550	CHH	hypo
Chr1	26426650	26426700	CHH	hypo
Chr1	26426700	26426750	CHH	hypo
Chr1	26427150	26427200	CHG	hypo
Chr1	26430650	26430700	CHH	hypo
Chr1	26435000	26435050	CHH	hypo
Chr1	26448950	26449000	CHH	hypo
Chr1	26468650	26468700	CHH	hypo
Chr1	26473950	26474000	CHH	hypo
Chr1	26474000	26474050	CHH	hypo
Chr1	26476150	26476200	CHH	hypo
[truncated: 42,938 more rows]

## Sheet: LR-1-versus-0
Supplementary Table 4. Differentially methylated regions identified in this study
Chromosome	Start site	End site	Context	Type
Chr1	1250	1300	CHH	hypo
Chr1	48350	48400	CG	hypo
Chr1	50800	50850	CHH	hypo
Chr1	56750	56800	CHH	hypo
Chr1	58000	58050	CHH	hypo
Chr1	93300	93350	CHG	hypo
Chr1	95400	95450	CHG	hypo
Chr1	97400	97450	CHH	hypo
Chr1	106250	106300	CHH	hypo
Chr1	120600	120650	CHG	hypo
Chr1	130250	130300	CHG	hypo
Chr1	130550	130600	CHG	hypo
Chr1	167650	167700	CHG	hypo
Chr1	173900	173950	CHG	hypo
Chr1	173950	174000	CHG	hypo
Chr1	215350	215400	CHH	hypo
Chr1	215600	215650	CHH	hypo
Chr1	221950	222000	CHH	hypo
Chr1	222000	222050	CHG	hypo
Chr1	222100	222150	CHH	hypo
Chr1	222150	222200	CHH	hypo
Chr1	224350	224400	CHH	hypo
Chr1	224750	224800	CHH	hypo
Chr1	233500	233550	CHG	hypo
Chr1	236100	236150	CHG	hypo
Chr1	245650	245700	CHG	hypo
Chr1	260900	260950	CHH	hypo
Chr1	260950	261000	CHH	hypo
Chr1	275700	275750	CHH	hypo
Chr1	282900	282950	CHH	hypo
Chr1	282950	283000	CHH	hypo
Chr1	297550	297600	CG	hypo
Chr1	299700	299750	CHH	hypo
Chr1	299800	299850	CHG	hypo
Chr1	300400	300450	CHH	hypo
Chr1	302250	302300	CHH	hypo
Chr1	302350	302400	CHH	hypo
Chr1	302400	302450	CHH	hypo
Chr1	308000	308050	CHH	hypo
Chr1	315650	315700	CHH	hypo
Chr1	317250	317300	CHH	hypo
Chr1	399100	399150	CHH	hypo
Chr1	402950	403000	CHG	hypo
Chr1	410100	410150	CHG	hypo
Chr1	451050	451100	CHH	hypo
Chr1	454550	454600	CHH	hypo
Chr1	454650	454700	CHH	hypo
Chr1	460300	460350	CHH	hypo
Chr1	465650	465700	CHH	hypo
Chr1	467150	467200	CHG	hypo
Chr1	467300	467350	CHG	hypo
Chr1	470000	470050	CHH	hypo
Chr1	477550	477600	CHG	hypo
Chr1	477600	477650	CHH	hypo
Chr1	477950	478000	CHH	hypo
Chr1	497950	498000	CHH	hypo
Chr1	498000	498050	CHH	hypo
Chr1	498050	498100	CHH	hypo
Chr1	508700	508750	CHH	hypo
Chr1	530750	530800	CHH	hypo
Chr1	533600	533650	CHH	hypo
Chr1	574850	574900	CHH	hypo
Chr1	575000	575050	CHH	hypo
Chr1	581350	581400	CHH	hypo
Chr1	608650	608700	CHH	hypo
Chr1	608700	608750	CHH	hypo
Chr1	608750	608800	CHH	hypo
Chr1	620450	620500	CHH	hypo
Chr1	620500	620550	CHH	hypo
Chr1	660250	660300	CHH	hypo
Chr1	660300	660350	CHH	hypo
Chr1	665150	665200	CHG	hypo
Chr1	670150	670200	CHH	hypo
Chr1	762850	762900	CHH	hypo
Chr1	764650	764700	CHH	hypo
Chr1	765150	765200	CHH	hypo
Chr1	785850	785900	CHH	hypo
Chr1	798050	798100	CHH	hypo
Chr1	814400	814450	CHG	hypo
Chr1	815650	815700	CHG	hypo
Chr1	821500	821550	CHH	hypo
Chr1	831100	831150	CHH	hypo
Chr1	832150	832200	CHG	hypo
Chr1	845300	845350	CHH	hypo
Chr1	846700	846750	CHG	hypo
Chr1	849300	849350	CHH	hypo
Chr1	858700	858750	CHG	hypo
Chr1	878550	878600	CHG	hypo
Chr1	948500	948550	CHG	hypo
Chr1	952950	953000	CHG	hypo
Chr1	954850	954900	CHG	hypo
Chr1	964750	964800	CHG	hypo
Chr1	969850	969900	CHG	hypo
Chr1	982900	982950	CHH	hypo
Chr1	993600	993650	CHH	hypo
Chr1	1086400	1086450	CHH	hypo
Chr1	1086450	1086500	CHH	hypo
Chr1	1101550	1101600	CHG	hypo
Chr1	1101850	1101900	CHH	hypo
Chr1	1102400	1102450	CHG	hypo
Chr1	1111550	1111600	CHG	hypo
Chr1	1116800	1116850	CHH	hypo
Chr1	1129350	1129400	CHH	hypo
Chr1	1132400	1132450	CHH	hypo
Chr1	1132450	1132500	CHH	hypo
Chr1	1237600	1237650	CHG	hypo
Chr1	1237850	1237900	CHH	hypo
Chr1	1243900	1243950	CHH	hypo
Chr1	1263700	1263750	CHG	hypo
Chr1	1263800	1263850	CHH	hypo
Chr1	1266550	1266600	CHH	hypo
Chr1	1269500	1269550	CHG	hypo
Chr1	1271350	1271400	CHH	hypo
Chr1	1274500	1274550	CHG	hypo
Chr1	1285100	1285150	CHG	hypo
Chr1	1298150	1298200	CHH	hypo
Chr1	1298200	1298250	CHH	hypo
Chr1	1317300	1317350	CHH	hypo
Chr1	1317450	1317500	CHH	hypo
Chr1	1323450	1323500	CHG	hypo
Chr1	1342350	1342400	CHH	hypo
Chr1	1357600	1357650	CHH	hypo
Chr1	1361350	1361400	CHH	hypo
Chr1	1361400	1361450	CHH	hypo
Chr1	1364450	1364500	CHH	hypo
Chr1	1364500	1364550	CHH	hypo
Chr1	1364600	1364650	CHH	hypo
Chr1	1387050	1387100	CHG	hypo
Chr1	1392400	1392450	CHG	hypo
Chr1	1445450	1445500	CHG	hypo
Chr1	1445700	1445750	CHH	hypo
Chr1	1445750	1445800	CHH	hypo
Chr1	1451550	1451600	CHG	hypo
Chr1	1464250	1464300	CHG	hypo
Chr1	1472300	1472350	CHG	hypo
Chr1	1495450	1495500	CG	hypo
Chr1	1567150	1567200	CHH	hypo
Chr1	1591550	1591600	CHG	hypo
Chr1	1597600	1597650	CHH	hypo
Chr1	1608400	1608450	CHH	hypo
Chr1	1647350	1647400	CHG	hypo
Chr1	1649950	1650000	CG	hypo
Chr1	1671200	1671250	CHH	hypo
Chr1	1671250	1671300	CHH	hypo
Chr1	1673100	1673150	CHH	hypo
Chr1	1690850	1690900	CHH	hypo
Chr1	1703850	1703900	CHH	hypo
Chr1	1705550	1705600	CHH	hypo
Chr1	1715100	1715150	CHH	hypo
Chr1	1715150	1715200	CHH	hypo
Chr1	1715200	1715250	CHG	hypo
Chr1	1719550	1719600	CHG	hypo
Chr1	1719900	1719950	CHH	hypo
Chr1	1720350	1720400	CHH	hypo
Chr1	1727050	1727100	CHG	hypo
Chr1	1727050	1727100	CHH	hypo
Chr1	1728850	1728900	CHH	hypo
Chr1	1742250	1742300	CHH	hypo
Chr1	1762550	1762600	CHH	hypo
Chr1	1762600	1762650	CHH	hypo
Chr1	1762650	1762700	CHH	hypo
Chr1	1763150	1763200	CHH	hypo
Chr1	1779300	1779350	CHH	hypo
Chr1	1780500	1780550	CHH	hypo
Chr1	1788800	1788850	CHH	hypo
Chr1	1828800	1828850	CHH	hypo
Chr1	1862550	1862600	CHH	hypo
Chr1	1874600	1874650	CG	hypo
Chr1	1883800	1883850	CHH	hypo
Chr1	1917700	1917750	CHG	hypo
Chr1	1933600	1933650	CHH	hypo
Chr1	1936500	1936550	CHH	hypo
Chr1	1971550	1971600	CHH	hypo
Chr1	1973150	1973200	CHH	hypo
Chr1	1974150	1974200	CHH	hypo
Chr1	1974300	1974350	CHG	hypo
Chr1	1990000	1990050	CHH	hypo
Chr1	1992250	1992300	CHH	hypo
Chr1	1999900	1999950	CHH	hypo
Chr1	1999950	2000000	CHH	hypo
Chr1	2007300	2007350	CHG	hypo
Chr1	2008150	2008200	CHH	hypo
Chr1	2021200	2021250	CHH	hypo
Chr1	2031200	2031250	CHH	hypo
Chr1	2035650	2035700	CHG	hypo
Chr1	2044700	2044750	CHG	hypo
Chr1	2047400	2047450	CHH	hypo
Chr1	2078200	2078250	CHH	hypo
Chr1	2090300	2090350	CHH	hypo
Chr1	2104250	2104300	CHH	hypo
Chr1	2104300	2104350	CHH	hypo
Chr1	2104350	2104400	CHH	hypo
Chr1	2104700	2104750	CHH	hypo
Chr1	2111800	2111850	CHH	hypo
Chr1	2111850	2111900	CHH	hypo
Chr1	2125050	2125100	CHG	hypo
Chr1	2126300	2126350	CHH	hypo
Chr1	2129150	2129200	CHH	hypo
Chr1	2129200	2129250	CHH	hypo
Chr1	2140250	2140300	CHH	hypo
Chr1	2141350	2141400	CHG	hypo
Chr1	2168550	2168600	CHH	hypo
Chr1	2168650	2168700	CHG	hypo
Chr1	2180000	2180050	CHH	hypo
Chr1	2180900	2180950	CHH	hypo
Chr1	2181550	2181600	CHH	hypo
Chr1	2194150	2194200	CHH	hypo
Chr1	2223150	2223200	CHH	hypo
Chr1	2223200	2223250	CHH	hypo
Chr1	2232150	2232200	CHH	hypo
Chr1	2242600	2242650	CHH	hypo
Chr1	2244750	2244800	CHH	hypo
Chr1	2244800	2244850	CHH	hypo
Chr1	2245050	2245100	CHH	hypo
Chr1	2255200	2255250	CHH	hypo
Chr1	2259000	2259050	CHH	hypo
Chr1	2281400	2281450	CHH	hypo
Chr1	2305250	2305300	CHG	hypo
Chr1	2335000	2335050	CG	hypo
Chr1	2347600	2347650	CHG	hypo
Chr1	2363100	2363150	CHG	hypo
Chr1	2419900	2419950	CHG	hypo
Chr1	2430650	2430700	CHH	hypo
Chr1	2431950	2432000	CG	hypo
Chr1	2433200	2433250	CHH	hypo
Chr1	2441800	2441850	CHH	hypo
Chr1	2446550	2446600	CHG	hypo
Chr1	2447850	2447900	CHH	hypo
Chr1	2465650	2465700	CHH	hypo
Chr1	2471700	2471750	CHH	hypo
Chr1	2471750	2471800	CHH	hypo
Chr1	2485000	2485050	CHG	hypo
Chr1	2485900	2485950	CHG	hypo
Chr1	2490050	2490100	CHG	hypo
Chr1	2503450	2503500	CHH	hypo
Chr1	2503500	2503550	CHH	hypo
Chr1	2537650	2537700	CHG	hypo
Chr1	2538750	2538800	CHG	hypo
Chr1	2543750	2543800	CHH	hypo
Chr1	2546150	2546200	CHH	hypo
Chr1	2547200	2547250	CHH	hypo
Chr1	2549400	2549450	CHG	hypo
Chr1	2549400	2549450	CHH	hypo
Chr1	2550100	2550150	CHH	hypo
Chr1	2550150	2550200	CHG	hypo
Chr1	2552700	2552750	CHG	hypo
Chr1	2555650	2555700	CHG	hypo
Chr1	2556200	2556250	CHG	hypo
Chr1	2558300	2558350	CHG	hypo
Chr1	2646450	2646500	CHG	hypo
Chr1	2652150	2652200	CHG	hypo
Chr1	2653750	2653800	CG	hypo
Chr1	2658500	2658550	CHH	hypo
Chr1	2658700	2658750	CHG	hypo
Chr1	2663350	2663400	CHH	hypo
Chr1	2677100	2677150	CHH	hypo
Chr1	2728250	2728300	CG	hypo
Chr1	2728250	2728300	CHH	hypo
Chr1	2733100	2733150	CHG	hypo
Chr1	2734300	2734350	CHG	hypo
Chr1	2739100	2739150	CG	hypo
Chr1	2739100	2739150	CHG	hypo
Chr1	2754100	2754150	CHG	hypo
Chr1	2756800	2756850	CHH	hypo
Chr1	2767050	2767100	CG	hypo
Chr1	2775700	2775750	CHH	hypo
Chr1	2775750	2775800	CHH	hypo
Chr1	2784000	2784050	CHH	hypo
Chr1	2785250	2785300	CHH	hypo
Chr1	2826250	2826300	CHG	hypo
Chr1	2829500	2829550	CHG	hypo
Chr1	2829800	2829850	CHG	hypo
Chr1	2848050	2848100	CG	hypo
Chr1	2869350	2869400	CHG	hypo
Chr1	2883550	2883600	CHH	hypo
Chr1	2885050	2885100	CHH	hypo
Chr1	2905500	2905550	CG	hypo
Chr1	2906300	2906350	CHH	hypo
Chr1	2906400	2906450	CHH	hypo
Chr1	2906450	2906500	CHH	hypo
Chr1	2906800	2906850	CHH	hypo
Chr1	2908750	2908800	CHH	hypo
Chr1	2921650	2921700	CHH	hypo
Chr1	2921700	2921750	CHH	hypo
Chr1	2934900	2934950	CHG	hypo
Chr1	2941550	2941600	CHH	hypo
Chr1	2968750	2968800	CHH	hypo
Chr1	2968800	2968850	CHH	hypo
Chr1	2996600	2996650	CHG	hypo
Chr1	3002000	3002050	CHH	hypo
Chr1	3022450	3022500	CHG	hypo
Chr1	3093650	3093700	CHH	hypo
Chr1	3106200	3106250	CHH	hypo
Chr1	3106400	3106450	CHG	hypo
Chr1	3106450	3106500	CHG	hypo
Chr1	3115800	3115850	CHH	hypo
Chr1	3147200	3147250	CHH	hypo
Chr1	3147250	3147300	CHH	hypo
Chr1	3153000	3153050	CHH	hypo
Chr1	3157950	3158000	CHG	hypo
Chr1	3162000	3162050	CHG	hypo
Chr1	3162550	3162600	CHH	hypo
Chr1	3165500	3165550	CHG	hypo
Chr1	3166800	3166850	CHG	hypo
Chr1	3180800	3180850	CHH	hypo
Chr1	3203850	3203900	CHH	hypo
Chr1	3209000	3209050	CHH	hypo
Chr1	3221050	3221100	CHH	hypo
Chr1	3232050	3232100	CHG	hypo
Chr1	3233250	3233300	CHG	hypo
Chr1	3235800	3235850	CHH	hypo
Chr1	3239450	3239500	CHG	hypo
Chr1	3248100	3248150	CHG	hypo
Chr1	3248450	3248500	CHG	hypo
Chr1	3255200	3255250	CHG	hypo
Chr1	3255250	3255300	CHG	hypo
Chr1	3271300	3271350	CG	hypo
Chr1	3271400	3271450	CHH	hypo
Chr1	3271750	3271800	CHG	hypo
Chr1	3332700	3332750	CHG	hypo
Chr1	3371100	3371150	CHH	hypo
Chr1	3372650	3372700	CHH	hypo
Chr1	3372700	3372750	CHH	hypo
Chr1	3377900	3377950	CHH	hypo
Chr1	3383400	3383450	CHH	hypo
Chr1	3384750	3384800	CHG	hypo
Chr1	3431350	3431400	CHH	hypo
Chr1	3438000	3438050	CHG	hypo
Chr1	3439850	3439900	CHG	hypo
Chr1	3439900	3439950	CHG	hypo
Chr1	3440000	3440050	CG	hypo
Chr1	3440050	3440100	CHG	hypo
Chr1	3441150	3441200	CHG	hypo
Chr1	3441250	3441300	CHG	hypo
Chr1	3485500	3485550	CHH	hypo
Chr1	3486400	3486450	CHH	hypo
Chr1	3518200	3518250	CHH	hypo
Chr1	3544650	3544700	CHH	hypo
Chr1	3556550	3556600	CHH	hypo
Chr1	3556600	3556650	CHH	hypo
Chr1	3576000	3576050	CHH	hypo
Chr1	3582550	3582600	CHH	hypo
Chr1	3582650	3582700	CHH	hypo
Chr1	3582700	3582750	CHH	hypo
Chr1	3586450	3586500	CHH	hypo
Chr1	3586500	3586550	CHH	hypo
Chr1	3586550	3586600	CHH	hypo
Chr1	3596450	3596500	CHH	hypo
Chr1	3596500	3596550	CHG	hypo
Chr1	3604250	3604300	CHH	hypo
Chr1	3631000	3631050	CHH	hypo
Chr1	3676550	3676600	CHH	hypo
Chr1	3676600	3676650	CHH	hypo
Chr1	3691650	3691700	CHH	hypo
Chr1	3691750	3691800	CHH	hypo
Chr1	3729650	3729700	CHH	hypo
Chr1	3729700	3729750	CHH	hypo
Chr1	3746100	3746150	CHH	hypo
Chr1	3746150	3746200	CHH	hypo
Chr1	3746250	3746300	CHH	hypo
Chr1	3750850	3750900	CHG	hypo
Chr1	3756700	3756750	CHG	hypo
Chr1	3757350	3757400	CHH	hypo
Chr1	3760400	3760450	CHH	hypo
Chr1	3760450	3760500	CHH	hypo
Chr1	3760550	3760600	CHH	hypo
Chr1	3760800	3760850	CHH	hypo
Chr1	3760850	3760900	CHH	hypo
Chr1	3760900	3760950	CHH	hypo
Chr1	3773100	3773150	CHG	hypo
Chr1	3777800	3777850	CHH	hypo
Chr1	3777850	3777900	CHG	hypo
Chr1	3777850	3777900	CHH	hypo
Chr1	3786950	3787000	CHH	hypo
Chr1	3787050	3787100	CHH	hypo
Chr1	3797850	3797900	CHH	hypo
Chr1	3803000	3803050	CHH	hypo
Chr1	3813650	3813700	CHH	hypo
Chr1	3813700	3813750	CHH	hypo
Chr1	3813750	3813800	CHH	hypo
Chr1	3892500	3892550	CHH	hypo
Chr1	3901100	3901150	CG	hypo
Chr1	3901100	3901150	CHG	hypo
Chr1	3902600	3902650	CHG	hypo
Chr1	3905000	3905050	CHG	hypo
Chr1	3905150	3905200	CHG	hypo
Chr1	3912550	3912600	CHH	hypo
Chr1	3912600	3912650	CHG	hypo
Chr1	3942800	3942850	CHH	hypo
Chr1	3942850	3942900	CHG	hypo
Chr1	3942850	3942900	CHH	hypo
Chr1	3942900	3942950	CHG	hypo
Chr1	3942900	3942950	CHH	hypo
Chr1	3942950	3943000	CHH	hypo
Chr1	3944800	3944850	CHH	hypo
Chr1	4000600	4000650	CHG	hypo
Chr1	4007350	4007400	CHG	hypo
Chr1	4013850	4013900	CHH	hypo
Chr1	4032250	4032300	CHG	hypo
Chr1	4044950	4045000	CHH	hypo
Chr1	4086900	4086950	CHG	hypo
Chr1	4095750	4095800	CHH	hypo
Chr1	4098750	4098800	CHH	hypo
Chr1	4098800	4098850	CHH	hypo
Chr1	4099050	4099100	CHH	hypo
Chr1	4099100	4099150	CHH	hypo
Chr1	4143450	4143500	CG	hypo
Chr1	4151300	4151350	CHH	hypo
Chr1	4152500	4152550	CHH	hypo
Chr1	4165150	4165200	CHH	hypo
Chr1	4165400	4165450	CG	hypo
Chr1	4165400	4165450	CHG	hypo
Chr1	4165450	4165500	CG	hypo
Chr1	4165550	4165600	CHG	hypo
Chr1	4185900	4185950	CHG	hypo
Chr1	4185900	4185950	CHH	hypo
Chr1	4185950	4186000	CHH	hypo
Chr1	4196700	4196750	CHG	hypo
Chr1	4197050	4197100	CHG	hypo
Chr1	4204600	4204650	CHG	hypo
Chr1	4229200	4229250	CHG	hypo
Chr1	4255000	4255050	CG	hypo
Chr1	4261650	4261700	CHH	hypo
Chr1	4279950	4280000	CHH	hypo
Chr1	4291600	4291650	CHG	hypo
Chr1	4303500	4303550	CHH	hypo
Chr1	4303550	4303600	CHH	hypo
Chr1	4305450	4305500	CHG	hypo
Chr1	4305500	4305550	CHH	hypo
Chr1	4351900	4351950	CHH	hypo
Chr1	4351950	4352000	CHG	hypo
Chr1	4355450	4355500	CHH	hypo
Chr1	4369850	4369900	CHH	hypo
Chr1	4370950	4371000	CHH	hypo
Chr1	4410150	4410200	CHH	hypo
Chr1	4469050	4469100	CHH	hypo
Chr1	4472700	4472750	CHH	hypo
Chr1	4479650	4479700	CHG	hypo
Chr1	4480200	4480250	CHH	hypo
Chr1	4482300	4482350	CHH	hypo
Chr1	4493850	4493900	CHH	hypo
Chr1	4493900	4493950	CHH	hypo
Chr1	4493950	4494000	CHH	hypo
Chr1	4521850	4521900	CHH	hypo
Chr1	4555800	4555850	CHG	hypo
Chr1	4562850	4562900	CHH	hypo
Chr1	4563200	4563250	CHH	hypo
Chr1	4565300	4565350	CHH	hypo
Chr1	4565350	4565400	CHH	hypo
Chr1	4588600	4588650	CHH	hypo
Chr1	4632400	4632450	CHH	hypo
Chr1	4632450	4632500	CHH	hypo
Chr1	4685350	4685400	CHG	hypo
Chr1	4685400	4685450	CHG	hypo
Chr1	4685400	4685450	CHH	hypo
Chr1	4685550	4685600	CHH	hypo
Chr1	4686200	4686250	CHH	hypo
Chr1	4687350	4687400	CHG	hypo
Chr1	4691500	4691550	CHH	hypo
Chr1	4694700	4694750	CHH	hypo
Chr1	4704300	4704350	CHH	hypo
Chr1	4709100	4709150	CHH	hypo
Chr1	4745050	4745100	CHH	hypo
Chr1	4776300	4776350	CHH	hypo
Chr1	4780700	4780750	CHH	hypo
Chr1	4781450	4781500	CHG	hypo
Chr1	4788150	4788200	CHH	hypo
Chr1	4788200	4788250	CHG	hypo
Chr1	4803850	4803900	CG	hypo
Chr1	4813250	4813300	CHH	hypo
Chr1	4813300	4813350	CHH	hypo
Chr1	4813350	4813400	CHH	hypo
Chr1	4813950	4814000	CHH	hypo
Chr1	4815700	4815750	CHH	hypo
Chr1	4816600	4816650	CHH	hypo
Chr1	4831650	4831700	CHH	hypo
Chr1	4832200	4832250	CHH	hypo
Chr1	4832400	4832450	CHH	hypo
Chr1	4832550	4832600	CHH	hypo
Chr1	4833450	4833500	CHH	hypo
Chr1	4855850	4855900	CHH	hypo
Chr1	4857900	4857950	CHG	hypo
Chr1	4860650	4860700	CHG	hypo
Chr1	4860800	4860850	CHG	hypo
Chr1	4864300	4864350	CHH	hypo
Chr1	4917200	4917250	CHH	hypo
Chr1	4919650	4919700	CHG	hypo
Chr1	4928300	4928350	CHH	hypo
Chr1	4929150	4929200	CHG	hypo
Chr1	4929250	4929300	CHH	hypo
Chr1	4937700	4937750	CHH	hypo
Chr1	4941000	4941050	CHH	hypo
Chr1	4941150	4941200	CHG	hypo
Chr1	4941250	4941300	CHG	hypo
Chr1	4941300	4941350	CHG	hypo
Chr1	4945800	4945850	CHH	hypo
Chr1	4945850	4945900	CHH	hypo
Chr1	4946000	4946050	CHH	hypo
Chr1	4946050	4946100	CHH	hypo
Chr1	4946800	4946850	CHH	hypo
Chr1	4946850	4946900	CHH	hypo
Chr1	4946900	4946950	CHH	hypo
Chr1	4948200	4948250	CHH	hypo
Chr1	4962200	4962250	CHH	hypo
Chr1	4988550	4988600	CHH	hypo
Chr1	4993200	4993250	CHH	hypo
Chr1	4997650	4997700	CHG	hypo
Chr1	4997800	4997850	CHH	hypo
Chr1	5011050	5011100	CHH	hypo
Chr1	5011500	5011550	CHG	hypo
Chr1	5011600	5011650	CHH	hypo
Chr1	5013900	5013950	CHH	hypo
Chr1	5013950	5014000	CHH	hypo
Chr1	5014000	5014050	CHH	hypo
Chr1	5022600	5022650	CHG	hypo
Chr1	5026000	5026050	CHH	hypo
Chr1	5048450	5048500	CHH	hypo
Chr1	5058800	5058850	CHH	hypo
Chr1	5058850	5058900	CHH	hypo
Chr1	5072550	5072600	CHG	hypo
Chr1	5077600	5077650	CHH	hypo
Chr1	5077950	5078000	CHG	hypo
Chr1	5080400	5080450	CHH	hypo
Chr1	5080500	5080550	CHH	hypo
Chr1	5080600	5080650	CHH	hypo
Chr1	5080850	5080900	CHG	hypo
Chr1	5080850	5080900	CHH	hypo
Chr1	5084450	5084500	CHH	hypo
Chr1	5098050	5098100	CHH	hypo
Chr1	5114950	5115000	CG	hypo
Chr1	5126800	5126850	CHH	hypo
Chr1	5126850	5126900	CHH	hypo
Chr1	5127150	5127200	CHH	hypo
Chr1	5142550	5142600	CHH	hypo
Chr1	5143250	5143300	CHH	hypo
Chr1	5143300	5143350	CHH	hypo
Chr1	5151700	5151750	CHH	hypo
Chr1	5153150	5153200	CHH	hypo
Chr1	5153200	5153250	CHH	hypo
Chr1	5153250	5153300	CHH	hypo
Chr1	5154450	5154500	CHH	hypo
Chr1	5154500	5154550	CHH	hypo
Chr1	5154550	5154600	CHH	hypo
Chr1	5159750	5159800	CHH	hypo
Chr1	5164300	5164350	CHG	hypo
Chr1	5164300	5164350	CHH	hypo
Chr1	5164400	5164450	CHH	hypo
Chr1	5171500	5171550	CHH	hypo
Chr1	5193800	5193850	CHH	hypo
Chr1	5196650	5196700	CHG	hypo
Chr1	5196850	5196900	CHG	hypo
Chr1	5231800	5231850	CHG	hypo
Chr1	5231800	5231850	CHH	hypo
Chr1	5234200	5234250	CHH	hypo
Chr1	5269950	5270000	CHH	hypo
Chr1	5283150	5283200	CHG	hypo
Chr1	5283750	5283800	CHG	hypo
Chr1	5283950	5284000	CHH	hypo
Chr1	5287200	5287250	CHH	hypo
Chr1	5287300	5287350	CHH	hypo
Chr1	5288800	5288850	CG	hypo
Chr1	5325100	5325150	CHH	hypo
Chr1	5326550	5326600	CHH	hypo
Chr1	5326950	5327000	CHH	hypo
Chr1	5327000	5327050	CHH	hypo
Chr1	5339550	5339600	CHG	hypo
Chr1	5339650	5339700	CHG	hypo
Chr1	5348250	5348300	CHG	hypo
Chr1	5348300	5348350	CHG	hypo
Chr1	5349450	5349500	CHG	hypo
Chr1	5349600	5349650	CHH	hypo
Chr1	5358100	5358150	CHH	hypo
Chr1	5358150	5358200	CHH	hypo
Chr1	5369350	5369400	CHH	hypo
Chr1	5372400	5372450	CHG	hypo
Chr1	5372450	5372500	CHH	hypo
Chr1	5375850	5375900	CHH	hypo
Chr1	5382500	5382550	CHH	hypo
Chr1	5386600	5386650	CHH	hypo
Chr1	5388050	5388100	CHG	hypo
Chr1	5388350	5388400	CHG	hypo
Chr1	5388350	5388400	CHH	hypo
Chr1	5399200	5399250	CHH	hypo
Chr1	5399250	5399300	CHH	hypo
Chr1	5420900	5420950	CHH	hypo
Chr1	5456200	5456250	CHH	hypo
Chr1	5458400	5458450	CHH	hypo
Chr1	5459150	5459200	CHH	hypo
Chr1	5459200	5459250	CHG	hypo
Chr1	5460700	5460750	CHH	hypo
Chr1	5464950	5465000	CHH	hypo
Chr1	5469350	5469400	CHH	hypo
Chr1	5470050	5470100	CHG	hypo
Chr1	5471550	5471600	CG	hypo
Chr1	5481800	5481850	CHH	hypo
Chr1	5527050	5527100	CHG	hypo
Chr1	5527050	5527100	CHH	hypo
Chr1	5527100	5527150	CG	hypo
Chr1	5552350	5552400	CHG	hypo
Chr1	5552350	5552400	CHH	hypo
Chr1	5552400	5552450	CHH	hypo
Chr1	5556150	5556200	CHH	hypo
Chr1	5557400	5557450	CHH	hypo
Chr1	5577600	5577650	CHG	hypo
Chr1	5577650	5577700	CHG	hypo
Chr1	5585300	5585350	CHH	hypo
Chr1	5588550	5588600	CHG	hypo
Chr1	5590350	5590400	CHG	hypo
Chr1	5590800	5590850	CHH	hypo
Chr1	5608700	5608750	CHG	hypo
Chr1	5610700	5610750	CHH	hypo
Chr1	5610750	5610800	CHH	hypo
Chr1	5622200	5622250	CHH	hypo
Chr1	5625550	5625600	CHH	hypo
Chr1	5626650	5626700	CHG	hypo
Chr1	5634850	5634900	CHH	hypo
Chr1	5637550	5637600	CHH	hypo
Chr1	5642450	5642500	CHH	hypo
Chr1	5649350	5649400	CHH	hypo
Chr1	5649400	5649450	CHH	hypo
Chr1	5656400	5656450	CHG	hypo
Chr1	5659450	5659500	CHG	hypo
Chr1	5682250	5682300	CHH	hypo
Chr1	5684450	5684500	CG	hypo
Chr1	5710050	5710100	CHH	hypo
Chr1	5710100	5710150	CHH	hypo
Chr1	5711150	5711200	CG	hypo
Chr1	5711150	5711200	CHG	hypo
Chr1	5716200	5716250	CHH	hypo
Chr1	5716700	5716750	CHH	hypo
Chr1	5716750	5716800	CHH	hypo
Chr1	5721000	5721050	CG	hypo
Chr1	5735100	5735150	CHH	hypo
Chr1	5742400	5742450	CHH	hypo
Chr1	5756050	5756100	CHH	hypo
Chr1	5783900	5783950	CHH	hypo
Chr1	5784850	5784900	CHG	hypo
Chr1	5784950	5785000	CHH	hypo
Chr1	5786350	5786400	CHH	hypo
Chr1	5803850	5803900	CHG	hypo
Chr1	5807800	5807850	CHG	hypo
Chr1	5845750	5845800	CG	hypo
Chr1	5875600	5875650	CHH	hypo
Chr1	5880650	5880700	CHH	hypo
Chr1	5882800	5882850	CHH	hypo
Chr1	5889700	5889750	CHH	hypo
Chr1	5890000	5890050	CHH	hypo
Chr1	5902850	5902900	CHH	hypo
Chr1	5903000	5903050	CHH	hypo
Chr1	5904200	5904250	CHH	hypo
Chr1	5904550	5904600	CHH	hypo
Chr1	5911400	5911450	CHH	hypo
Chr1	5911450	5911500	CHH	hypo
Chr1	5917600	5917650	CHH	hypo
Chr1	5928150	5928200	CHG	hypo
Chr1	5936550	5936600	CHG	hypo
Chr1	5958600	5958650	CHG	hypo
Chr1	5973000	5973050	CHG	hypo
Chr1	5973050	5973100	CHH	hypo
Chr1	5973950	5974000	CHH	hypo
Chr1	5986850	5986900	CHH	hypo
Chr1	5986900	5986950	CHG	hypo
Chr1	5998650	5998700	CHH	hypo
Chr1	5999800	5999850	CHH	hypo
Chr1	6000050	6000100	CHH	hypo
Chr1	6001750	6001800	CHG	hypo
Chr1	6033800	6033850	CHH	hypo
Chr1	6042300	6042350	CHG	hypo
Chr1	6072600	6072650	CHG	hypo
Chr1	6073000	6073050	CG	hypo
Chr1	6075900	6075950	CHG	hypo
Chr1	6085850	6085900	CHH	hypo
Chr1	6085900	6085950	CHH	hypo
Chr1	6088350	6088400	CG	hypo
Chr1	6089150	6089200	CHH	hypo
Chr1	6102250	6102300	CHH	hypo
Chr1	6105350	6105400	CHH	hypo
Chr1	6131100	6131150	CHH	hypo
Chr1	6161950	6162000	CHH	hypo
Chr1	6162000	6162050	CHH	hypo
Chr1	6162850	6162900	CHH	hypo
Chr1	6163750	6163800	CHH	hypo
Chr1	6164550	6164600	CHH	hypo
Chr1	6173500	6173550	CHH	hypo
Chr1	6196750	6196800	CHG	hypo
Chr1	6202600	6202650	CHH	hypo
Chr1	6204150	6204200	CHG	hypo
Chr1	6204250	6204300	CG	hypo
Chr1	6205650	6205700	CHG	hypo
Chr1	6207550	6207600	CHH	hypo
Chr1	6216150	6216200	CHH	hypo
Chr1	6216250	6216300	CHH	hypo
Chr1	6220500	6220550	CHH	hypo
Chr1	6241200	6241250	CHG	hypo
Chr1	6241450	6241500	CHG	hypo
Chr1	6261000	6261050	CHH	hypo
Chr1	6263750	6263800	CHH	hypo
Chr1	6268400	6268450	CHH	hypo
Chr1	6284200	6284250	CHH	hypo
Chr1	6284250	6284300	CHH	hypo
Chr1	6284650	6284700	CHH	hypo
Chr1	6294050	6294100	CHG	hypo
Chr1	6316000	6316050	CHG	hypo
Chr1	6316350	6316400	CHH	hypo
Chr1	6326500	6326550	CHH	hypo
Chr1	6332850	6332900	CHG	hypo
Chr1	6354750	6354800	CHH	hypo
Chr1	6356450	6356500	CHH	hypo
Chr1	6363950	6364000	CHG	hypo
Chr1	6372400	6372450	CHG	hypo
Chr1	6382100	6382150	CHG	hypo
Chr1	6400500	6400550	CHH	hypo
Chr1	6423150	6423200	CHH	hypo
Chr1	6425700	6425750	CHH	hypo
Chr1	6426300	6426350	CHG	hypo
Chr1	6426450	6426500	CHG	hypo
Chr1	6459250	6459300	CHH	hypo
Chr1	6492650	6492700	CHH	hypo
Chr1	6492700	6492750	CHH	hypo
Chr1	6521900	6521950	CHG	hypo
Chr1	6547500	6547550	CG	hypo
Chr1	6559900	6559950	CHH	hypo
Chr1	6561250	6561300	CHH	hypo
Chr1	6561500	6561550	CHH	hypo
Chr1	6602600	6602650	CHH	hypo
Chr1	6602650	6602700	CHH	hypo
Chr1	6602700	6602750	CHH	hypo
Chr1	6612100	6612150	CHH	hypo
Chr1	6614300	6614350	CHH	hypo
Chr1	6618150	6618200	CHH	hypo
Chr1	6619200	6619250	CHH	hypo
Chr1	6619250	6619300	CHH	hypo
Chr1	6619400	6619450	CHH	hypo
Chr1	6619450	6619500	CHH	hypo
Chr1	6619550	6619600	CHH	hypo
Chr1	6624000	6624050	CHH	hypo
Chr1	6683400	6683450	CHH	hypo
Chr1	6683600	6683650	CHH	hypo
Chr1	6687800	6687850	CHH	hypo
Chr1	6689350	6689400	CHG	hypo
Chr1	6705650	6705700	CHG	hypo
Chr1	6722400	6722450	CHG	hypo
Chr1	6722550	6722600	CHG	hypo
Chr1	6729150	6729200	CHH	hypo
Chr1	6743800	6743850	CHG	hypo
Chr1	6744000	6744050	CHG	hypo
Chr1	6748550	6748600	CHH	hypo
Chr1	6751700	6751750	CHH	hypo
Chr1	6758550	6758600	CHH	hypo
Chr1	6763750	6763800	CHG	hypo
Chr1	6781650	6781700	CHH	hypo
Chr1	6801900	6801950	CHH	hypo
Chr1	6801950	6802000	CHH	hypo
Chr1	6817800	6817850	CHH	hypo
Chr1	6818000	6818050	CHH	hypo
Chr1	6819200	6819250	CG	hypo
Chr1	6826300	6826350	CHH	hypo
Chr1	6826650	6826700	CHH	hypo
Chr1	6829650	6829700	CHG	hypo
Chr1	6836750	6836800	CHH	hypo
Chr1	6853150	6853200	CHG	hypo
Chr1	6855950	6856000	CHH	hypo
Chr1	6867200	6867250	CHH	hypo
Chr1	6868200	6868250	CHH	hypo
Chr1	6868250	6868300	CHH	hypo
Chr1	6896900	6896950	CHH	hypo
Chr1	6896950	6897000	CHH	hypo
Chr1	6930100	6930150	CHG	hypo
Chr1	6930150	6930200	CHG	hypo
Chr1	6933850	6933900	CHH	hypo
Chr1	6942100	6942150	CHH	hypo
Chr1	6942300	6942350	CHH	hypo
Chr1	6942450	6942500	CHH	hypo
Chr1	6942600	6942650	CHH	hypo
Chr1	6950900	6950950	CHH	hypo
Chr1	6956350	6956400	CHH	hypo
Chr1	6956400	6956450	CHH	hypo
Chr1	6956450	6956500	CHH	hypo
Chr1	6959900	6959950	CHG	hypo
Chr1	6988200	6988250	CHH	hypo
Chr1	6989950	6990000	CHH	hypo
Chr1	7018600	7018650	CHG	hypo
Chr1	7033100	7033150	CHH	hypo
Chr1	7033400	7033450	CHH	hypo
Chr1	7038300	7038350	CHH	hypo
Chr1	7051650	7051700	CHH	hypo
Chr1	7112250	7112300	CHH	hypo
Chr1	7113000	7113050	CHH	hypo
Chr1	7114650	7114700	CHH	hypo
Chr1	7114700	7114750	CHH	hypo
Chr1	7139000	7139050	CHH	hypo
Chr1	7139050	7139100	CHH	hypo
Chr1	7140950	7141000	CHH	hypo
Chr1	7155200	7155250	CHG	hypo
Chr1	7168950	7169000	CHH	hypo
Chr1	7188900	7188950	CHH	hypo
Chr1	7189850	7189900	CHH	hypo
Chr1	7194900	7194950	CHH	hypo
Chr1	7195500	7195550	CHH	hypo
Chr1	7195550	7195600	CHG	hypo
Chr1	7195550	7195600	CHH	hypo
Chr1	7196050	7196100	CHH	hypo
Chr1	7209100	7209150	CHH	hypo
Chr1	7211850	7211900	CHG	hypo
Chr1	7220750	7220800	CHH	hypo
Chr1	7229500	7229550	CG	hypo
Chr1	7229500	7229550	CHG	hypo
Chr1	7232650	7232700	CHH	hypo
Chr1	7236300	7236350	CHG	hypo
Chr1	7239050	7239100	CHH	hypo
Chr1	7239400	7239450	CHH	hypo
Chr1	7240200	7240250	CHH	hypo
Chr1	7246150	7246200	CHH	hypo
Chr1	7262300	7262350	CHH	hypo
Chr1	7287800	7287850	CHG	hypo
Chr1	7287800	7287850	CHH	hypo
Chr1	7305250	7305300	CHH	hypo
Chr1	7305300	7305350	CHH	hypo
Chr1	7305350	7305400	CHH	hypo
Chr1	7305400	7305450	CHH	hypo
Chr1	7305450	7305500	CHH	hypo
Chr1	7307450	7307500	CHH	hypo
Chr1	7307500	7307550	CHH	hypo
Chr1	7381850	7381900	CHH	hypo
Chr1	7388050	7388100	CHH	hypo
Chr1	7388200	7388250	CHG	hypo
Chr1	7396300	7396350	CHH	hypo
Chr1	7396400	7396450	CHH	hypo
Chr1	7411250	7411300	CHH	hypo
Chr1	7416150	7416200	CHH	hypo
Chr1	7417100	7417150	CHH	hypo
Chr1	7428500	7428550	CHH	hypo
Chr1	7436300	7436350	CHG	hypo
Chr1	7437350	7437400	CHH	hypo
Chr1	7437450	7437500	CHH	hypo
Chr1	7488600	7488650	CHH	hypo
Chr1	7489150	7489200	CHH	hypo
Chr1	7526300	7526350	CHH	hypo
Chr1	7527800	7527850	CHG	hypo
Chr1	7555450	7555500	CHH	hypo
Chr1	7555500	7555550	CHG	hypo
Chr1	7555500	7555550	CHH	hypo
Chr1	7556050	7556100	CHG	hypo
Chr1	7556050	7556100	CHH	hypo
Chr1	7568850	7568900	CHH	hypo
Chr1	7587600	7587650	CHH	hypo
Chr1	7588700	7588750	CHH	hypo
Chr1	7610050	7610100	CHH	hypo
Chr1	7610100	7610150	CHH	hypo
Chr1	7613900	7613950	CHH	hypo
Chr1	7613950	7614000	CHG	hypo
Chr1	7633200	7633250	CHH	hypo
Chr1	7640450	7640500	CHG	hypo
Chr1	7643450	7643500	CHG	hypo
Chr1	7646650	7646700	CHG	hypo
Chr1	7648450	7648500	CHH	hypo
Chr1	7648600	7648650	CHH	hypo
Chr1	7653100	7653150	CHH	hypo
Chr1	7658850	7658900	CHG	hypo
Chr1	7659100	7659150	CHH	hypo
Chr1	7689650	7689700	CHH	hypo
Chr1	7690350	7690400	CG	hypo
Chr1	7696600	7696650	CHH	hypo
Chr1	7725350	7725400	CHH	hypo
Chr1	7727800	7727850	CHH	hypo
Chr1	7728250	7728300	CHH	hypo
Chr1	7728350	7728400	CHG	hypo
Chr1	7728450	7728500	CHH	hypo
Chr1	7734000	7734050	CHH	hypo
Chr1	7758950	7759000	CHH	hypo
Chr1	7760950	7761000	CHH	hypo
Chr1	7761000	7761050	CHH	hypo
Chr1	7764350	7764400	CG	hypo
Chr1	7768150	7768200	CHH	hypo
Chr1	7771100	7771150	CHH	hypo
Chr1	7771150	7771200	CHH	hypo
Chr1	7782000	7782050	CHH	hypo
Chr1	7785750	7785800	CHH	hypo
Chr1	7792750	7792800	CHG	hypo
Chr1	7803050	7803100	CHH	hypo
Chr1	7823600	7823650	CHG	hypo
Chr1	7835000	7835050	CG	hypo
Chr1	7861900	7861950	CHG	hypo
Chr1	7861900	7861950	CHH	hypo
Chr1	7905100	7905150	CHH	hypo
Chr1	7905150	7905200	CHH	hypo
Chr1	7916500	7916550	CHH	hypo
Chr1	7916600	7916650	CHH	hypo
Chr1	7916650	7916700	CHH	hypo
Chr1	7936050	7936100	CHG	hypo
Chr1	7950800	7950850	CHG	hypo
Chr1	7950800	7950850	CHH	hypo
Chr1	7967950	7968000	CHH	hypo
Chr1	7983100	7983150	CHG	hypo
Chr1	7995650	7995700	CHG	hypo
Chr1	7999300	7999350	CHG	hypo
Chr1	8007200	8007250	CHG	hypo
Chr1	8012450	8012500	CHH	hypo
Chr1	8022900	8022950	CHH	hypo
Chr1	8023050	8023100	CHG	hypo
Chr1	8023200	8023250	CHH	hypo
Chr1	8040750	8040800	CHH	hypo
Chr1	8058150	8058200	CHH	hypo
Chr1	8058500	8058550	CHH	hypo
Chr1	8103050	8103100	CHG	hypo
Chr1	8106500	8106550	CG	hypo
Chr1	8134150	8134200	CHH	hypo
Chr1	8142000	8142050	CHH	hypo
Chr1	8143800	8143850	CHH	hypo
Chr1	8144050	8144100	CHH	hypo
Chr1	8144200	8144250	CHH	hypo
Chr1	8155850	8155900	CHH	hypo
Chr1	8185950	8186000	CHG	hypo
Chr1	8189200	8189250	CHH	hypo
Chr1	8190250	8190300	CHH	hypo
Chr1	8205350	8205400	CHH	hypo
Chr1	8205650	8205700	CHH	hypo
Chr1	8215850	8215900	CHH	hypo
Chr1	8217600	8217650	CHH	hypo
Chr1	8229950	8230000	CHH	hypo
Chr1	8230000	8230050	CHH	hypo
Chr1	8235800	8235850	CHH	hypo
Chr1	8247150	8247200	CHH	hypo
Chr1	8258850	8258900	CHG	hypo
Chr1	8290900	8290950	CHH	hypo
Chr1	8291000	8291050	CHH	hypo
Chr1	8291050	8291100	CHH	hypo
Chr1	8307000	8307050	CHH	hypo
Chr1	8309650	8309700	CHG	hypo
Chr1	8315050	8315100	CHG	hypo
Chr1	8315050	8315100	CHH	hypo
Chr1	8317550	8317600	CHH	hypo
Chr1	8317750	8317800	CHG	hypo
Chr1	8317750	8317800	CHH	hypo
Chr1	8318850	8318900	CHG	hypo
Chr1	8318850	8318900	CHH	hypo
Chr1	8319200	8319250	CHH	hypo
Chr1	8325900	8325950	CHG	hypo
Chr1	8340100	8340150	CG	hypo
Chr1	8340150	8340200	CHG	hypo
Chr1	8340150	8340200	CHH	hypo
Chr1	8346800	8346850	CHG	hypo
Chr1	8346850	8346900	CHG	hypo
Chr1	8346900	8346950	CHG	hypo
Chr1	8354250	8354300	CHG	hypo
Chr1	8375750	8375800	CHH	hypo
Chr1	8381750	8381800	CHH	hypo
Chr1	8409350	8409400	CHG	hypo
Chr1	8412650	8412700	CHH	hypo
Chr1	8419600	8419650	CHG	hypo
Chr1	8419600	8419650	CHH	hypo
Chr1	8419750	8419800	CHH	hypo
Chr1	8433250	8433300	CHH	hypo
Chr1	8435450	8435500	CHH	hypo
Chr1	8437100	8437150	CHH	hypo
Chr1	8437150	8437200	CHH	hypo
Chr1	8438500	8438550	CHH	hypo
Chr1	8438550	8438600	CHH	hypo
Chr1	8442750	8442800	CHH	hypo
Chr1	8457350	8457400	CHH	hypo
Chr1	8465350	8465400	CHG	hypo
Chr1	8473000	8473050	CHH	hypo
Chr1	8473050	8473100	CHG	hypo
Chr1	8473300	8473350	CHH	hypo
Chr1	8473350	8473400	CHG	hypo
Chr1	8473350	8473400	CHH	hypo
Chr1	8473400	8473450	CHG	hypo
Chr1	8475250	8475300	CHH	hypo
Chr1	8484400	8484450	CHG	hypo
Chr1	8484550	8484600	CHH	hypo
Chr1	8484600	8484650	CHH	hypo
Chr1	8493950	8494000	CHH	hypo
Chr1	8495600	8495650	CHH	hypo
Chr1	8499850	8499900	CHH	hypo
Chr1	8503750	8503800	CHH	hypo
Chr1	8503800	8503850	CHH	hypo
Chr1	8518450	8518500	CHH	hypo
Chr1	8518550	8518600	CHG	hypo
Chr1	8526400	8526450	CHH	hypo
Chr1	8526450	8526500	CHH	hypo
Chr1	8526500	8526550	CHH	hypo
Chr1	8526600	8526650	CHH	hypo
Chr1	8531850	8531900	CHG	hypo
Chr1	8531900	8531950	CHG	hypo
Chr1	8533550	8533600	CHH	hypo
Chr1	8533600	8533650	CHH	hypo
Chr1	8549550	8549600	CHG	hypo
Chr1	8560000	8560050	CHH	hypo
Chr1	8560050	8560100	CHH	hypo
Chr1	8581950	8582000	CHG	hypo
Chr1	8581950	8582000	CHH	hypo
Chr1	8583100	8583150	CHG	hypo
Chr1	8602450	8602500	CHG	hypo
Chr1	8605850	8605900	CHG	hypo
Chr1	8611350	8611400	CHH	hypo
Chr1	8612650	8612700	CHG	hypo
Chr1	8613850	8613900	CHG	hypo
Chr1	8616600	8616650	CHG	hypo
Chr1	8644000	8644050	CHH	hypo
Chr1	8652500	8652550	CHG	hypo
Chr1	8668500	8668550	CHH	hypo
Chr1	8669000	8669050	CHG	hypo
Chr1	8669100	8669150	CHG	hypo
Chr1	8669800	8669850	CHG	hypo
Chr1	8669850	8669900	CHH	hypo
Chr1	8671650	8671700	CHH	hypo
Chr1	8673300	8673350	CHH	hypo
Chr1	8679700	8679750	CHH	hypo
Chr1	8679800	8679850	CHH	hypo
Chr1	8687250	8687300	CG	hypo
Chr1	8709050	8709100	CHH	hypo
Chr1	8709400	8709450	CHH	hypo
Chr1	8712250	8712300	CHH	hypo
Chr1	8714200	8714250	CHH	hypo
Chr1	8714250	8714300	CHH	hypo
Chr1	8714700	8714750	CHH	hypo
Chr1	8727600	8727650	CHG	hypo
Chr1	8727600	8727650	CHH	hypo
Chr1	8747050	8747100	CHH	hypo
Chr1	8747100	8747150	CHH	hypo
Chr1	8779500	8779550	CHG	hypo
Chr1	8782450	8782500	CG	hypo
Chr1	8800000	8800050	CHH	hypo
Chr1	8808200	8808250	CHH	hypo
Chr1	8822000	8822050	CG	hypo
Chr1	8832000	8832050	CHG	hypo
Chr1	8848200	8848250	CHG	hypo
Chr1	8854800	8854850	CHH	hypo
Chr1	8864000	8864050	CHG	hypo
Chr1	8866350	8866400	CHG	hypo
Chr1	8886100	8886150	CHH	hypo
Chr1	8908950	8909000	CHH	hypo
Chr1	8909000	8909050	CHH	hypo
Chr1	8910350	8910400	CHG	hypo
Chr1	8924000	8924050	CG	hypo
Chr1	8939700	8939750	CHG	hypo
Chr1	8941350	8941400	CHH	hypo
Chr1	8944600	8944650	CHH	hypo
Chr1	8944700	8944750	CHH	hypo
Chr1	8944850	8944900	CHH	hypo
Chr1	8946650	8946700	CHH	hypo
Chr1	8971200	8971250	CHH	hypo
Chr1	8971250	8971300	CHH	hypo
Chr1	8971300	8971350	CHH	hypo
Chr1	8971350	8971400	CHH	hypo
Chr1	8973650	8973700	CHH	hypo
Chr1	8983450	8983500	CHH	hypo
Chr1	8987150	8987200	CHH	hypo
Chr1	8987200	8987250	CHH	hypo
Chr1	8999400	8999450	CHG	hypo
Chr1	9001450	9001500	CHH	hypo
Chr1	9008400	9008450	CHH	hypo
Chr1	9040350	9040400	CHG	hypo
Chr1	9055550	9055600	CHH	hypo
Chr1	9092150	9092200	CHH	hypo
Chr1	9104950	9105000	CG	hypo
Chr1	9105000	9105050	CHG	hypo
Chr1	9123600	9123650	CHH	hypo
Chr1	9143950	9144000	CHH	hypo
Chr1	9149250	9149300	CG	hypo
Chr1	9158050	9158100	CHG	hypo
Chr1	9158100	9158150	CHG	hypo
Chr1	9158150	9158200	CHG	hypo
Chr1	9159200	9159250	CHH	hypo
Chr1	9159250	9159300	CHH	hypo
Chr1	9160550	9160600	CG	hypo
Chr1	9160550	9160600	CHH	hypo
Chr1	9183500	9183550	CHH	hypo
Chr1	9188750	9188800	CHH	hypo
Chr1	9218300	9218350	CHG	hypo
Chr1	9237350	9237400	CHG	hypo
Chr1	9249050	9249100	CHH	hypo
Chr1	9279350	9279400	CHG	hypo
Chr1	9284650	9284700	CHG	hypo
Chr1	9287150	9287200	CHH	hypo
Chr1	9290250	9290300	CG	hypo
Chr1	9290950	9291000	CHH	hypo
Chr1	9313600	9313650	CHH	hypo
Chr1	9324200	9324250	CHH	hypo
Chr1	9339350	9339400	CHH	hypo
Chr1	9366800	9366850	CHG	hypo
Chr1	9399950	9400000	CHH	hypo
Chr1	9408700	9408750	CHG	hypo
Chr1	9421500	9421550	CHH	hypo
Chr1	9421550	9421600	CHG	hypo
Chr1	9451550	9451600	CHG	hypo
Chr1	9463900	9463950	CHH	hypo
Chr1	9477700	9477750	CHH	hypo
Chr1	9486850	9486900	CHG	hypo
Chr1	9491700	9491750	CHH	hypo
Chr1	9504100	9504150	CHG	hypo
Chr1	9510150	9510200	CHG	hypo
Chr1	9515150	9515200	CHG	hypo
Chr1	9517050	9517100	CG	hypo
Chr1	9527450	9527500	CHG	hypo
Chr1	9531700	9531750	CHG	hypo
Chr1	9533300	9533350	CHG	hypo
Chr1	9533350	9533400	CHG	hypo
Chr1	9540100	9540150	CHH	hypo
Chr1	9543700	9543750	CHH	hypo
Chr1	9547550	9547600	CHH	hypo
Chr1	9552950	9553000	CHG	hypo
Chr1	9554100	9554150	CG	hypo
Chr1	9576200	9576250	CHG	hypo
Chr1	9584000	9584050	CHH	hypo
Chr1	9593900	9593950	CHG	hypo
Chr1	9594050	9594100	CHH	hypo
Chr1	9594900	9594950	CHH	hypo
Chr1	9624750	9624800	CHH	hypo
Chr1	9626850	9626900	CHG	hypo
Chr1	9626850	9626900	CHH	hypo
Chr1	9657350	9657400	CHG	hypo
Chr1	9657400	9657450	CHH	hypo
Chr1	9657450	9657500	CHH	hypo
Chr1	9710100	9710150	CHH	hypo
Chr1	9712850	9712900	CHH	hypo
Chr1	9712950	9713000	CHH	hypo
Chr1	9713000	9713050	CHH	hypo
Chr1	9713250	9713300	CHH	hypo
Chr1	9713450	9713500	CHH	hypo
Chr1	9714650	9714700	CHH	hypo
Chr1	9715400	9715450	CHH	hypo
Chr1	9715450	9715500	CHH	hypo
Chr1	9717450	9717500	CHG	hypo
Chr1	9721100	9721150	CHH	hypo
Chr1	9731700	9731750	CHH	hypo
Chr1	9749550	9749600	CHH	hypo
Chr1	9772400	9772450	CHH	hypo
Chr1	9772500	9772550	CHH	hypo
Chr1	9777100	9777150	CHG	hypo
Chr1	9811600	9811650	CHH	hypo
Chr1	9814200	9814250	CHG	hypo
Chr1	9815300	9815350	CHH	hypo
Chr1	9822700	9822750	CHH	hypo
Chr1	9823800	9823850	CHG	hypo
Chr1	9825850	9825900	CHH	hypo
Chr1	9833850	9833900	CHG	hypo
Chr1	9854100	9854150	CHG	hypo
Chr1	9872950	9873000	CHH	hypo
Chr1	9873900	9873950	CHH	hypo
Chr1	9896250	9896300	CHG	hypo
Chr1	9896700	9896750	CHG	hypo
Chr1	9904550	9904600	CHH	hypo
Chr1	9907900	9907950	CHG	hypo
Chr1	9924850	9924900	CHG	hypo
Chr1	9949750	9949800	CHH	hypo
Chr1	9949850	9949900	CHG	hypo
Chr1	9953550	9953600	CHH	hypo
Chr1	9959550	9959600	CHG	hypo
Chr1	9960400	9960450	CHG	hypo
Chr1	9979400	9979450	CHH	hypo
Chr1	9981950	9982000	CHH	hypo
Chr1	9982000	9982050	CHH	hypo
Chr1	9982100	9982150	CHH	hypo
Chr1	9982150	9982200	CHH	hypo
Chr1	9989950	9990000	CHH	hypo
Chr1	10001800	10001850	CHH	hypo
Chr1	10020750	10020800	CHH	hypo
Chr1	10039700	10039750	CHH	hypo
Chr1	10042250	10042300	CHG	hypo
Chr1	10046700	10046750	CHH	hypo
Chr1	10047800	10047850	CHH	hypo
Chr1	10051450	10051500	CHH	hypo
Chr1	10051500	10051550	CHH	hypo
Chr1	10068100	10068150	CHH	hypo
Chr1	10075300	10075350	CHH	hypo
Chr1	10076000	10076050	CHG	hypo
Chr1	10085850	10085900	CHH	hypo
Chr1	10095600	10095650	CHH	hypo
Chr1	10097400	10097450	CHH	hypo
Chr1	10111150	10111200	CHH	hypo
Chr1	10111200	10111250	CHH	hypo
Chr1	10141200	10141250	CG	hypo
Chr1	10151250	10151300	CHH	hypo
Chr1	10154950	10155000	CHH	hypo
Chr1	10155000	10155050	CHH	hypo
Chr1	10186200	10186250	CHG	hypo
Chr1	10188050	10188100	CHH	hypo
Chr1	10188550	10188600	CHH	hypo
Chr1	10188750	10188800	CHH	hypo
Chr1	10191050	10191100	CHH	hypo
Chr1	10191100	10191150	CHH	hypo
Chr1	10210450	10210500	CHH	hypo
Chr1	10213200	10213250	CHH	hypo
Chr1	10220650	10220700	CHG	hypo
Chr1	10220700	10220750	CHH	hypo
Chr1	10220750	10220800	CHG	hypo
Chr1	10220750	10220800	CHH	hypo
Chr1	10220800	10220850	CHH	hypo
Chr1	10229100	10229150	CHG	hypo
Chr1	10238950	10239000	CHH	hypo
Chr1	10257850	10257900	CHH	hypo
Chr1	10258900	10258950	CHH	hypo
Chr1	10258950	10259000	CHH	hypo
Chr1	10259650	10259700	CHH	hypo
Chr1	10290850	10290900	CHH	hypo
Chr1	10317800	10317850	CHH	hypo
Chr1	10321950	10322000	CHG	hypo
Chr1	10322250	10322300	CHH	hypo
Chr1	10345600	10345650	CHH	hypo
Chr1	10346000	10346050	CHH	hypo
Chr1	10352850	10352900	CHH	hypo
Chr1	10383600	10383650	CHG	hypo
Chr1	10394450	10394500	CHG	hypo
Chr1	10416700	10416750	CHH	hypo
Chr1	10421550	10421600	CHH	hypo
Chr1	10425000	10425050	CHH	hypo
Chr1	10440650	10440700	CHH	hypo
Chr1	10441200	10441250	CHH	hypo
Chr1	10446700	10446750	CHH	hypo
Chr1	10446850	10446900	CHH	hypo
Chr1	10450450	10450500	CHH	hypo
Chr1	10475350	10475400	CHG	hypo
Chr1	10487450	10487500	CHH	hypo
Chr1	10491450	10491500	CHH	hypo
Chr1	10501300	10501350	CHG	hypo
Chr1	10504000	10504050	CHG	hypo
Chr1	10505250	10505300	CHH	hypo
Chr1	10505300	10505350	CHH	hypo
Chr1	10524150	10524200	CHH	hypo
Chr1	10524300	10524350	CHH	hypo
Chr1	10527800	10527850	CHH	hypo
Chr1	10531600	10531650	CHH	hypo
Chr1	10531650	10531700	CHH	hypo
Chr1	10531700	10531750	CHH	hypo
Chr1	10531750	10531800	CHH	hypo
Chr1	10531800	10531850	CHH	hypo
Chr1	10539500	10539550	CHG	hypo
Chr1	10549200	10549250	CHH	hypo
Chr1	10549250	10549300	CHH	hypo
Chr1	10550550	10550600	CHH	hypo
Chr1	10550600	10550650	CHG	hypo
Chr1	10550600	10550650	CHH	hypo
Chr1	10550650	10550700	CHH	hypo
Chr1	10550700	10550750	CHH	hypo
Chr1	10552900	10552950	CHH	hypo
Chr1	10559500	10559550	CHH	hypo
Chr1	10572000	10572050	CHG	hypo
Chr1	10579150	10579200	CHH	hypo
Chr1	10592250	10592300	CHH	hypo
Chr1	10609900	10609950	CHG	hypo
Chr1	10615650	10615700	CHH	hypo
Chr1	10617100	10617150	CHG	hypo
Chr1	10642300	10642350	CHG	hypo
Chr1	10646800	10646850	CHH	hypo
Chr1	10649150	10649200	CHH	hypo
Chr1	10649200	10649250	CHH	hypo
Chr1	10704150	10704200	CHH	hypo
Chr1	10705950	10706000	CHG	hypo
Chr1	10709350	10709400	CHG	hypo
Chr1	10709800	10709850	CHG	hypo
Chr1	10715900	10715950	CHG	hypo
Chr1	10733700	10733750	CHG	hypo
Chr1	10737550	10737600	CHH	hypo
Chr1	10764650	10764700	CHG	hypo
Chr1	10788300	10788350	CHH	hypo
Chr1	10788600	10788650	CHG	hypo
Chr1	10793250	10793300	CHG	hypo
Chr1	10801300	10801350	CHG	hypo
Chr1	10801350	10801400	CHH	hypo
Chr1	10835700	10835750	CHG	hypo
Chr1	10838150	10838200	CHG	hypo
Chr1	10838200	10838250	CHH	hypo
Chr1	10838250	10838300	CHH	hypo
Chr1	10854850	10854900	CHH	hypo
Chr1	10863250	10863300	CHG	hypo
Chr1	10886400	10886450	CHG	hypo
Chr1	10893800	10893850	CHH	hypo
Chr1	10894200	10894250	CHG	hypo
Chr1	10908600	10908650	CHH	hypo
Chr1	10908650	10908700	CHH	hypo
Chr1	10933800	10933850	CHH	hypo
Chr1	10933900	10933950	CHH	hypo
Chr1	10946400	10946450	CHH	hypo
Chr1	10949500	10949550	CHH	hypo
Chr1	10954750	10954800	CHG	hypo
Chr1	10956950	10957000	CHH	hypo
Chr1	10957000	10957050	CHH	hypo
Chr1	10959100	10959150	CHG	hypo
Chr1	10992450	10992500	CG	hypo
Chr1	10993850	10993900	CHG	hypo
Chr1	11011000	11011050	CHH	hypo
Chr1	11011050	11011100	CHH	hypo
Chr1	11018450	11018500	CHH	hypo
Chr1	11018500	11018550	CHH	hypo
Chr1	11022050	11022100	CG	hypo
Chr1	11022100	11022150	CHG	hypo
Chr1	11041150	11041200	CHH	hypo
Chr1	11041200	11041250	CHH	hypo
Chr1	11057300	11057350	CHG	hypo
Chr1	11069400	11069450	CHG	hypo
Chr1	11073050	11073100	CHG	hypo
Chr1	11100200	11100250	CHG	hypo
Chr1	11106500	11106550	CHG	hypo
Chr1	11125700	11125750	CHG	hypo
Chr1	11152150	11152200	CHH	hypo
Chr1	11160700	11160750	CHG	hypo
Chr1	11188800	11188850	CHH	hypo
Chr1	11191300	11191350	CHG	hypo
Chr1	11196250	11196300	CHH	hypo
Chr1	11206300	11206350	CHH	hypo
Chr1	11210500	11210550	CHG	hypo
Chr1	11210500	11210550	CHH	hypo
Chr1	11213700	11213750	CHH	hypo
Chr1	11244350	11244400	CHG	hypo
Chr1	11244450	11244500	CHG	hypo
Chr1	11244600	11244650	CHG	hypo
Chr1	11271850	11271900	CHH	hypo
Chr1	11278850	11278900	CHH	hypo
Chr1	11287300	11287350	CHG	hypo
Chr1	11288600	11288650	CHH	hypo
Chr1	11296400	11296450	CHG	hypo
Chr1	11308700	11308750	CHG	hypo
Chr1	11322150	11322200	CHG	hypo
Chr1	11337900	11337950	CHG	hypo
Chr1	11347950	11348000	CHH	hypo
Chr1	11382450	11382500	CHG	hypo
Chr1	11383250	11383300	CHH	hypo
Chr1	11384650	11384700	CHG	hypo
Chr1	11406000	11406050	CHG	hypo
Chr1	11406700	11406750	CG	hypo
Chr1	11406700	11406750	CHG	hypo
Chr1	11437900	11437950	CHG	hypo
Chr1	11437900	11437950	CHH	hypo
Chr1	11438050	11438100	CHH	hypo
Chr1	11444600	11444650	CHG	hypo
Chr1	11453400	11453450	CHH	hypo
Chr1	11466850	11466900	CHG	hypo
Chr1	11474650	11474700	CHH	hypo
Chr1	11476950	11477000	CHG	hypo
Chr1	11500800	11500850	CHH	hypo
Chr1	11504250	11504300	CHG	hypo
Chr1	11522500	11522550	CHH	hypo
Chr1	11537550	11537600	CHH	hypo
Chr1	11541300	11541350	CHH	hypo
Chr1	11552100	11552150	CHG	hypo
Chr1	11592300	11592350	CHH	hypo
Chr1	11596000	11596050	CHG	hypo
Chr1	11598200	11598250	CG	hypo
Chr1	11608150	11608200	CHH	hypo
Chr1	11617050	11617100	CHH	hypo
Chr1	11637750	11637800	CHH	hypo
Chr1	11644350	11644400	CHG	hypo
Chr1	11650850	11650900	CHH	hypo
Chr1	11668300	11668350	CHH	hypo
Chr1	11673950	11674000	CHG	hypo
Chr1	11674400	11674450	CHH	hypo
Chr1	11700400	11700450	CG	hypo
Chr1	11702650	11702700	CHG	hypo
Chr1	11724950	11725000	CHG	hypo
Chr1	11737100	11737150	CHH	hypo
Chr1	11737150	11737200	CHH	hypo
Chr1	11756500	11756550	CHH	hypo
Chr1	11760000	11760050	CHH	hypo
Chr1	11760250	11760300	CHH	hypo
Chr1	11760300	11760350	CHH	hypo
Chr1	11766050	11766100	CG	hypo
Chr1	11819600	11819650	CHG	hypo
Chr1	11819650	11819700	CHG	hypo
Chr1	11821700	11821750	CHG	hypo
Chr1	11821850	11821900	CHG	hypo
Chr1	11841300	11841350	CHH	hypo
Chr1	11841450	11841500	CHG	hypo
Chr1	11893500	11893550	CHG	hypo
Chr1	11937500	11937550	CHH	hypo
Chr1	11948200	11948250	CHG	hypo
Chr1	11948200	11948250	CHH	hypo
Chr1	11948850	11948900	CHG	hypo
Chr1	11952300	11952350	CHH	hypo
Chr1	11984400	11984450	CHH	hypo
Chr1	11992750	11992800	CHG	hypo
Chr1	11997100	11997150	CHG	hypo
Chr1	12002800	12002850	CHH	hypo
Chr1	12025450	12025500	CHG	hypo
Chr1	12029150	12029200	CHH	hypo
Chr1	12040450	12040500	CHG	hypo
Chr1	12040700	12040750	CHG	hypo
Chr1	12040900	12040950	CHG	hypo
Chr1	12045400	12045450	CHG	hypo
Chr1	12058050	12058100	CHG	hypo
Chr1	12072850	12072900	CHG	hypo
Chr1	12083200	12083250	CHH	hypo
Chr1	12090200	12090250	CHH	hypo
Chr1	12097000	12097050	CHH	hypo
Chr1	12097450	12097500	CHH	hypo
Chr1	12097700	12097750	CHH	hypo
Chr1	12098700	12098750	CHH	hypo
Chr1	12099600	12099650	CHH	hypo
Chr1	12101950	12102000	CHG	hypo
Chr1	12102700	12102750	CHH	hypo
Chr1	12103700	12103750	CHH	hypo
Chr1	12104750	12104800	CHG	hypo
Chr1	12132750	12132800	CHG	hypo
Chr1	12132800	12132850	CHG	hypo
Chr1	12146800	12146850	CG	hypo
Chr1	12148800	12148850	CHG	hypo
Chr1	12159850	12159900	CHG	hypo
Chr1	12165400	12165450	CHG	hypo
Chr1	12167200	12167250	CHG	hypo
Chr1	12171250	12171300	CHH	hypo
Chr1	12210350	12210400	CHH	hypo
Chr1	12248900	12248950	CHH	hypo
Chr1	12249550	12249600	CHH	hypo
Chr1	12252950	12253000	CHH	hypo
Chr1	12270950	12271000	CHG	hypo
Chr1	12272300	12272350	CHH	hypo
Chr1	12282700	12282750	CHG	hypo
Chr1	12313350	12313400	CHH	hypo
Chr1	12314250	12314300	CHH	hypo
Chr1	12316850	12316900	CHG	hypo
Chr1	12324650	12324700	CHH	hypo
Chr1	12358750	12358800	CHG	hypo
Chr1	12358850	12358900	CHH	hypo
Chr1	12360500	12360550	CHG	hypo
Chr1	12360800	12360850	CHH	hypo
Chr1	12371450	12371500	CHH	hypo
Chr1	12393500	12393550	CHG	hypo
Chr1	12393500	12393550	CHH	hypo
Chr1	12393600	12393650	CHG	hypo
Chr1	12405350	12405400	CHH	hypo
Chr1	12455100	12455150	CHH	hypo
Chr1	12458100	12458150	CHG	hypo
Chr1	12482750	12482800	CHG	hypo
Chr1	12484100	12484150	CG	hypo
Chr1	12501750	12501800	CHH	hypo
Chr1	12501800	12501850	CHG	hypo
Chr1	12502850	12502900	CHH	hypo
Chr1	12519900	12519950	CHH	hypo
Chr1	12523900	12523950	CHG	hypo
Chr1	12530250	12530300	CHG	hypo
Chr1	12530800	12530850	CHH	hypo
Chr1	12537650	12537700	CHG	hypo
Chr1	12545500	12545550	CHG	hypo
Chr1	12555750	12555800	CHH	hypo
Chr1	12555800	12555850	CHH	hypo
Chr1	12571750	12571800	CHG	hypo
Chr1	12577750	12577800	CHH	hypo
Chr1	12600450	12600500	CHH	hypo
Chr1	12600650	12600700	CHH	hypo
Chr1	12606600	12606650	CHG	hypo
Chr1	12611150	12611200	CHG	hypo
Chr1	12619850	12619900	CHG	hypo
Chr1	12621550	12621600	CHH	hypo
Chr1	12621600	12621650	CHG	hypo
Chr1	12621750	12621800	CHG	hypo
Chr1	12642950	12643000	CHH	hypo
Chr1	12659350	12659400	CHG	hypo
Chr1	12666400	12666450	CHH	hypo
Chr1	12687100	12687150	CHG	hypo
Chr1	12692750	12692800	CHG	hypo
Chr1	12693100	12693150	CHH	hypo
Chr1	12716250	12716300	CHG	hypo
Chr1	12718800	12718850	CHH	hypo
Chr1	12722500	12722550	CHG	hypo
Chr1	12724200	12724250	CHG	hypo
Chr1	12724250	12724300	CHG	hypo
Chr1	12740500	12740550	CHG	hypo
Chr1	12760550	12760600	CHH	hypo
Chr1	12764800	12764850	CHH	hypo
Chr1	12774350	12774400	CHG	hypo
Chr1	12777050	12777100	CHG	hypo
Chr1	12796000	12796050	CG	hypo
Chr1	12797750	12797800	CHG	hypo
Chr1	12816600	12816650	CG	hypo
Chr1	12829500	12829550	CHG	hypo
Chr1	12830400	12830450	CHG	hypo
Chr1	12830650	12830700	CHG	hypo
Chr1	12830700	12830750	CHG	hypo
Chr1	12830750	12830800	CHG	hypo
Chr1	12833100	12833150	CHG	hypo
Chr1	12860050	12860100	CG	hypo
Chr1	12860100	12860150	CG	hypo
Chr1	12860800	12860850	CHH	hypo
Chr1	12860850	12860900	CHH	hypo
Chr1	12866300	12866350	CHH	hypo
Chr1	12868250	12868300	CHH	hypo
Chr1	12876450	12876500	CHH	hypo
Chr1	12876550	12876600	CHH	hypo
Chr1	12882550	12882600	CHH	hypo
Chr1	12885850	12885900	CHH	hypo
Chr1	12905000	12905050	CHG	hypo
Chr1	12905850	12905900	CHG	hypo
Chr1	12928800	12928850	CHG	hypo
Chr1	12940150	12940200	CHH	hypo
Chr1	12945550	12945600	CHH	hypo
Chr1	12951350	12951400	CHG	hypo
Chr1	12952750	12952800	CHG	hypo
Chr1	12952950	12953000	CHG	hypo
Chr1	12964950	12965000	CHG	hypo
Chr1	12968300	12968350	CHG	hypo
Chr1	12969500	12969550	CHG	hypo
Chr1	12972100	12972150	CHG	hypo
Chr1	12973450	12973500	CHG	hypo
Chr1	12973650	12973700	CHG	hypo
Chr1	12973650	12973700	CHH	hypo
Chr1	12987050	12987100	CHG	hypo
Chr1	12992750	12992800	CHG	hypo
Chr1	12993900	12993950	CHG	hypo
Chr1	13011550	13011600	CHG	hypo
Chr1	13020850	13020900	CHH	hypo
Chr1	13042400	13042450	CHH	hypo
Chr1	13042450	13042500	CHH	hypo
Chr1	13046350	13046400	CHH	hypo
Chr1	13050950	13051000	CHG	hypo
Chr1	13067050	13067100	CHH	hypo
Chr1	13068000	13068050	CHG	hypo
Chr1	13071800	13071850	CHG	hypo
Chr1	13121950	13122000	CG	hypo
Chr1	13129000	13129050	CHH	hypo
Chr1	13129050	13129100	CHH	hypo
Chr1	13136000	13136050	CHG	hypo
Chr1	13136550	13136600	CHG	hypo
Chr1	13136850	13136900	CHG	hypo
Chr1	13136900	13136950	CHG	hypo
Chr1	13137400	13137450	CHG	hypo
Chr1	13141500	13141550	CHH	hypo
Chr1	13141550	13141600	CHH	hypo
Chr1	13147350	13147400	CHG	hypo
Chr1	13163650	13163700	CHG	hypo
Chr1	13164000	13164050	CHG	hypo
Chr1	13176600	13176650	CHG	hypo
Chr1	13182350	13182400	CHG	hypo
Chr1	13187950	13188000	CG	hypo
Chr1	13189100	13189150	CHG	hypo
Chr1	13190650	13190700	CG	hypo
Chr1	13193950	13194000	CHH	hypo
Chr1	13198500	13198550	CHH	hypo
Chr1	13219750	13219800	CHH	hypo
Chr1	13222550	13222600	CHH	hypo
Chr1	13226600	13226650	CHG	hypo
Chr1	13230050	13230100	CHG	hypo
Chr1	13235100	13235150	CHH	hypo
Chr1	13270850	13270900	CHH	hypo
Chr1	13272150	13272200	CHH	hypo
Chr1	13291050	13291100	CHH	hypo
Chr1	13291100	13291150	CHG	hypo
Chr1	13291100	13291150	CHH	hypo
Chr1	13305950	13306000	CHG	hypo
Chr1	13333800	13333850	CHH	hypo
Chr1	13357750	13357800	CHH	hypo
Chr1	13357900	13357950	CG	hypo
Chr1	13357950	13358000	CG	hypo
Chr1	13357950	13358000	CHH	hypo
Chr1	13358000	13358050	CHG	hypo
Chr1	13373600	13373650	CHG	hypo
Chr1	13383850	13383900	CG	hypo
Chr1	13393450	13393500	CHH	hypo
Chr1	13393500	13393550	CHH	hypo
Chr1	13415650	13415700	CHG	hypo
Chr1	13417350	13417400	CHH	hypo
Chr1	13419600	13419650	CHH	hypo
Chr1	13422600	13422650	CHH	hypo
Chr1	13427050	13427100	CHG	hypo
Chr1	13435050	13435100	CHH	hypo
Chr1	13435500	13435550	CHG	hypo
Chr1	13435500	13435550	CHH	hypo
Chr1	13435550	13435600	CHH	hypo
Chr1	13435600	13435650	CHH	hypo
Chr1	13435650	13435700	CHH	hypo
Chr1	13435700	13435750	CHG	hypo
Chr1	13439650	13439700	CHG	hypo
Chr1	13444850	13444900	CHH	hypo
Chr1	13460600	13460650	CHH	hypo
Chr1	13468800	13468850	CHG	hypo
Chr1	13483350	13483400	CHG	hypo
Chr1	13497450	13497500	CHH	hypo
Chr1	13498150	13498200	CHG	hypo
Chr1	13498250	13498300	CHG	hypo
Chr1	13499500	13499550	CG	hypo
Chr1	13500950	13501000	CHG	hypo
Chr1	13509950	13510000	CHG	hypo
Chr1	13514300	13514350	CHG	hypo
Chr1	13538450	13538500	CHH	hypo
Chr1	13539400	13539450	CHH	hypo
Chr1	13542900	13542950	CHG	hypo
Chr1	13547450	13547500	CHG	hypo
Chr1	13547600	13547650	CHH	hypo
Chr1	13549250	13549300	CHH	hypo
Chr1	13576600	13576650	CHH	hypo
Chr1	13602600	13602650	CHG	hypo
Chr1	13612700	13612750	CHG	hypo
Chr1	13631850	13631900	CHH	hypo
Chr1	13635800	13635850	CHG	hypo
Chr1	13636050	13636100	CHH	hypo
Chr1	13646650	13646700	CHG	hypo
Chr1	13663950	13664000	CHG	hypo
Chr1	13671750	13671800	CHH	hypo
Chr1	13677150	13677200	CHG	hypo
Chr1	13724100	13724150	CG	hypo
Chr1	13732800	13732850	CHH	hypo
Chr1	13751400	13751450	CHG	hypo
Chr1	13762000	13762050	CHG	hypo
Chr1	13763850	13763900	CHG	hypo
Chr1	13784450	13784500	CHG	hypo
Chr1	13785900	13785950	CHG	hypo
Chr1	13792450	13792500	CHH	hypo
Chr1	13805700	13805750	CHH	hypo
Chr1	13807150	13807200	CHH	hypo
Chr1	13818450	13818500	CG	hypo
Chr1	13829300	13829350	CG	hypo
Chr1	13835550	13835600	CHG	hypo
Chr1	13844800	13844850	CHH	hypo
Chr1	13844850	13844900	CHH	hypo
Chr1	13846250	13846300	CHH	hypo
Chr1	13846800	13846850	CHH	hypo
Chr1	13902400	13902450	CHG	hypo
Chr1	13907400	13907450	CHG	hypo
Chr1	13910200	13910250	CHH	hypo
Chr1	13935150	13935200	CHH	hypo
Chr1	13937200	13937250	CHG	hypo
Chr1	13947800	13947850	CHG	hypo
Chr1	13969750	13969800	CHG	hypo
Chr1	13969950	13970000	CHG	hypo
Chr1	13983900	13983950	CHH	hypo
Chr1	13985250	13985300	CHH	hypo
Chr1	13985300	13985350	CHG	hypo
Chr1	13986050	13986100	CHH	hypo
Chr1	13992350	13992400	CHG	hypo
Chr1	14005250	14005300	CHG	hypo
Chr1	14005400	14005450	CHG	hypo
Chr1	14022950	14023000	CG	hypo
Chr1	14032050	14032100	CHG	hypo
Chr1	14032100	14032150	CHG	hypo
Chr1	14042450	14042500	CHH	hypo
Chr1	14065450	14065500	CHH	hypo
Chr1	14071700	14071750	CHG	hypo
Chr1	14090650	14090700	CHG	hypo
Chr1	14106350	14106400	CHG	hypo
Chr1	14106700	14106750	CHG	hypo
Chr1	14110700	14110750	CHG	hypo
Chr1	14110800	14110850	CG	hypo
Chr1	14110800	14110850	CHG	hypo
Chr1	14138850	14138900	CHG	hypo
Chr1	14141450	14141500	CHH	hypo
Chr1	14142400	14142450	CHH	hypo
Chr1	14142450	14142500	CHH	hypo
Chr1	14144700	14144750	CHG	hypo
Chr1	14146200	14146250	CHG	hypo
Chr1	14151950	14152000	CHH	hypo
Chr1	14157450	14157500	CHH	hypo
Chr1	14166100	14166150	CHH	hypo
Chr1	14170500	14170550	CHG	hypo
Chr1	14177900	14177950	CHH	hypo
Chr1	14191150	14191200	CHG	hypo
Chr1	14196600	14196650	CHH	hypo
Chr1	14222650	14222700	CHG	hypo
Chr1	14229100	14229150	CHH	hypo
Chr1	14229150	14229200	CHH	hypo
Chr1	14234900	14234950	CHG	hypo
Chr1	14235100	14235150	CHG	hypo
Chr1	14235150	14235200	CHH	hypo
Chr1	14235250	14235300	CHH	hypo
Chr1	14237550	14237600	CHH	hypo
Chr1	14244050	14244100	CHH	hypo
Chr1	14245550	14245600	CHG	hypo
Chr1	14248400	14248450	CHG	hypo
Chr1	14252150	14252200	CHH	hypo
Chr1	14277900	14277950	CHG	hypo
Chr1	14303600	14303650	CHH	hypo
Chr1	14303650	14303700	CG	hypo
Chr1	14303650	14303700	CHH	hypo
Chr1	14318700	14318750	CHG	hypo
Chr1	14339150	14339200	CHG	hypo
Chr1	14347150	14347200	CHH	hypo
Chr1	14347800	14347850	CHH	hypo
Chr1	14347900	14347950	CHH	hypo
Chr1	14354400	14354450	CHH	hypo
Chr1	14365900	14365950	CHG	hypo
Chr1	14374700	14374750	CHH	hypo
Chr1	14399300	14399350	CHH	hypo
Chr1	14403100	14403150	CHG	hypo
Chr1	14403350	14403400	CHH	hypo
Chr1	14415750	14415800	CHG	hypo
Chr1	14417100	14417150	CHG	hypo
Chr1	14417850	14417900	CHG	hypo
Chr1	14421650	14421700	CHG	hypo
Chr1	14422350	14422400	CHG	hypo
Chr1	14443450	14443500	CHG	hypo
Chr1	14443550	14443600	CHH	hypo
Chr1	14458850	14458900	CHG	hypo
Chr1	14462150	14462200	CHG	hypo
Chr1	14467400	14467450	CHG	hypo
Chr1	14500950	14501000	CHG	hypo
Chr1	14502700	14502750	CHH	hypo
Chr1	14511800	14511850	CHG	hypo
Chr1	14514900	14514950	CG	hypo
Chr1	14521100	14521150	CG	hypo
Chr1	14521100	14521150	CHG	hypo
Chr1	14521150	14521200	CHG	hypo
Chr1	14521350	14521400	CHG	hypo
Chr1	14521450	14521500	CHG	hypo
Chr1	14524350	14524400	CHH	hypo
Chr1	14533400	14533450	CHH	hypo
Chr1	14537200	14537250	CHH	hypo
Chr1	14546300	14546350	CHG	hypo
Chr1	14564200	14564250	CHG	hypo
Chr1	14564350	14564400	CHG	hypo
Chr1	14572850	14572900	CHG	hypo
Chr1	14575650	14575700	CHH	hypo
Chr1	14594250	14594300	CHG	hypo
Chr1	14595350	14595400	CHG	hypo
Chr1	14609950	14610000	CHH	hypo
Chr1	14649750	14649800	CHG	hypo
Chr1	14654600	14654650	CHG	hypo
Chr1	14673350	14673400	CHH	hypo
Chr1	14677950	14678000	CHH	hypo
Chr1	14678000	14678050	CHH	hypo
Chr1	14690750	14690800	CHG	hypo
Chr1	14696750	14696800	CHG	hypo
Chr1	14696800	14696850	CHG	hypo
Chr1	14696850	14696900	CHG	hypo
Chr1	14697350	14697400	CHH	hypo
Chr1	14698400	14698450	CHH	hypo
Chr1	14700250	14700300	CHH	hypo
Chr1	14718800	14718850	CHH	hypo
Chr1	14739750	14739800	CHH	hypo
Chr1	14740050	14740100	CHH	hypo
Chr1	14768150	14768200	CHH	hypo
Chr1	14768200	14768250	CHG	hypo
Chr1	14788050	14788100	CHG	hypo
Chr1	14794100	14794150	CHH	hypo
Chr1	14794900	14794950	CHH	hypo
Chr1	14807500	14807550	CHH	hypo
Chr1	14808650	14808700	CHH	hypo
Chr1	14836850	14836900	CHG	hypo
Chr1	14839400	14839450	CHG	hypo
Chr1	14876550	14876600	CHG	hypo
Chr1	14879900	14879950	CHG	hypo
Chr1	14879950	14880000	CHG	hypo
Chr1	14885600	14885650	CHG	hypo
Chr1	14929450	14929500	CHG	hypo
Chr1	14934550	14934600	CHG	hypo
Chr1	14934650	14934700	CHG	hypo
Chr1	14937400	14937450	CHG	hypo
Chr1	14962900	14962950	CHH	hypo
Chr1	14964250	14964300	CHH	hypo
Chr1	14967950	14968000	CHH	hypo
Chr1	14970550	14970600	CHG	hypo
Chr1	14971350	14971400	CHH	hypo
Chr1	14971550	14971600	CHH	hypo
Chr1	14977350	14977400	CHG	hypo
Chr1	14977400	14977450	CG	hypo
Chr1	14978100	14978150	CHH	hypo
Chr1	15015650	15015700	CHG	hypo
Chr1	15043450	15043500	CHG	hypo
Chr1	15043500	15043550	CHG	hypo
Chr1	15065800	15065850	CG	hypo
Chr1	15068400	15068450	CHG	hypo
Chr1	15090800	15090850	CHH	hypo
Chr1	15096300	15096350	CHG	hypo
Chr1	15099700	15099750	CHH	hypo
Chr1	15104000	15104050	CHG	hypo
Chr1	15104050	15104100	CHG	hypo
Chr1	15108500	15108550	CHG	hypo
Chr1	15108500	15108550	CHH	hypo
Chr1	15111400	15111450	CHH	hypo
Chr1	15128800	15128850	CHH	hypo
Chr1	15141650	15141700	CHH	hypo
Chr1	15141700	15141750	CHH	hypo
Chr1	15172550	15172600	CHH	hypo
Chr1	15175350	15175400	CHH	hypo
Chr1	15207350	15207400	CHH	hypo
Chr1	15208650	15208700	CG	hypo
Chr1	15219500	15219550	CHG	hypo
Chr1	15226900	15226950	CHH	hypo
Chr1	15245900	15245950	CHG	hypo
Chr1	15254850	15254900	CHG	hypo
Chr1	15256500	15256550	CG	hypo
Chr1	15276350	15276400	CG	hypo
Chr1	15278350	15278400	CHH	hypo
Chr1	15283900	15283950	CHH	hypo
Chr1	15289500	15289550	CHH	hypo
Chr1	15294800	15294850	CG	hypo
Chr1	15294800	15294850	CHH	hypo
Chr1	15336100	15336150	CHG	hypo
Chr1	15371200	15371250	CHH	hypo
Chr1	15371700	15371750	CHG	hypo
Chr1	15379800	15379850	CHH	hypo
Chr1	15381750	15381800	CHH	hypo
Chr1	15398950	15399000	CHG	hypo
Chr1	15404950	15405000	CHH	hypo
Chr1	15405000	15405050	CHH	hypo
Chr1	15423150	15423200	CHG	hypo
Chr1	15424300	15424350	CHH	hypo
Chr1	15425850	15425900	CHH	hypo
Chr1	15442850	15442900	CHH	hypo
Chr1	15448350	15448400	CHH	hypo
Chr1	15461400	15461450	CHG	hypo
Chr1	15466850	15466900	CHG	hypo
Chr1	15467150	15467200	CHH	hypo
Chr1	15467200	15467250	CHG	hypo
Chr1	15500050	15500100	CHH	hypo
Chr1	15500150	15500200	CG	hypo
Chr1	15512300	15512350	CHH	hypo
Chr1	15513800	15513850	CHG	hypo
Chr1	15525650	15525700	CHG	hypo
Chr1	15545200	15545250	CHH	hypo
Chr1	15576500	15576550	CHG	hypo
Chr1	15584150	15584200	CHG	hypo
Chr1	15608900	15608950	CHG	hypo
Chr1	15612750	15612800	CHG	hypo
Chr1	15625650	15625700	CHG	hypo
Chr1	15629150	15629200	CHG	hypo
Chr1	15635500	15635550	CHH	hypo
Chr1	15637950	15638000	CHG	hypo
Chr1	15649900	15649950	CHH	hypo
Chr1	15654200	15654250	CHH	hypo
Chr1	15654800	15654850	CG	hypo
Chr1	15658100	15658150	CHG	hypo
Chr1	15658400	15658450	CHG	hypo
Chr1	15658950	15659000	CHH	hypo
Chr1	15660050	15660100	CHG	hypo
Chr1	15660100	15660150	CHG	hypo
Chr1	15660700	15660750	CHG	hypo
Chr1	15667250	15667300	CHG	hypo
Chr1	15695700	15695750	CHG	hypo
Chr1	15696300	15696350	CHG	hypo
Chr1	15703400	15703450	CHG	hypo
Chr1	15703400	15703450	CHH	hypo
Chr1	15704400	15704450	CHG	hypo
Chr1	15751350	15751400	CHG	hypo
Chr1	15752550	15752600	CHG	hypo
Chr1	15773500	15773550	CHG	hypo
Chr1	15776800	15776850	CHG	hypo
Chr1	15787050	15787100	CHH	hypo
Chr1	15795950	15796000	CHG	hypo
Chr1	15800650	15800700	CHH	hypo
Chr1	15822100	15822150	CHG	hypo
Chr1	15823500	15823550	CHG	hypo
Chr1	15829800	15829850	CHG	hypo
Chr1	15841150	15841200	CHH	hypo
Chr1	15842750	15842800	CG	hypo
Chr1	15846800	15846850	CG	hypo
Chr1	15851300	15851350	CHG	hypo
Chr1	15851400	15851450	CHG	hypo
Chr1	15860400	15860450	CHG	hypo
Chr1	15862750	15862800	CHG	hypo
Chr1	15863150	15863200	CHG	hypo
Chr1	15864350	15864400	CHG	hypo
Chr1	15868600	15868650	CHH	hypo
Chr1	15879700	15879750	CHG	hypo
Chr1	15883000	15883050	CHG	hypo
Chr1	15896700	15896750	CHG	hypo
Chr1	15904000	15904050	CHH	hypo
Chr1	15908950	15909000	CHH	hypo
Chr1	15924200	15924250	CHG	hypo
Chr1	15945800	15945850	CHG	hypo
Chr1	15970050	15970100	CHH	hypo
Chr1	15973600	15973650	CHG	hypo
Chr1	15991550	15991600	CHH	hypo
Chr1	16014200	16014250	CHG	hypo
Chr1	16017650	16017700	CHG	hypo
Chr1	16017850	16017900	CHG	hypo
Chr1	16018100	16018150	CHG	hypo
Chr1	16018900	16018950	CHG	hypo
Chr1	16021150	16021200	CHH	hypo
Chr1	16023750	16023800	CHG	hypo
Chr1	16031000	16031050	CHH	hypo
Chr1	16031050	16031100	CHH	hypo
Chr1	16032800	16032850	CHH	hypo
Chr1	16039900	16039950	CHG	hypo
Chr1	16040200	16040250	CHH	hypo
Chr1	16040250	16040300	CHH	hypo
Chr1	16078550	16078600	CHG	hypo
Chr1	16090500	16090550	CHG	hypo
Chr1	16091700	16091750	CHH	hypo
Chr1	16093300	16093350	CHH	hypo
Chr1	16100000	16100050	CHG	hypo
Chr1	16114850	16114900	CHH	hypo
Chr1	16117200	16117250	CHH	hypo
Chr1	16122700	16122750	CHG	hypo
Chr1	16145950	16146000	CHH	hypo
Chr1	16151450	16151500	CHH	hypo
Chr1	16151500	16151550	CHH	hypo
Chr1	16156850	16156900	CHG	hypo
Chr1	16159950	16160000	CHG	hypo
Chr1	16171150	16171200	CHG	hypo
Chr1	16182850	16182900	CHG	hypo
Chr1	16191200	16191250	CHG	hypo
Chr1	16200400	16200450	CHH	hypo
Chr1	16206950	16207000	CHG	hypo
Chr1	16207200	16207250	CHH	hypo
Chr1	16216950	16217000	CHH	hypo
Chr1	16219200	16219250	CHG	hypo
Chr1	16223500	16223550	CHH	hypo
Chr1	16254550	16254600	CHG	hypo
Chr1	16254600	16254650	CHG	hypo
Chr1	16270800	16270850	CHG	hypo
Chr1	16272850	16272900	CHH	hypo
Chr1	16278500	16278550	CHH	hypo
Chr1	16287250	16287300	CHG	hypo
Chr1	16305250	16305300	CHH	hypo
Chr1	16305500	16305550	CHH	hypo
Chr1	16305600	16305650	CHG	hypo
Chr1	16305650	16305700	CHG	hypo
Chr1	16306200	16306250	CHG	hypo
Chr1	16307700	16307750	CHG	hypo
Chr1	16307750	16307800	CHG	hypo
Chr1	16329450	16329500	CHH	hypo
Chr1	16329550	16329600	CHH	hypo
Chr1	16338350	16338400	CHH	hypo
Chr1	16344550	16344600	CHG	hypo
Chr1	16344550	16344600	CHH	hypo
Chr1	16350400	16350450	CHG	hypo
Chr1	16359300	16359350	CHG	hypo
Chr1	16363550	16363600	CHH	hypo
Chr1	16364500	16364550	CHH	hypo
Chr1	16371000	16371050	CHG	hypo
Chr1	16396150	16396200	CHG	hypo
Chr1	16403150	16403200	CHG	hypo
Chr1	16404700	16404750	CHH	hypo
Chr1	16410500	16410550	CHG	hypo
Chr1	16425800	16425850	CHG	hypo
Chr1	16425850	16425900	CHG	hypo
Chr1	16425900	16425950	CHG	hypo
Chr1	16425950	16426000	CG	hypo
Chr1	16426850	16426900	CHG	hypo
Chr1	16431800	16431850	CHG	hypo
Chr1	16443750	16443800	CHG	hypo
Chr1	16445750	16445800	CHH	hypo
Chr1	16458100	16458150	CHH	hypo
Chr1	16485550	16485600	CHG	hypo
Chr1	16522250	16522300	CHH	hypo
Chr1	16525250	16525300	CHG	hypo
Chr1	16528150	16528200	CHG	hypo
Chr1	16544550	16544600	CHH	hypo
Chr1	16552150	16552200	CHG	hypo
Chr1	16553750	16553800	CHG	hypo
Chr1	16555200	16555250	CHG	hypo
Chr1	16556100	16556150	CHH	hypo
Chr1	16557700	16557750	CHG	hypo
Chr1	16579800	16579850	CHH	hypo
Chr1	16582900	16582950	CHH	hypo
Chr1	16587800	16587850	CHH	hypo
Chr1	16618200	16618250	CHG	hypo
Chr1	16632900	16632950	CHG	hypo
Chr1	16643300	16643350	CHH	hypo
Chr1	16643350	16643400	CHH	hypo
Chr1	16658100	16658150	CHH	hypo
Chr1	16659100	16659150	CHH	hypo
Chr1	16669400	16669450	CHG	hypo
Chr1	16672450	16672500	CHG	hypo
Chr1	16687300	16687350	CHG	hypo
Chr1	16689150	16689200	CHG	hypo
Chr1	16697550	16697600	CHG	hypo
Chr1	16703550	16703600	CHG	hypo
Chr1	16703550	16703600	CHH	hypo
Chr1	16710500	16710550	CHH	hypo
Chr1	16762950	16763000	CHG	hypo
Chr1	16766650	16766700	CHG	hypo
Chr1	16776550	16776600	CHG	hypo
Chr1	16786600	16786650	CHG	hypo
Chr1	16792450	16792500	CG	hypo
Chr1	16798500	16798550	CHH	hypo
Chr1	16813900	16813950	CHG	hypo
Chr1	16824400	16824450	CHH	hypo
Chr1	16837950	16838000	CHG	hypo
Chr1	16839500	16839550	CHH	hypo
Chr1	16849100	16849150	CHG	hypo
Chr1	16862650	16862700	CHG	hypo
Chr1	16882950	16883000	CHG	hypo
Chr1	16885800	16885850	CHH	hypo
Chr1	16889750	16889800	CHG	hypo
Chr1	16895350	16895400	CHG	hypo
Chr1	16916500	16916550	CHG	hypo
Chr1	16918050	16918100	CHH	hypo
Chr1	16924800	16924850	CHG	hypo
Chr1	16927750	16927800	CHG	hypo
Chr1	16938500	16938550	CHH	hypo
Chr1	16940650	16940700	CHH	hypo
Chr1	16942250	16942300	CHG	hypo
Chr1	16947250	16947300	CG	hypo
Chr1	16947250	16947300	CHG	hypo
Chr1	16960250	16960300	CHG	hypo
Chr1	16997800	16997850	CHG	hypo
Chr1	17008800	17008850	CHG	hypo
Chr1	17011300	17011350	CHG	hypo
Chr1	17011500	17011550	CHG	hypo
Chr1	17019150	17019200	CHG	hypo
Chr1	17020750	17020800	CHG	hypo
Chr1	17032850	17032900	CHG	hypo
Chr1	17035050	17035100	CHG	hypo
Chr1	17040900	17040950	CHG	hypo
Chr1	17047600	17047650	CHH	hypo
Chr1	17048100	17048150	CHH	hypo
Chr1	17049550	17049600	CG	hypo
Chr1	17058100	17058150	CHG	hypo
Chr1	17058100	17058150	CHH	hypo
Chr1	17059850	17059900	CHG	hypo
Chr1	17059950	17060000	CHG	hypo
Chr1	17062750	17062800	CHG	hypo
Chr1	17063000	17063050	CHG	hypo
Chr1	17109450	17109500	CHG	hypo
Chr1	17116200	17116250	CHG	hypo
Chr1	17122700	17122750	CHG	hypo
Chr1	17136800	17136850	CHG	hypo
Chr1	17140200	17140250	CHG	hypo
Chr1	17141850	17141900	CHG	hypo
[truncated: 54,897 more rows]

## Sheet: LR-2-versus-1
Supplementary Table 4. Differentially methylated regions identified in this study
Chromosome	Start site	End site	Context	Type
Chr1	21900	21950	CHG	hypo
Chr1	21950	22000	CHG	hypo
Chr1	22000	22050	CHG	hypo
Chr1	24250	24300	CHH	hypo
Chr1	42700	42750	CHG	hypo
Chr1	43450	43500	CHG	hypo
Chr1	43550	43600	CHG	hypo
Chr1	53200	53250	CHG	hypo
Chr1	53400	53450	CHG	hypo
Chr1	53450	53500	CHG	hypo
Chr1	53700	53750	CHG	hypo
Chr1	53800	53850	CHG	hypo
Chr1	69750	69800	CHG	hypo
Chr1	95400	95450	CHH	hypo
Chr1	118200	118250	CHH	hypo
Chr1	123450	123500	CHG	hypo
Chr1	132800	132850	CHG	hypo
Chr1	193300	193350	CHH	hypo
Chr1	215600	215650	CHG	hypo
Chr1	215650	215700	CHH	hypo
Chr1	215750	215800	CHH	hypo
Chr1	219600	219650	CHG	hypo
Chr1	232250	232300	CHH	hypo
Chr1	234400	234450	CHG	hypo
Chr1	258500	258550	CHG	hypo
Chr1	261100	261150	CHH	hypo
Chr1	261250	261300	CHH	hypo
Chr1	261300	261350	CHH	hypo
Chr1	261350	261400	CHG	hypo
Chr1	261350	261400	CHH	hypo
Chr1	261400	261450	CHG	hypo
Chr1	261400	261450	CHH	hypo
Chr1	261450	261500	CHH	hypo
Chr1	272700	272750	CHH	hypo
Chr1	283800	283850	CHG	hypo
Chr1	296700	296750	CHH	hypo
Chr1	300500	300550	CHH	hypo
Chr1	334150	334200	CG	hypo
Chr1	399050	399100	CHH	hypo
Chr1	412100	412150	CHH	hypo
Chr1	419300	419350	CG	hypo
Chr1	459400	459450	CHG	hypo
Chr1	460350	460400	CHG	hypo
Chr1	471050	471100	CHG	hypo
Chr1	483150	483200	CHH	hypo
Chr1	487200	487250	CHG	hypo
Chr1	490000	490050	CHG	hypo
Chr1	507750	507800	CHH	hypo
Chr1	508700	508750	CHG	hypo
Chr1	530700	530750	CHH	hypo
Chr1	581250	581300	CHH	hypo
Chr1	581300	581350	CHH	hypo
Chr1	581350	581400	CHH	hypo
Chr1	581400	581450	CHH	hypo
Chr1	588150	588200	CHG	hypo
Chr1	611200	611250	CHH	hypo
Chr1	618200	618250	CHH	hypo
Chr1	668600	668650	CHG	hypo
Chr1	685800	685850	CHH	hypo
Chr1	690700	690750	CHG	hypo
Chr1	690850	690900	CHG	hypo
Chr1	706100	706150	CHG	hypo
Chr1	761600	761650	CHH	hypo
Chr1	761850	761900	CHH	hypo
Chr1	767600	767650	CHH	hypo
Chr1	771350	771400	CHH	hypo
Chr1	816550	816600	CHH	hypo
Chr1	834900	834950	CHG	hypo
Chr1	863800	863850	CHG	hypo
Chr1	881450	881500	CHG	hypo
Chr1	906200	906250	CHG	hypo
Chr1	940550	940600	CHG	hypo
Chr1	948200	948250	CHG	hypo
Chr1	952550	952600	CHG	hypo
Chr1	955000	955050	CHG	hypo
Chr1	956250	956300	CHG	hypo
Chr1	958850	958900	CHG	hypo
Chr1	976400	976450	CHH	hypo
Chr1	983950	984000	CHG	hypo
Chr1	991100	991150	CHG	hypo
Chr1	991200	991250	CHG	hypo
Chr1	993400	993450	CHG	hypo
Chr1	1012400	1012450	CHH	hypo
Chr1	1042600	1042650	CHG	hypo
Chr1	1062250	1062300	CHH	hypo
Chr1	1062300	1062350	CHH	hypo
Chr1	1062350	1062400	CHG	hypo
Chr1	1062400	1062450	CG	hypo
Chr1	1064850	1064900	CHG	hypo
Chr1	1086450	1086500	CHG	hypo
Chr1	1139500	1139550	CHG	hypo
Chr1	1152850	1152900	CHG	hypo
Chr1	1196100	1196150	CHH	hypo
Chr1	1266450	1266500	CHH	hypo
Chr1	1279550	1279600	CHG	hypo
Chr1	1290650	1290700	CHG	hypo
Chr1	1293750	1293800	CHH	hypo
Chr1	1300350	1300400	CHG	hypo
Chr1	1305200	1305250	CHG	hypo
Chr1	1305550	1305600	CHG	hypo
Chr1	1307900	1307950	CHG	hypo
Chr1	1316000	1316050	CHG	hypo
Chr1	1357300	1357350	CHG	hypo
Chr1	1372500	1372550	CHG	hypo
Chr1	1372600	1372650	CHG	hypo
Chr1	1385250	1385300	CHG	hypo
Chr1	1389050	1389100	CHG	hypo
Chr1	1392500	1392550	CHG	hypo
Chr1	1445500	1445550	CHG	hypo
Chr1	1459600	1459650	CHG	hypo
Chr1	1461450	1461500	CHH	hypo
Chr1	1472900	1472950	CHG	hypo
Chr1	1525000	1525050	CHG	hypo
Chr1	1549550	1549600	CHH	hypo
Chr1	1585300	1585350	CHG	hypo
Chr1	1590050	1590100	CHH	hypo
Chr1	1612350	1612400	CHG	hypo
Chr1	1617500	1617550	CHH	hypo
Chr1	1619400	1619450	CHG	hypo
Chr1	1630200	1630250	CHG	hypo
Chr1	1636300	1636350	CHG	hypo
Chr1	1638700	1638750	CHH	hypo
Chr1	1648800	1648850	CHH	hypo
Chr1	1676150	1676200	CHH	hypo
Chr1	1676250	1676300	CHH	hypo
Chr1	1676300	1676350	CHH	hypo
Chr1	1676400	1676450	CHH	hypo
Chr1	1681400	1681450	CHG	hypo
Chr1	1681650	1681700	CHG	hypo
Chr1	1720400	1720450	CHG	hypo
Chr1	1721850	1721900	CHG	hypo
Chr1	1721900	1721950	CHG	hypo
Chr1	1721900	1721950	CHH	hypo
Chr1	1724350	1724400	CG	hypo
Chr1	1734850	1734900	CHG	hypo
Chr1	1822700	1822750	CHG	hypo
Chr1	1835400	1835450	CHG	hypo
Chr1	1872100	1872150	CHG	hypo
Chr1	1872650	1872700	CHG	hypo
Chr1	1874550	1874600	CHG	hypo
Chr1	1880700	1880750	CHH	hypo
Chr1	1880750	1880800	CHH	hypo
Chr1	1880800	1880850	CHH	hypo
Chr1	1885350	1885400	CHH	hypo
Chr1	1912200	1912250	CHG	hypo
Chr1	1918250	1918300	CHG	hypo
Chr1	1962350	1962400	CHG	hypo
Chr1	1974150	1974200	CHG	hypo
Chr1	1992300	1992350	CHH	hypo
Chr1	2004450	2004500	CHG	hypo
Chr1	2005300	2005350	CHG	hypo
Chr1	2011750	2011800	CHG	hypo
Chr1	2011800	2011850	CHG	hypo
Chr1	2027750	2027800	CHH	hypo
Chr1	2028900	2028950	CHG	hypo
Chr1	2040350	2040400	CHG	hypo
Chr1	2081650	2081700	CHG	hypo
Chr1	2093350	2093400	CHH	hypo
Chr1	2104600	2104650	CHH	hypo
Chr1	2104700	2104750	CHG	hypo
Chr1	2107300	2107350	CHG	hypo
Chr1	2111700	2111750	CHG	hypo
Chr1	2111700	2111750	CHH	hypo
Chr1	2118600	2118650	CHH	hypo
Chr1	2118650	2118700	CHH	hypo
Chr1	2119200	2119250	CG	hypo
Chr1	2152250	2152300	CHG	hypo
Chr1	2152300	2152350	CHG	hypo
Chr1	2161150	2161200	CHG	hypo
Chr1	2162800	2162850	CHH	hypo
Chr1	2165500	2165550	CHG	hypo
Chr1	2173550	2173600	CHG	hypo
Chr1	2177100	2177150	CG	hypo
Chr1	2177650	2177700	CHH	hypo
Chr1	2235300	2235350	CHG	hypo
Chr1	2235550	2235600	CHG	hypo
Chr1	2258700	2258750	CHG	hypo
Chr1	2274900	2274950	CHG	hypo
Chr1	2274950	2275000	CHH	hypo
Chr1	2329250	2329300	CHG	hypo
Chr1	2334050	2334100	CHG	hypo
Chr1	2335350	2335400	CHG	hypo
Chr1	2362800	2362850	CHH	hypo
Chr1	2412050	2412100	CHG	hypo
Chr1	2412600	2412650	CHH	hypo
Chr1	2421700	2421750	CHG	hypo
Chr1	2421750	2421800	CHG	hypo
Chr1	2423000	2423050	CHH	hypo
Chr1	2429600	2429650	CG	hypo
Chr1	2463850	2463900	CHG	hypo
Chr1	2468300	2468350	CHH	hypo
Chr1	2492250	2492300	CHH	hypo
Chr1	2517300	2517350	CHG	hypo
Chr1	2522800	2522850	CHG	hypo
Chr1	2524950	2525000	CHG	hypo
Chr1	2525300	2525350	CHG	hypo
Chr1	2538650	2538700	CG	hypo
Chr1	2554650	2554700	CHG	hypo
Chr1	2555000	2555050	CHG	hypo
Chr1	2559850	2559900	CHG	hypo
Chr1	2560950	2561000	CHH	hypo
Chr1	2593150	2593200	CHH	hypo
Chr1	2622600	2622650	CHH	hypo
Chr1	2625650	2625700	CHG	hypo
Chr1	2631900	2631950	CHG	hypo
Chr1	2632050	2632100	CHG	hypo
Chr1	2646300	2646350	CHG	hypo
Chr1	2648500	2648550	CHG	hypo
Chr1	2657350	2657400	CHG	hypo
Chr1	2672450	2672500	CG	hypo
Chr1	2673900	2673950	CHH	hypo
Chr1	2707650	2707700	CHH	hypo
Chr1	2732600	2732650	CHG	hypo
Chr1	2732600	2732650	CHH	hypo
Chr1	2735350	2735400	CHG	hypo
Chr1	2740500	2740550	CHH	hypo
Chr1	2740550	2740600	CHH	hypo
Chr1	2744500	2744550	CHG	hypo
Chr1	2751950	2752000	CG	hypo
Chr1	2754050	2754100	CHG	hypo
Chr1	2754100	2754150	CHG	hypo
Chr1	2754700	2754750	CHG	hypo
Chr1	2761550	2761600	CHH	hypo
Chr1	2777450	2777500	CHH	hypo
Chr1	2823100	2823150	CHG	hypo
Chr1	2825350	2825400	CHG	hypo
Chr1	2838200	2838250	CHH	hypo
Chr1	2860000	2860050	CHH	hypo
Chr1	2874450	2874500	CHH	hypo
Chr1	2874500	2874550	CHH	hypo
Chr1	2882750	2882800	CHG	hypo
Chr1	2885100	2885150	CHG	hypo
Chr1	2887300	2887350	CG	hypo
Chr1	2911550	2911600	CHG	hypo
Chr1	2911600	2911650	CHG	hypo
Chr1	2913050	2913100	CHG	hypo
Chr1	2929350	2929400	CHH	hypo
Chr1	2937350	2937400	CHG	hypo
Chr1	2939300	2939350	CHH	hypo
Chr1	2943850	2943900	CHG	hypo
Chr1	2943900	2943950	CHG	hypo
Chr1	2946950	2947000	CHH	hypo
Chr1	2949350	2949400	CHG	hypo
Chr1	2950500	2950550	CHH	hypo
Chr1	2954350	2954400	CHG	hypo
Chr1	2968800	2968850	CG	hypo
Chr1	2997200	2997250	CHG	hypo
Chr1	3029500	3029550	CHG	hypo
Chr1	3034000	3034050	CHG	hypo
Chr1	3034050	3034100	CHH	hypo
Chr1	3120750	3120800	CHH	hypo
Chr1	3132350	3132400	CHG	hypo
Chr1	3152900	3152950	CHH	hypo
Chr1	3157150	3157200	CHG	hypo
Chr1	3157200	3157250	CHG	hypo
Chr1	3159300	3159350	CG	hypo
Chr1	3159300	3159350	CHG	hypo
Chr1	3165550	3165600	CHG	hypo
Chr1	3166100	3166150	CHG	hypo
Chr1	3221300	3221350	CHG	hypo
Chr1	3221500	3221550	CHG	hypo
Chr1	3255400	3255450	CHG	hypo
Chr1	3293200	3293250	CHG	hypo
Chr1	3299900	3299950	CHH	hypo
Chr1	3306600	3306650	CHG	hypo
Chr1	3313150	3313200	CHG	hypo
Chr1	3352350	3352400	CHH	hypo
Chr1	3377900	3377950	CHG	hypo
Chr1	3384350	3384400	CHH	hypo
Chr1	3391350	3391400	CHG	hypo
Chr1	3479300	3479350	CHG	hypo
Chr1	3575350	3575400	CHG	hypo
Chr1	3586800	3586850	CHG	hypo
Chr1	3588800	3588850	CHH	hypo
Chr1	3599850	3599900	CHG	hypo
Chr1	3603000	3603050	CHG	hypo
Chr1	3746200	3746250	CHH	hypo
Chr1	3759450	3759500	CHG	hypo
Chr1	3765850	3765900	CHG	hypo
Chr1	3771500	3771550	CHG	hypo
Chr1	3771600	3771650	CHG	hypo
Chr1	3775000	3775050	CHH	hypo
Chr1	3781250	3781300	CHH	hypo
Chr1	3787000	3787050	CHH	hypo
Chr1	3791400	3791450	CHG	hypo
Chr1	3814300	3814350	CHG	hypo
Chr1	3814300	3814350	CHH	hypo
Chr1	3818700	3818750	CG	hypo
Chr1	3827450	3827500	CHH	hypo
Chr1	3871800	3871850	CHG	hypo
Chr1	3886450	3886500	CHH	hypo
Chr1	3903500	3903550	CHG	hypo
Chr1	3910700	3910750	CG	hypo
Chr1	3916450	3916500	CHG	hypo
Chr1	3919900	3919950	CG	hypo
Chr1	3946500	3946550	CHH	hypo
Chr1	3975250	3975300	CHG	hypo
Chr1	4003300	4003350	CHH	hypo
Chr1	4008250	4008300	CHG	hypo
Chr1	4012450	4012500	CHG	hypo
Chr1	4018850	4018900	CHG	hypo
Chr1	4019750	4019800	CHH	hypo
Chr1	4021150	4021200	CHG	hypo
Chr1	4023100	4023150	CHG	hypo
Chr1	4028300	4028350	CHG	hypo
Chr1	4032850	4032900	CHH	hypo
Chr1	4071250	4071300	CHH	hypo
Chr1	4071300	4071350	CHH	hypo
Chr1	4095850	4095900	CHG	hypo
Chr1	4095950	4096000	CHG	hypo
Chr1	4141300	4141350	CHG	hypo
Chr1	4141500	4141550	CHG	hypo
Chr1	4159750	4159800	CHG	hypo
Chr1	4159800	4159850	CHH	hypo
Chr1	4166600	4166650	CHG	hypo
Chr1	4167100	4167150	CHH	hypo
Chr1	4183250	4183300	CG	hypo
Chr1	4183350	4183400	CHG	hypo
Chr1	4191700	4191750	CHH	hypo
Chr1	4266550	4266600	CHG	hypo
Chr1	4291950	4292000	CHG	hypo
Chr1	4293450	4293500	CHG	hypo
Chr1	4294950	4295000	CHG	hypo
Chr1	4296900	4296950	CHG	hypo
Chr1	4350850	4350900	CHG	hypo
Chr1	4356850	4356900	CHG	hypo
Chr1	4356950	4357000	CHG	hypo
Chr1	4359750	4359800	CHG	hypo
Chr1	4448450	4448500	CHH	hypo
Chr1	4448500	4448550	CHH	hypo
Chr1	4463800	4463850	CHH	hypo
Chr1	4482400	4482450	CHG	hypo
Chr1	4530000	4530050	CHG	hypo
Chr1	4549900	4549950	CHH	hypo
Chr1	4554700	4554750	CHG	hypo
Chr1	4574100	4574150	CG	hypo
Chr1	4574150	4574200	CHG	hypo
Chr1	4576200	4576250	CHG	hypo
Chr1	4590400	4590450	CHG	hypo
Chr1	4637400	4637450	CHH	hypo
Chr1	4656700	4656750	CHG	hypo
Chr1	4774950	4775000	CHG	hypo
Chr1	4775950	4776000	CHG	hypo
Chr1	4785350	4785400	CHH	hypo
Chr1	4797000	4797050	CHH	hypo
Chr1	4807650	4807700	CG	hypo
Chr1	4812550	4812600	CHH	hypo
Chr1	4857350	4857400	CHG	hypo
Chr1	4862250	4862300	CHH	hypo
Chr1	4863700	4863750	CHG	hypo
Chr1	4866450	4866500	CHG	hypo
Chr1	4871850	4871900	CG	hypo
Chr1	4901200	4901250	CHH	hypo
Chr1	4901300	4901350	CHH	hypo
Chr1	4915900	4915950	CHH	hypo
Chr1	4931950	4932000	CG	hypo
Chr1	4934650	4934700	CHH	hypo
Chr1	4945350	4945400	CHG	hypo
Chr1	4948300	4948350	CHH	hypo
Chr1	4956150	4956200	CHG	hypo
Chr1	4958250	4958300	CHG	hypo
Chr1	4959800	4959850	CHH	hypo
Chr1	5026600	5026650	CHG	hypo
Chr1	5047150	5047200	CG	hypo
Chr1	5070550	5070600	CHG	hypo
Chr1	5077500	5077550	CHH	hypo
Chr1	5105050	5105100	CHH	hypo
Chr1	5137500	5137550	CHG	hypo
Chr1	5137600	5137650	CHG	hypo
Chr1	5142600	5142650	CHG	hypo
Chr1	5162650	5162700	CHH	hypo
Chr1	5171400	5171450	CHG	hypo
Chr1	5177300	5177350	CHG	hypo
Chr1	5177450	5177500	CHG	hypo
Chr1	5180300	5180350	CHG	hypo
Chr1	5190600	5190650	CHG	hypo
Chr1	5195900	5195950	CHG	hypo
Chr1	5255950	5256000	CHG	hypo
Chr1	5269600	5269650	CHH	hypo
Chr1	5361500	5361550	CHG	hypo
Chr1	5361500	5361550	CHH	hypo
Chr1	5361550	5361600	CHH	hypo
Chr1	5375700	5375750	CHH	hypo
Chr1	5377350	5377400	CG	hypo
Chr1	5377450	5377500	CG	hypo
Chr1	5381550	5381600	CHG	hypo
Chr1	5388750	5388800	CHG	hypo
Chr1	5405200	5405250	CHH	hypo
Chr1	5478100	5478150	CHH	hypo
Chr1	5482500	5482550	CG	hypo
Chr1	5484000	5484050	CHG	hypo
Chr1	5531200	5531250	CHG	hypo
Chr1	5531250	5531300	CHG	hypo
Chr1	5534800	5534850	CHG	hypo
Chr1	5540150	5540200	CHG	hypo
Chr1	5602800	5602850	CHG	hypo
Chr1	5605400	5605450	CHG	hypo
Chr1	5607350	5607400	CHH	hypo
Chr1	5620350	5620400	CHG	hypo
Chr1	5630850	5630900	CHG	hypo
Chr1	5637450	5637500	CHH	hypo
Chr1	5655950	5656000	CHG	hypo
Chr1	5656150	5656200	CHG	hypo
Chr1	5668150	5668200	CHH	hypo
Chr1	5682350	5682400	CHH	hypo
Chr1	5689050	5689100	CHG	hypo
Chr1	5690050	5690100	CHG	hypo
Chr1	5690350	5690400	CHG	hypo
Chr1	5697800	5697850	CHG	hypo
Chr1	5703950	5704000	CHH	hypo
Chr1	5715550	5715600	CHG	hypo
Chr1	5721100	5721150	CHG	hypo
Chr1	5724700	5724750	CHG	hypo
Chr1	5741900	5741950	CHG	hypo
Chr1	5757450	5757500	CHG	hypo
Chr1	5757500	5757550	CHG	hypo
Chr1	5775550	5775600	CHH	hypo
Chr1	5779350	5779400	CHG	hypo
Chr1	5782700	5782750	CHG	hypo
Chr1	5782700	5782750	CHH	hypo
Chr1	5788250	5788300	CHH	hypo
Chr1	5803900	5803950	CHG	hypo
Chr1	5834400	5834450	CHG	hypo
Chr1	5834400	5834450	CHH	hypo
Chr1	5848000	5848050	CHG	hypo
Chr1	5849500	5849550	CHG	hypo
Chr1	5883850	5883900	CHH	hypo
Chr1	5917250	5917300	CHG	hypo
Chr1	5945050	5945100	CHG	hypo
Chr1	5945550	5945600	CHH	hypo
Chr1	5981900	5981950	CHG	hypo
Chr1	5987600	5987650	CHG	hypo
Chr1	5993200	5993250	CHG	hypo
Chr1	6000850	6000900	CHH	hypo
Chr1	6009400	6009450	CHH	hypo
Chr1	6043150	6043200	CHH	hypo
Chr1	6043500	6043550	CHH	hypo
Chr1	6067500	6067550	CHG	hypo
Chr1	6068400	6068450	CHG	hypo
Chr1	6087700	6087750	CHG	hypo
Chr1	6139800	6139850	CHG	hypo
Chr1	6157550	6157600	CHG	hypo
Chr1	6202800	6202850	CHG	hypo
Chr1	6230900	6230950	CHG	hypo
Chr1	6231050	6231100	CHG	hypo
Chr1	6238150	6238200	CHH	hypo
Chr1	6238200	6238250	CHG	hypo
Chr1	6261500	6261550	CHG	hypo
Chr1	6261600	6261650	CHG	hypo
Chr1	6266050	6266100	CHH	hypo
Chr1	6269450	6269500	CHG	hypo
Chr1	6276700	6276750	CHG	hypo
Chr1	6282050	6282100	CHH	hypo
Chr1	6282100	6282150	CHH	hypo
Chr1	6298300	6298350	CHG	hypo
Chr1	6300450	6300500	CHG	hypo
Chr1	6304050	6304100	CHH	hypo
Chr1	6328400	6328450	CHG	hypo
Chr1	6334100	6334150	CHH	hypo
Chr1	6372950	6373000	CHG	hypo
Chr1	6373000	6373050	CHG	hypo
Chr1	6382550	6382600	CHG	hypo
Chr1	6432050	6432100	CHH	hypo
Chr1	6459350	6459400	CG	hypo
Chr1	6490700	6490750	CHH	hypo
Chr1	6543500	6543550	CHH	hypo
Chr1	6560050	6560100	CHH	hypo
Chr1	6561250	6561300	CHG	hypo
Chr1	6566300	6566350	CHH	hypo
Chr1	6588750	6588800	CHH	hypo
Chr1	6588800	6588850	CHH	hypo
Chr1	6588850	6588900	CHG	hypo
Chr1	6606450	6606500	CHG	hypo
Chr1	6606750	6606800	CHG	hypo
Chr1	6618050	6618100	CG	hypo
Chr1	6619450	6619500	CHH	hypo
Chr1	6620700	6620750	CHH	hypo
Chr1	6634350	6634400	CHH	hypo
Chr1	6652600	6652650	CHH	hypo
Chr1	6679050	6679100	CHG	hypo
Chr1	6724250	6724300	CHG	hypo
Chr1	6730500	6730550	CHH	hypo
Chr1	6760550	6760600	CHG	hypo
Chr1	6772350	6772400	CHG	hypo
Chr1	6819200	6819250	CHG	hypo
Chr1	6819250	6819300	CHG	hypo
Chr1	6870600	6870650	CHG	hypo
Chr1	6944500	6944550	CHH	hypo
Chr1	6955700	6955750	CHH	hypo
Chr1	6998150	6998200	CHH	hypo
Chr1	6999450	6999500	CHG	hypo
Chr1	7005250	7005300	CHH	hypo
Chr1	7005300	7005350	CHG	hypo
Chr1	7005950	7006000	CHG	hypo
Chr1	7021900	7021950	CHH	hypo
Chr1	7023850	7023900	CHH	hypo
Chr1	7023900	7023950	CHH	hypo
Chr1	7031250	7031300	CHG	hypo
Chr1	7036700	7036750	CHG	hypo
Chr1	7036750	7036800	CHH	hypo
Chr1	7043050	7043100	CHH	hypo
Chr1	7073150	7073200	CHG	hypo
Chr1	7073250	7073300	CHG	hypo
Chr1	7073400	7073450	CHG	hypo
Chr1	7077850	7077900	CHG	hypo
Chr1	7078850	7078900	CHG	hypo
Chr1	7085000	7085050	CHH	hypo
Chr1	7140200	7140250	CHG	hypo
Chr1	7191250	7191300	CHG	hypo
Chr1	7198300	7198350	CHG	hypo
Chr1	7207050	7207100	CHH	hypo
Chr1	7210250	7210300	CHG	hypo
Chr1	7230450	7230500	CHG	hypo
Chr1	7246050	7246100	CHH	hypo
Chr1	7288150	7288200	CHH	hypo
Chr1	7292900	7292950	CHH	hypo
Chr1	7295800	7295850	CHG	hypo
Chr1	7379000	7379050	CHG	hypo
Chr1	7395800	7395850	CG	hypo
Chr1	7409050	7409100	CHH	hypo
Chr1	7416250	7416300	CHG	hypo
Chr1	7428900	7428950	CHH	hypo
Chr1	7447500	7447550	CHG	hypo
Chr1	7543300	7543350	CHG	hypo
Chr1	7628150	7628200	CHG	hypo
Chr1	7628150	7628200	CHH	hypo
Chr1	7647550	7647600	CHG	hypo
Chr1	7649150	7649200	CHG	hypo
Chr1	7654300	7654350	CG	hypo
Chr1	7696950	7697000	CHG	hypo
Chr1	7719500	7719550	CHG	hypo
Chr1	7733100	7733150	CHH	hypo
Chr1	7755700	7755750	CHG	hypo
Chr1	7758150	7758200	CHG	hypo
Chr1	7759700	7759750	CHH	hypo
Chr1	7759750	7759800	CHH	hypo
Chr1	7765450	7765500	CHG	hypo
Chr1	7765650	7765700	CHG	hypo
Chr1	7813050	7813100	CHG	hypo
Chr1	7837800	7837850	CHG	hypo
Chr1	7846000	7846050	CHH	hypo
Chr1	7905100	7905150	CHG	hypo
Chr1	7936100	7936150	CHG	hypo
Chr1	7950950	7951000	CHG	hypo
Chr1	7951000	7951050	CHG	hypo
Chr1	7979100	7979150	CHG	hypo
Chr1	8007400	8007450	CHH	hypo
Chr1	8007500	8007550	CHG	hypo
Chr1	8010400	8010450	CHG	hypo
Chr1	8023300	8023350	CHG	hypo
Chr1	8045850	8045900	CHG	hypo
Chr1	8076300	8076350	CHG	hypo
Chr1	8076300	8076350	CHH	hypo
Chr1	8079300	8079350	CHH	hypo
Chr1	8094300	8094350	CHG	hypo
Chr1	8094450	8094500	CHG	hypo
Chr1	8095200	8095250	CHG	hypo
Chr1	8100500	8100550	CHG	hypo
Chr1	8119250	8119300	CHG	hypo
Chr1	8135950	8136000	CG	hypo
Chr1	8141550	8141600	CHG	hypo
Chr1	8169100	8169150	CHG	hypo
Chr1	8183950	8184000	CHH	hypo
Chr1	8185850	8185900	CHG	hypo
Chr1	8190200	8190250	CHG	hypo
Chr1	8209750	8209800	CHG	hypo
Chr1	8228150	8228200	CHG	hypo
Chr1	8235850	8235900	CHH	hypo
Chr1	8245600	8245650	CHG	hypo
Chr1	8245650	8245700	CHG	hypo
Chr1	8247250	8247300	CHH	hypo
Chr1	8251700	8251750	CHG	hypo
Chr1	8252650	8252700	CHG	hypo
Chr1	8258200	8258250	CHG	hypo
Chr1	8263700	8263750	CG	hypo
Chr1	8263750	8263800	CG	hypo
Chr1	8265750	8265800	CHG	hypo
Chr1	8265850	8265900	CHH	hypo
Chr1	8301550	8301600	CG	hypo
Chr1	8318450	8318500	CHH	hypo
Chr1	8323600	8323650	CHG	hypo
Chr1	8338800	8338850	CHG	hypo
Chr1	8342250	8342300	CHG	hypo
Chr1	8375750	8375800	CHG	hypo
Chr1	8381800	8381850	CHG	hypo
Chr1	8381800	8381850	CHH	hypo
Chr1	8442700	8442750	CHH	hypo
Chr1	8460150	8460200	CHG	hypo
Chr1	8460200	8460250	CHH	hypo
Chr1	8460500	8460550	CHG	hypo
Chr1	8464650	8464700	CHG	hypo
Chr1	8470200	8470250	CHG	hypo
Chr1	8494950	8495000	CHG	hypo
Chr1	8505650	8505700	CHG	hypo
Chr1	8507850	8507900	CHG	hypo
Chr1	8511450	8511500	CHG	hypo
Chr1	8515600	8515650	CHG	hypo
Chr1	8518400	8518450	CHG	hypo
Chr1	8519200	8519250	CG	hypo
Chr1	8526400	8526450	CHG	hypo
Chr1	8532400	8532450	CHG	hypo
Chr1	8535100	8535150	CHH	hypo
Chr1	8583200	8583250	CHH	hypo
Chr1	8601450	8601500	CHG	hypo
Chr1	8601600	8601650	CHG	hypo
Chr1	8613550	8613600	CHG	hypo
Chr1	8614550	8614600	CHG	hypo
Chr1	8621350	8621400	CHG	hypo
Chr1	8626100	8626150	CHG	hypo
Chr1	8635100	8635150	CHG	hypo
Chr1	8645750	8645800	CHH	hypo
Chr1	8668100	8668150	CHH	hypo
Chr1	8668150	8668200	CHH	hypo
Chr1	8670000	8670050	CHG	hypo
Chr1	8670250	8670300	CHG	hypo
Chr1	8671650	8671700	CHG	hypo
Chr1	8672350	8672400	CG	hypo
Chr1	8673450	8673500	CHH	hypo
Chr1	8673650	8673700	CHG	hypo
Chr1	8673750	8673800	CG	hypo
Chr1	8721100	8721150	CHH	hypo
Chr1	8724300	8724350	CHH	hypo
Chr1	8727500	8727550	CHG	hypo
Chr1	8742750	8742800	CHH	hypo
Chr1	8747000	8747050	CHG	hypo
Chr1	8803800	8803850	CHG	hypo
Chr1	8813750	8813800	CHG	hypo
Chr1	8816450	8816500	CHG	hypo
Chr1	8841950	8842000	CHG	hypo
Chr1	8843900	8843950	CHG	hypo
Chr1	8844450	8844500	CHG	hypo
Chr1	8862550	8862600	CHG	hypo
Chr1	8882150	8882200	CHG	hypo
Chr1	8931000	8931050	CHH	hypo
Chr1	8931050	8931100	CHH	hypo
Chr1	8935050	8935100	CG	hypo
Chr1	8946850	8946900	CHG	hypo
Chr1	8953250	8953300	CG	hypo
Chr1	8955650	8955700	CG	hypo
Chr1	8955650	8955700	CHG	hypo
Chr1	8960200	8960250	CHH	hypo
Chr1	8969100	8969150	CHG	hypo
Chr1	8976700	8976750	CHG	hypo
Chr1	8980500	8980550	CHG	hypo
Chr1	8982650	8982700	CHH	hypo
Chr1	9036900	9036950	CHG	hypo
Chr1	9040250	9040300	CHG	hypo
Chr1	9046200	9046250	CHG	hypo
Chr1	9104000	9104050	CHG	hypo
Chr1	9133650	9133700	CHG	hypo
Chr1	9142000	9142050	CG	hypo
Chr1	9149700	9149750	CHG	hypo
Chr1	9190350	9190400	CHG	hypo
Chr1	9230350	9230400	CHH	hypo
Chr1	9243650	9243700	CHG	hypo
Chr1	9249850	9249900	CHH	hypo
Chr1	9290900	9290950	CHG	hypo
Chr1	9291950	9292000	CHG	hypo
Chr1	9301150	9301200	CHG	hypo
Chr1	9332750	9332800	CHG	hypo
Chr1	9339250	9339300	CHH	hypo
Chr1	9355900	9355950	CHG	hypo
Chr1	9368950	9369000	CHG	hypo
Chr1	9409800	9409850	CHG	hypo
Chr1	9449600	9449650	CHG	hypo
Chr1	9537700	9537750	CHG	hypo
Chr1	9553350	9553400	CHG	hypo
Chr1	9554550	9554600	CHG	hypo
Chr1	9557500	9557550	CHH	hypo
Chr1	9562350	9562400	CHG	hypo
Chr1	9562450	9562500	CHG	hypo
Chr1	9574900	9574950	CHH	hypo
Chr1	9584000	9584050	CHH	hypo
Chr1	9600500	9600550	CHG	hypo
Chr1	9603100	9603150	CHH	hypo
Chr1	9619850	9619900	CHG	hypo
Chr1	9642950	9643000	CHH	hypo
Chr1	9663750	9663800	CHG	hypo
Chr1	9678250	9678300	CHH	hypo
Chr1	9710150	9710200	CHG	hypo
Chr1	9732150	9732200	CHG	hypo
Chr1	9733750	9733800	CG	hypo
Chr1	9742850	9742900	CHG	hypo
Chr1	9762850	9762900	CHG	hypo
Chr1	9789500	9789550	CHG	hypo
Chr1	9791400	9791450	CG	hypo
Chr1	9830250	9830300	CHG	hypo
Chr1	9838050	9838100	CHG	hypo
Chr1	9842850	9842900	CHG	hypo
Chr1	9844700	9844750	CHH	hypo
Chr1	9857450	9857500	CHG	hypo
Chr1	9858350	9858400	CHG	hypo
Chr1	9858600	9858650	CHH	hypo
Chr1	9871850	9871900	CG	hypo
Chr1	9874650	9874700	CHH	hypo
Chr1	9907050	9907100	CHG	hypo
Chr1	9907400	9907450	CHG	hypo
Chr1	9907550	9907600	CHG	hypo
Chr1	9908100	9908150	CHG	hypo
Chr1	9911950	9912000	CHG	hypo
Chr1	9951200	9951250	CHH	hypo
Chr1	9955750	9955800	CHG	hypo
Chr1	9955850	9955900	CHG	hypo
Chr1	9983550	9983600	CHH	hypo
Chr1	9992400	9992450	CHG	hypo
Chr1	9992800	9992850	CHH	hypo
Chr1	9995950	9996000	CHG	hypo
Chr1	9996100	9996150	CHG	hypo
Chr1	9996200	9996250	CHG	hypo
Chr1	9996250	9996300	CHG	hypo
Chr1	9996300	9996350	CHG	hypo
Chr1	10008300	10008350	CHH	hypo
Chr1	10008350	10008400	CHH	hypo
Chr1	10014800	10014850	CHH	hypo
Chr1	10030400	10030450	CHG	hypo
Chr1	10035700	10035750	CHG	hypo
Chr1	10038550	10038600	CHH	hypo
Chr1	10038750	10038800	CHH	hypo
Chr1	10044300	10044350	CHG	hypo
Chr1	10061000	10061050	CHG	hypo
Chr1	10082500	10082550	CHG	hypo
Chr1	10082600	10082650	CHG	hypo
Chr1	10085950	10086000	CHG	hypo
Chr1	10086750	10086800	CHG	hypo
Chr1	10096350	10096400	CHG	hypo
Chr1	10096450	10096500	CHG	hypo
Chr1	10109950	10110000	CHG	hypo
Chr1	10110000	10110050	CHG	hypo
Chr1	10126100	10126150	CHH	hypo
Chr1	10126850	10126900	CHG	hypo
Chr1	10126900	10126950	CHH	hypo
Chr1	10127000	10127050	CHH	hypo
Chr1	10134500	10134550	CHG	hypo
Chr1	10140600	10140650	CHH	hypo
Chr1	10156400	10156450	CHG	hypo
Chr1	10188250	10188300	CHH	hypo
Chr1	10188750	10188800	CHG	hypo
Chr1	10213350	10213400	CHG	hypo
Chr1	10213600	10213650	CG	hypo
Chr1	10217800	10217850	CHG	hypo
Chr1	10237800	10237850	CHH	hypo
Chr1	10243200	10243250	CHG	hypo
Chr1	10261200	10261250	CHH	hypo
Chr1	10276650	10276700	CHH	hypo
Chr1	10302550	10302600	CHG	hypo
Chr1	10308100	10308150	CHG	hypo
Chr1	10317800	10317850	CHG	hypo
Chr1	10323600	10323650	CHH	hypo
Chr1	10324750	10324800	CHG	hypo
Chr1	10328200	10328250	CHG	hypo
Chr1	10379050	10379100	CHG	hypo
Chr1	10379150	10379200	CG	hypo
Chr1	10387650	10387700	CHG	hypo
Chr1	10415200	10415250	CHG	hypo
Chr1	10418500	10418550	CHG	hypo
Chr1	10418750	10418800	CHG	hypo
Chr1	10425500	10425550	CHG	hypo
Chr1	10426000	10426050	CHG	hypo
Chr1	10444850	10444900	CHG	hypo
Chr1	10445000	10445050	CHH	hypo
Chr1	10448250	10448300	CHG	hypo
Chr1	10448500	10448550	CHG	hypo
Chr1	10448550	10448600	CHG	hypo
Chr1	10452650	10452700	CHG	hypo
Chr1	10454050	10454100	CHG	hypo
Chr1	10454600	10454650	CHG	hypo
Chr1	10458100	10458150	CHG	hypo
Chr1	10459550	10459600	CHG	hypo
Chr1	10472150	10472200	CHH	hypo
Chr1	10472250	10472300	CHH	hypo
Chr1	10486800	10486850	CHG	hypo
Chr1	10486900	10486950	CHG	hypo
Chr1	10502250	10502300	CHG	hypo
Chr1	10507900	10507950	CHG	hypo
Chr1	10508450	10508500	CHG	hypo
Chr1	10524450	10524500	CHG	hypo
Chr1	10536050	10536100	CHH	hypo
Chr1	10536850	10536900	CHG	hypo
Chr1	10539150	10539200	CHG	hypo
Chr1	10541600	10541650	CHG	hypo
Chr1	10548650	10548700	CHH	hypo
Chr1	10573500	10573550	CG	hypo
Chr1	10597050	10597100	CHG	hypo
Chr1	10605750	10605800	CHG	hypo
Chr1	10605800	10605850	CHH	hypo
Chr1	10615600	10615650	CHH	hypo
Chr1	10615650	10615700	CHH	hypo
Chr1	10618450	10618500	CHG	hypo
Chr1	10629950	10630000	CHH	hypo
Chr1	10641750	10641800	CHH	hypo
Chr1	10682750	10682800	CHG	hypo
Chr1	10682750	10682800	CHH	hypo
Chr1	10705400	10705450	CHG	hypo
Chr1	10705650	10705700	CHG	hypo
Chr1	10707300	10707350	CHH	hypo
Chr1	10715000	10715050	CHG	hypo
Chr1	10719600	10719650	CHG	hypo
Chr1	10719950	10720000	CHG	hypo
Chr1	10763050	10763100	CHG	hypo
Chr1	10767950	10768000	CHG	hypo
Chr1	10770350	10770400	CHG	hypo
Chr1	10796350	10796400	CHG	hypo
Chr1	10838100	10838150	CHG	hypo
Chr1	10852900	10852950	CHG	hypo
Chr1	10857350	10857400	CHG	hypo
Chr1	10857400	10857450	CHG	hypo
Chr1	10867000	10867050	CHG	hypo
Chr1	10870800	10870850	CG	hypo
Chr1	10882650	10882700	CHG	hypo
Chr1	10893750	10893800	CHG	hypo
Chr1	10894900	10894950	CHH	hypo
Chr1	10894950	10895000	CHG	hypo
Chr1	10915950	10916000	CHH	hypo
Chr1	10923350	10923400	CHG	hypo
Chr1	10923900	10923950	CHH	hypo
Chr1	10924000	10924050	CHG	hypo
Chr1	10926500	10926550	CHG	hypo
Chr1	10933700	10933750	CHH	hypo
Chr1	10951850	10951900	CHG	hypo
Chr1	10951950	10952000	CHH	hypo
Chr1	10952000	10952050	CHG	hypo
Chr1	10953550	10953600	CHG	hypo
Chr1	10954700	10954750	CHH	hypo
Chr1	10957750	10957800	CHG	hypo
Chr1	10994500	10994550	CHG	hypo
Chr1	10996000	10996050	CHG	hypo
Chr1	11016400	11016450	CHG	hypo
Chr1	11019950	11020000	CHG	hypo
Chr1	11020100	11020150	CHG	hypo
Chr1	11023150	11023200	CHG	hypo
Chr1	11038050	11038100	CHH	hypo
Chr1	11039350	11039400	CHG	hypo
Chr1	11041150	11041200	CHG	hypo
Chr1	11097400	11097450	CHG	hypo
Chr1	11100400	11100450	CHH	hypo
Chr1	11138250	11138300	CHG	hypo
Chr1	11138550	11138600	CHG	hypo
Chr1	11143050	11143100	CHG	hypo
Chr1	11144350	11144400	CHH	hypo
Chr1	11149200	11149250	CHG	hypo
Chr1	11159700	11159750	CHG	hypo
Chr1	11195150	11195200	CHG	hypo
Chr1	11195450	11195500	CHG	hypo
Chr1	11199550	11199600	CHG	hypo
Chr1	11199700	11199750	CHH	hypo
Chr1	11199750	11199800	CHG	hypo
Chr1	11243600	11243650	CG	hypo
Chr1	11267150	11267200	CHG	hypo
Chr1	11278050	11278100	CHH	hypo
Chr1	11279050	11279100	CHG	hypo
Chr1	11297100	11297150	CHG	hypo
Chr1	11309900	11309950	CHG	hypo
Chr1	11311050	11311100	CHG	hypo
Chr1	11327300	11327350	CHH	hypo
Chr1	11332000	11332050	CHG	hypo
Chr1	11341350	11341400	CHG	hypo
Chr1	11343550	11343600	CHG	hypo
Chr1	11345550	11345600	CHH	hypo
Chr1	11362750	11362800	CHG	hypo
Chr1	11363900	11363950	CHG	hypo
Chr1	11383250	11383300	CHG	hypo
Chr1	11391950	11392000	CHG	hypo
Chr1	11392050	11392100	CHG	hypo
Chr1	11392100	11392150	CHG	hypo
Chr1	11405450	11405500	CHH	hypo
Chr1	11406350	11406400	CHG	hypo
Chr1	11423650	11423700	CHG	hypo
Chr1	11438050	11438100	CHG	hypo
Chr1	11440750	11440800	CHG	hypo
Chr1	11452650	11452700	CHG	hypo
Chr1	11458850	11458900	CHG	hypo
Chr1	11468150	11468200	CHH	hypo
Chr1	11471250	11471300	CHG	hypo
Chr1	11478450	11478500	CHH	hypo
Chr1	11481750	11481800	CHG	hypo
Chr1	11481800	11481850	CHG	hypo
Chr1	11487250	11487300	CHH	hypo
Chr1	11488500	11488550	CHG	hypo
Chr1	11526300	11526350	CHH	hypo
Chr1	11557800	11557850	CHH	hypo
Chr1	11570500	11570550	CHG	hypo
Chr1	11596100	11596150	CHG	hypo
Chr1	11643100	11643150	CHG	hypo
Chr1	11643150	11643200	CHG	hypo
Chr1	11645100	11645150	CHG	hypo
Chr1	11668300	11668350	CHG	hypo
Chr1	11674200	11674250	CHH	hypo
Chr1	11712750	11712800	CHH	hypo
Chr1	11725250	11725300	CHG	hypo
Chr1	11729200	11729250	CHG	hypo
Chr1	11736750	11736800	CHG	hypo
Chr1	11748450	11748500	CHH	hypo
Chr1	11761600	11761650	CHG	hypo
Chr1	11773350	11773400	CHG	hypo
Chr1	11777050	11777100	CHH	hypo
Chr1	11791600	11791650	CHG	hypo
Chr1	11791650	11791700	CHG	hypo
Chr1	11792850	11792900	CHG	hypo
Chr1	11792900	11792950	CHG	hypo
Chr1	11792950	11793000	CHG	hypo
Chr1	11816700	11816750	CHH	hypo
Chr1	11819450	11819500	CHG	hypo
Chr1	11833150	11833200	CHG	hypo
Chr1	11834000	11834050	CHG	hypo
Chr1	11834050	11834100	CHG	hypo
Chr1	11839350	11839400	CHG	hypo
Chr1	11839550	11839600	CHG	hypo
Chr1	11860600	11860650	CG	hypo
Chr1	11860750	11860800	CG	hypo
Chr1	11875500	11875550	CHG	hypo
Chr1	11880300	11880350	CHH	hypo
Chr1	11886400	11886450	CHH	hypo
Chr1	11893650	11893700	CHG	hypo
Chr1	11893850	11893900	CHG	hypo
Chr1	11921800	11921850	CHG	hypo
Chr1	11930750	11930800	CHH	hypo
Chr1	11931800	11931850	CHG	hypo
Chr1	11934900	11934950	CHG	hypo
Chr1	11935750	11935800	CHG	hypo
Chr1	11936950	11937000	CHG	hypo
Chr1	11941850	11941900	CHG	hypo
Chr1	11950050	11950100	CHG	hypo
Chr1	11952200	11952250	CHG	hypo
Chr1	11994150	11994200	CHG	hypo
Chr1	11994200	11994250	CHH	hypo
Chr1	11996850	11996900	CHG	hypo
Chr1	12012400	12012450	CHH	hypo
Chr1	12024050	12024100	CHH	hypo
Chr1	12029350	12029400	CHG	hypo
Chr1	12030150	12030200	CHH	hypo
Chr1	12037850	12037900	CHG	hypo
Chr1	12037900	12037950	CHG	hypo
Chr1	12044150	12044200	CHH	hypo
Chr1	12047450	12047500	CHH	hypo
Chr1	12047500	12047550	CHH	hypo
Chr1	12048800	12048850	CHG	hypo
Chr1	12052900	12052950	CHG	hypo
Chr1	12055000	12055050	CHG	hypo
Chr1	12055750	12055800	CHG	hypo
Chr1	12055900	12055950	CHG	hypo
Chr1	12062600	12062650	CHG	hypo
Chr1	12074350	12074400	CG	hypo
Chr1	12112300	12112350	CHH	hypo
Chr1	12123950	12124000	CHG	hypo
Chr1	12133300	12133350	CHG	hypo
Chr1	12146100	12146150	CHH	hypo
Chr1	12165800	12165850	CHG	hypo
Chr1	12178800	12178850	CHH	hypo
Chr1	12188400	12188450	CHG	hypo
Chr1	12191400	12191450	CHH	hypo
Chr1	12191450	12191500	CHG	hypo
Chr1	12196300	12196350	CHG	hypo
Chr1	12205950	12206000	CHG	hypo
Chr1	12232850	12232900	CHG	hypo
Chr1	12232900	12232950	CHH	hypo
Chr1	12283150	12283200	CHG	hypo
Chr1	12299800	12299850	CHG	hypo
Chr1	12361200	12361250	CHG	hypo
Chr1	12413800	12413850	CHG	hypo
Chr1	12417200	12417250	CHH	hypo
Chr1	12435950	12436000	CHG	hypo
Chr1	12441600	12441650	CHG	hypo
Chr1	12453800	12453850	CHG	hypo
Chr1	12459450	12459500	CHG	hypo
Chr1	12463550	12463600	CHG	hypo
Chr1	12465900	12465950	CHH	hypo
Chr1	12466000	12466050	CHG	hypo
Chr1	12466200	12466250	CHG	hypo
Chr1	12467900	12467950	CHG	hypo
Chr1	12470700	12470750	CHG	hypo
Chr1	12481900	12481950	CHG	hypo
Chr1	12481950	12482000	CHG	hypo
Chr1	12504900	12504950	CHG	hypo
Chr1	12505250	12505300	CHG	hypo
Chr1	12506700	12506750	CHG	hypo
Chr1	12507050	12507100	CHG	hypo
Chr1	12523450	12523500	CHG	hypo
Chr1	12538650	12538700	CHG	hypo
Chr1	12572000	12572050	CHG	hypo
Chr1	12641000	12641050	CHH	hypo
Chr1	12681050	12681100	CHG	hypo
Chr1	12689850	12689900	CHG	hypo
Chr1	12690600	12690650	CHG	hypo
Chr1	12713100	12713150	CHH	hypo
Chr1	12713150	12713200	CHG	hypo
Chr1	12721700	12721750	CHH	hypo
Chr1	12723550	12723600	CHH	hypo
Chr1	12733000	12733050	CHH	hypo
Chr1	12733150	12733200	CHG	hypo
Chr1	12736900	12736950	CHG	hypo
Chr1	12736900	12736950	CHH	hypo
Chr1	12751400	12751450	CHG	hypo
Chr1	12789850	12789900	CHG	hypo
Chr1	12803400	12803450	CHG	hypo
Chr1	12821950	12822000	CHG	hypo
Chr1	12822800	12822850	CHH	hypo
Chr1	12829500	12829550	CHH	hypo
Chr1	12830100	12830150	CHG	hypo
Chr1	12837900	12837950	CHG	hypo
Chr1	12841000	12841050	CHG	hypo
Chr1	12857100	12857150	CHG	hypo
Chr1	12857250	12857300	CHG	hypo
Chr1	12859050	12859100	CHG	hypo
Chr1	12876550	12876600	CHG	hypo
Chr1	12879100	12879150	CHG	hypo
Chr1	12881900	12881950	CHG	hypo
Chr1	12883150	12883200	CHG	hypo
Chr1	12893850	12893900	CHG	hypo
Chr1	12905250	12905300	CG	hypo
Chr1	12909050	12909100	CHG	hypo
Chr1	12909100	12909150	CHG	hypo
Chr1	12935650	12935700	CHG	hypo
Chr1	12935700	12935750	CHG	hypo
Chr1	12935800	12935850	CHG	hypo
Chr1	12940350	12940400	CHH	hypo
Chr1	12946950	12947000	CHG	hypo
Chr1	12947000	12947050	CHG	hypo
Chr1	12969600	12969650	CHG	hypo
Chr1	12972750	12972800	CHG	hypo
Chr1	12986050	12986100	CHG	hypo
Chr1	12992050	12992100	CHG	hypo
Chr1	13002150	13002200	CHG	hypo
Chr1	13011400	13011450	CHG	hypo
Chr1	13016700	13016750	CHH	hypo
Chr1	13027200	13027250	CHG	hypo
Chr1	13037400	13037450	CHG	hypo
Chr1	13043900	13043950	CHG	hypo
Chr1	13048800	13048850	CHG	hypo
Chr1	13054800	13054850	CHG	hypo
Chr1	13055000	13055050	CHG	hypo
Chr1	13055450	13055500	CHG	hypo
Chr1	13057750	13057800	CHG	hypo
Chr1	13071850	13071900	CHH	hypo
Chr1	13072000	13072050	CHG	hypo
Chr1	13079950	13080000	CHG	hypo
Chr1	13081950	13082000	CHG	hypo
Chr1	13086850	13086900	CHG	hypo
Chr1	13090100	13090150	CHG	hypo
Chr1	13096950	13097000	CHG	hypo
Chr1	13097650	13097700	CHG	hypo
Chr1	13114550	13114600	CHG	hypo
Chr1	13115350	13115400	CHG	hypo
Chr1	13129700	13129750	CHG	hypo
Chr1	13130900	13130950	CHG	hypo
Chr1	13134700	13134750	CHG	hypo
Chr1	13135500	13135550	CHG	hypo
Chr1	13137850	13137900	CHG	hypo
Chr1	13141500	13141550	CHG	hypo
Chr1	13141550	13141600	CHG	hypo
Chr1	13146150	13146200	CHG	hypo
Chr1	13146400	13146450	CHG	hypo
Chr1	13149650	13149700	CHG	hypo
Chr1	13150100	13150150	CHG	hypo
Chr1	13150150	13150200	CHG	hypo
Chr1	13159100	13159150	CHG	hypo
Chr1	13173950	13174000	CHG	hypo
Chr1	13175700	13175750	CHG	hypo
Chr1	13185300	13185350	CHG	hypo
Chr1	13186950	13187000	CHG	hypo
Chr1	13197300	13197350	CHG	hypo
Chr1	13222950	13223000	CHG	hypo
Chr1	13228200	13228250	CHG	hypo
Chr1	13228250	13228300	CHG	hypo
Chr1	13228600	13228650	CHG	hypo
Chr1	13232000	13232050	CHH	hypo
Chr1	13234250	13234300	CHG	hypo
Chr1	13238800	13238850	CHH	hypo
Chr1	13269550	13269600	CHG	hypo
Chr1	13309800	13309850	CHG	hypo
Chr1	13312150	13312200	CHG	hypo
Chr1	13326150	13326200	CHG	hypo
Chr1	13327450	13327500	CHH	hypo
Chr1	13349100	13349150	CHG	hypo
Chr1	13352100	13352150	CHG	hypo
Chr1	13364950	13365000	CHH	hypo
Chr1	13377250	13377300	CHG	hypo
Chr1	13385250	13385300	CHG	hypo
Chr1	13385300	13385350	CHG	hypo
Chr1	13393450	13393500	CHG	hypo
Chr1	13395100	13395150	CHG	hypo
Chr1	13402100	13402150	CHG	hypo
Chr1	13417450	13417500	CHG	hypo
Chr1	13417700	13417750	CHG	hypo
Chr1	13425350	13425400	CHG	hypo
Chr1	13426600	13426650	CHG	hypo
Chr1	13427400	13427450	CHG	hypo
Chr1	13431650	13431700	CHG	hypo
Chr1	13445200	13445250	CHG	hypo
Chr1	13460000	13460050	CHG	hypo
Chr1	13537550	13537600	CHG	hypo
Chr1	13542750	13542800	CHH	hypo
Chr1	13559900	13559950	CHG	hypo
Chr1	13588050	13588100	CHG	hypo
Chr1	13600600	13600650	CHH	hypo
Chr1	13600650	13600700	CHH	hypo
Chr1	13611700	13611750	CHG	hypo
Chr1	13612650	13612700	CHH	hypo
Chr1	13626500	13626550	CHG	hypo
Chr1	13630350	13630400	CHH	hypo
Chr1	13631100	13631150	CG	hypo
Chr1	13632050	13632100	CHG	hypo
Chr1	13648750	13648800	CHG	hypo
Chr1	13654250	13654300	CHG	hypo
Chr1	13659450	13659500	CHG	hypo
Chr1	13676450	13676500	CHG	hypo
Chr1	13677900	13677950	CHG	hypo
Chr1	13704400	13704450	CHG	hypo
Chr1	13732550	13732600	CHG	hypo
Chr1	13744100	13744150	CHG	hypo
Chr1	13747600	13747650	CHH	hypo
Chr1	13753950	13754000	CHH	hypo
Chr1	13759750	13759800	CHG	hypo
Chr1	13760950	13761000	CHG	hypo
Chr1	13785350	13785400	CHG	hypo
Chr1	13787050	13787100	CHG	hypo
Chr1	13787100	13787150	CHG	hypo
Chr1	13792400	13792450	CHG	hypo
Chr1	13792650	13792700	CHG	hypo
Chr1	13792950	13793000	CHH	hypo
Chr1	13794200	13794250	CHH	hypo
Chr1	13794250	13794300	CHG	hypo
Chr1	13828750	13828800	CHG	hypo
Chr1	13863450	13863500	CHH	hypo
Chr1	13881900	13881950	CHG	hypo
Chr1	13885850	13885900	CHG	hypo
Chr1	13886000	13886050	CHH	hypo
Chr1	13918250	13918300	CHH	hypo
Chr1	13918300	13918350	CHG	hypo
Chr1	13918450	13918500	CHG	hypo
Chr1	13932250	13932300	CHG	hypo
Chr1	13932300	13932350	CHG	hypo
Chr1	13932400	13932450	CHG	hypo
Chr1	13947600	13947650	CHG	hypo
Chr1	13975950	13976000	CG	hypo
Chr1	13982750	13982800	CHG	hypo
Chr1	13990100	13990150	CHH	hypo
Chr1	13993450	13993500	CHG	hypo
Chr1	14021650	14021700	CHG	hypo
Chr1	14022850	14022900	CHG	hypo
Chr1	14029550	14029600	CHG	hypo
Chr1	14030500	14030550	CHG	hypo
Chr1	14079850	14079900	CHH	hypo
Chr1	14091400	14091450	CHG	hypo
Chr1	14126050	14126100	CHG	hypo
Chr1	14130950	14131000	CHG	hypo
Chr1	14132650	14132700	CHG	hypo
Chr1	14135550	14135600	CHG	hypo
Chr1	14135650	14135700	CHG	hypo
Chr1	14146100	14146150	CHG	hypo
Chr1	14146250	14146300	CHG	hypo
Chr1	14146300	14146350	CHG	hypo
Chr1	14147250	14147300	CHH	hypo
Chr1	14154600	14154650	CHG	hypo
Chr1	14155400	14155450	CHG	hypo
Chr1	14162550	14162600	CHG	hypo
Chr1	14179050	14179100	CHH	hypo
Chr1	14193450	14193500	CHH	hypo
Chr1	14193500	14193550	CHH	hypo
Chr1	14196800	14196850	CHH	hypo
Chr1	14202000	14202050	CHG	hypo
Chr1	14210100	14210150	CHG	hypo
Chr1	14224250	14224300	CHG	hypo
Chr1	14260450	14260500	CHG	hypo
Chr1	14262350	14262400	CHG	hypo
Chr1	14273250	14273300	CG	hypo
Chr1	14274200	14274250	CHG	hypo
Chr1	14275150	14275200	CHG	hypo
Chr1	14277550	14277600	CHG	hypo
Chr1	14282650	14282700	CHH	hypo
Chr1	14288200	14288250	CHG	hypo
Chr1	14291450	14291500	CHG	hypo
Chr1	14322500	14322550	CHH	hypo
Chr1	14322600	14322650	CHG	hypo
Chr1	14355150	14355200	CHH	hypo
Chr1	14372100	14372150	CHH	hypo
Chr1	14374750	14374800	CHG	hypo
Chr1	14374800	14374850	CHG	hypo
Chr1	14385850	14385900	CHG	hypo
Chr1	14388200	14388250	CHH	hypo
Chr1	14405650	14405700	CHH	hypo
Chr1	14416650	14416700	CHG	hypo
Chr1	14417750	14417800	CHG	hypo
Chr1	14418250	14418300	CHG	hypo
Chr1	14422150	14422200	CHG	hypo
Chr1	14422300	14422350	CHG	hypo
Chr1	14422900	14422950	CHG	hypo
Chr1	14427200	14427250	CHG	hypo
Chr1	14428400	14428450	CHG	hypo
Chr1	14435900	14435950	CG	hypo
Chr1	14479100	14479150	CHH	hypo
Chr1	14491150	14491200	CHG	hypo
Chr1	14533650	14533700	CHG	hypo
Chr1	14534650	14534700	CHG	hypo
Chr1	14544100	14544150	CHH	hypo
Chr1	14575050	14575100	CHH	hypo
Chr1	14576000	14576050	CHG	hypo
Chr1	14582750	14582800	CHG	hypo
Chr1	14597000	14597050	CHG	hypo
Chr1	14609650	14609700	CHG	hypo
Chr1	14609700	14609750	CHG	hypo
Chr1	14617350	14617400	CG	hypo
Chr1	14639800	14639850	CHH	hypo
Chr1	14640750	14640800	CHG	hypo
Chr1	14641400	14641450	CHG	hypo
Chr1	14641500	14641550	CHG	hypo
Chr1	14644350	14644400	CHG	hypo
Chr1	14645650	14645700	CHH	hypo
Chr1	14646050	14646100	CHH	hypo
Chr1	14646550	14646600	CHG	hypo
Chr1	14655400	14655450	CHG	hypo
Chr1	14664250	14664300	CHG	hypo
Chr1	14669350	14669400	CHG	hypo
Chr1	14679000	14679050	CHH	hypo
Chr1	14686900	14686950	CHG	hypo
Chr1	14709100	14709150	CHG	hypo
Chr1	14713550	14713600	CHG	hypo
Chr1	14713700	14713750	CHG	hypo
Chr1	14713750	14713800	CHG	hypo
Chr1	14722850	14722900	CHG	hypo
Chr1	14724450	14724500	CHG	hypo
Chr1	14749550	14749600	CHG	hypo
Chr1	14843600	14843650	CHG	hypo
Chr1	14847900	14847950	CHG	hypo
Chr1	14867900	14867950	CHG	hypo
Chr1	14868050	14868100	CHG	hypo
Chr1	14868150	14868200	CHG	hypo
Chr1	14879200	14879250	CG	hypo
Chr1	14889750	14889800	CHH	hypo
Chr1	14896300	14896350	CHG	hypo
Chr1	14896350	14896400	CHG	hypo
Chr1	14896350	14896400	CHH	hypo
Chr1	14919100	14919150	CHH	hypo
Chr1	14928400	14928450	CHG	hypo
Chr1	14930100	14930150	CHG	hypo
Chr1	14930700	14930750	CHG	hypo
Chr1	14931650	14931700	CHG	hypo
Chr1	14935850	14935900	CHG	hypo
Chr1	14936300	14936350	CHG	hypo
Chr1	14948700	14948750	CHG	hypo
Chr1	14955150	14955200	CHG	hypo
Chr1	14955200	14955250	CHG	hypo
Chr1	14976800	14976850	CHG	hypo
Chr1	14976850	14976900	CHG	hypo
Chr1	14977750	14977800	CHH	hypo
Chr1	15036650	15036700	CHG	hypo
Chr1	15049300	15049350	CHG	hypo
Chr1	15049650	15049700	CHG	hypo
Chr1	15054750	15054800	CHH	hypo
Chr1	15070450	15070500	CHH	hypo
Chr1	15070500	15070550	CHG	hypo
Chr1	15072850	15072900	CHG	hypo
Chr1	15074650	15074700	CHH	hypo
Chr1	15093250	15093300	CHG	hypo
Chr1	15103750	15103800	CHH	hypo
Chr1	15144850	15144900	CHG	hypo
Chr1	15182300	15182350	CHG	hypo
Chr1	15191300	15191350	CHG	hypo
Chr1	15211100	15211150	CHG	hypo
Chr1	15227100	15227150	CHG	hypo
Chr1	15233550	15233600	CHH	hypo
Chr1	15240300	15240350	CHG	hypo
Chr1	15241050	15241100	CHG	hypo
Chr1	15243150	15243200	CG	hypo
Chr1	15243300	15243350	CHG	hypo
Chr1	15245550	15245600	CHG	hypo
Chr1	15248150	15248200	CHH	hypo
Chr1	15253050	15253100	CHG	hypo
Chr1	15254200	15254250	CHG	hypo
Chr1	15254950	15255000	CHG	hypo
Chr1	15257300	15257350	CHG	hypo
Chr1	15278300	15278350	CHG	hypo
Chr1	15283800	15283850	CHG	hypo
Chr1	15297200	15297250	CHG	hypo
Chr1	15302750	15302800	CHG	hypo
Chr1	15315600	15315650	CHG	hypo
Chr1	15317750	15317800	CHG	hypo
Chr1	15320200	15320250	CHG	hypo
Chr1	15323900	15323950	CHG	hypo
Chr1	15325850	15325900	CHG	hypo
Chr1	15336850	15336900	CHG	hypo
Chr1	15345400	15345450	CHH	hypo
Chr1	15352450	15352500	CHG	hypo
Chr1	15365350	15365400	CHG	hypo
Chr1	15368700	15368750	CHG	hypo
Chr1	15385450	15385500	CHG	hypo
Chr1	15385500	15385550	CHG	hypo
Chr1	15398750	15398800	CHG	hypo
Chr1	15425850	15425900	CHG	hypo
Chr1	15426350	15426400	CHG	hypo
Chr1	15427450	15427500	CHG	hypo
Chr1	15435950	15436000	CHG	hypo
Chr1	15453050	15453100	CHG	hypo
Chr1	15469600	15469650	CHG	hypo
Chr1	15470000	15470050	CHG	hypo
Chr1	15496800	15496850	CHG	hypo
Chr1	15497350	15497400	CHG	hypo
Chr1	15497450	15497500	CHG	hypo
Chr1	15509950	15510000	CHH	hypo
Chr1	15517700	15517750	CHG	hypo
Chr1	15529350	15529400	CHG	hypo
Chr1	15552700	15552750	CHG	hypo
Chr1	15552750	15552800	CHG	hypo
Chr1	15554950	15555000	CHG	hypo
Chr1	15576700	15576750	CHG	hypo
Chr1	15577850	15577900	CHG	hypo
Chr1	15591200	15591250	CHG	hypo
Chr1	15591250	15591300	CHG	hypo
Chr1	15595300	15595350	CHH	hypo
Chr1	15605650	15605700	CHG	hypo
Chr1	15608550	15608600	CHG	hypo
Chr1	15614650	15614700	CHG	hypo
Chr1	15617800	15617850	CHH	hypo
Chr1	15632950	15633000	CHG	hypo
Chr1	15653600	15653650	CHG	hypo
Chr1	15657050	15657100	CHG	hypo
Chr1	15682400	15682450	CHH	hypo
Chr1	15685300	15685350	CHG	hypo
Chr1	15691350	15691400	CHG	hypo
Chr1	15700200	15700250	CHG	hypo
Chr1	15703350	15703400	CHG	hypo
Chr1	15704900	15704950	CHG	hypo
Chr1	15714750	15714800	CHG	hypo
Chr1	15718300	15718350	CHG	hypo
Chr1	15726350	15726400	CHG	hypo
Chr1	15761750	15761800	CG	hypo
Chr1	15770150	15770200	CHG	hypo
Chr1	15775750	15775800	CHH	hypo
Chr1	15793600	15793650	CHG	hypo
Chr1	15795850	15795900	CHG	hypo
Chr1	15799100	15799150	CHG	hypo
Chr1	15817000	15817050	CHG	hypo
Chr1	15817850	15817900	CHG	hypo
Chr1	15819650	15819700	CHG	hypo
Chr1	15819850	15819900	CHH	hypo
Chr1	15825100	15825150	CHG	hypo
Chr1	15825300	15825350	CHH	hypo
Chr1	15828700	15828750	CHG	hypo
Chr1	15842650	15842700	CHH	hypo
Chr1	15857650	15857700	CHG	hypo
Chr1	15858050	15858100	CHG	hypo
Chr1	15860300	15860350	CHG	hypo
Chr1	15899300	15899350	CHH	hypo
Chr1	15902200	15902250	CHG	hypo
Chr1	15904200	15904250	CHG	hypo
Chr1	15912150	15912200	CHG	hypo
Chr1	15914400	15914450	CHH	hypo
Chr1	15931950	15932000	CHH	hypo
Chr1	15962550	15962600	CHG	hypo
Chr1	15970100	15970150	CHH	hypo
Chr1	16002350	16002400	CG	hypo
Chr1	16004300	16004350	CHG	hypo
Chr1	16006150	16006200	CHG	hypo
Chr1	16007150	16007200	CHG	hypo
Chr1	16009950	16010000	CHG	hypo
Chr1	16014550	16014600	CHG	hypo
Chr1	16015700	16015750	CHG	hypo
Chr1	16018500	16018550	CHG	hypo
Chr1	16023850	16023900	CHG	hypo
Chr1	16029150	16029200	CHG	hypo
Chr1	16029900	16029950	CHG	hypo
Chr1	16040000	16040050	CG	hypo
Chr1	16040600	16040650	CHG	hypo
Chr1	16044100	16044150	CHG	hypo
Chr1	16063150	16063200	CHH	hypo
Chr1	16098050	16098100	CHG	hypo
Chr1	16107000	16107050	CHG	hypo
Chr1	16109350	16109400	CHG	hypo
Chr1	16114950	16115000	CHG	hypo
Chr1	16125450	16125500	CHG	hypo
Chr1	16134600	16134650	CHG	hypo
Chr1	16144950	16145000	CHG	hypo
Chr1	16149950	16150000	CHG	hypo
Chr1	16172650	16172700	CHG	hypo
Chr1	16177900	16177950	CHG	hypo
Chr1	16189350	16189400	CHG	hypo
Chr1	16195950	16196000	CHG	hypo
Chr1	16198250	16198300	CHG	hypo
Chr1	16198350	16198400	CHG	hypo
Chr1	16201000	16201050	CHG	hypo
Chr1	16216900	16216950	CHG	hypo
Chr1	16218650	16218700	CHG	hypo
Chr1	16242200	16242250	CHG	hypo
Chr1	16249800	16249850	CHG	hypo
Chr1	16251900	16251950	CHG	hypo
Chr1	16254100	16254150	CHG	hypo
Chr1	16254150	16254200	CG	hypo
Chr1	16254150	16254200	CHG	hypo
Chr1	16254200	16254250	CG	hypo
Chr1	16254300	16254350	CHG	hypo
Chr1	16254350	16254400	CHG	hypo
Chr1	16256650	16256700	CHH	hypo
Chr1	16269500	16269550	CHH	hypo
Chr1	16269650	16269700	CHH	hypo
Chr1	16272000	16272050	CHG	hypo
Chr1	16273900	16273950	CHH	hypo
Chr1	16274650	16274700	CHG	hypo
Chr1	16276250	16276300	CHG	hypo
Chr1	16277250	16277300	CHH	hypo
Chr1	16277350	16277400	CHG	hypo
Chr1	16306150	16306200	CHG	hypo
Chr1	16316000	16316050	CHG	hypo
Chr1	16318750	16318800	CHG	hypo
Chr1	16324000	16324050	CHH	hypo
Chr1	16345900	16345950	CHH	hypo
Chr1	16350550	16350600	CHG	hypo
Chr1	16361300	16361350	CHG	hypo
Chr1	16361900	16361950	CHG	hypo
Chr1	16361950	16362000	CHH	hypo
Chr1	16362350	16362400	CHG	hypo
Chr1	16363000	16363050	CHH	hypo
Chr1	16369000	16369050	CHH	hypo
Chr1	16400800	16400850	CHH	hypo
Chr1	16408100	16408150	CHG	hypo
Chr1	16409800	16409850	CHH	hypo
Chr1	16410050	16410100	CHG	hypo
Chr1	16420100	16420150	CHG	hypo
Chr1	16432900	16432950	CHG	hypo
Chr1	16437400	16437450	CHG	hypo
Chr1	16438450	16438500	CHG	hypo
Chr1	16439650	16439700	CHG	hypo
Chr1	16462250	16462300	CHG	hypo
Chr1	16463600	16463650	CHG	hypo
Chr1	16485600	16485650	CHG	hypo
Chr1	16510800	16510850	CHG	hypo
Chr1	16519550	16519600	CHG	hypo
Chr1	16522000	16522050	CHG	hypo
Chr1	16523000	16523050	CHG	hypo
Chr1	16524600	16524650	CHG	hypo
Chr1	16525950	16526000	CHG	hypo
Chr1	16527850	16527900	CHG	hypo
Chr1	16530100	16530150	CHG	hypo
Chr1	16532400	16532450	CHG	hypo
Chr1	16548150	16548200	CHH	hypo
Chr1	16551450	16551500	CHG	hypo
Chr1	16551500	16551550	CHG	hypo
Chr1	16552050	16552100	CHG	hypo
Chr1	16561000	16561050	CHG	hypo
Chr1	16563700	16563750	CHG	hypo
Chr1	16570800	16570850	CHG	hypo
Chr1	16574700	16574750	CHG	hypo
Chr1	16575550	16575600	CHG	hypo
Chr1	16598000	16598050	CHG	hypo
Chr1	16601750	16601800	CHG	hypo
Chr1	16608050	16608100	CHG	hypo
Chr1	16615800	16615850	CHG	hypo
Chr1	16628800	16628850	CHG	hypo
Chr1	16637600	16637650	CHG	hypo
Chr1	16640100	16640150	CHG	hypo
Chr1	16643550	16643600	CHG	hypo
Chr1	16655700	16655750	CHG	hypo
Chr1	16655850	16655900	CHG	hypo
Chr1	16667700	16667750	CHG	hypo
Chr1	16701250	16701300	CHG	hypo
Chr1	16710350	16710400	CHG	hypo
Chr1	16714500	16714550	CHG	hypo
Chr1	16734700	16734750	CHG	hypo
Chr1	16746050	16746100	CHG	hypo
Chr1	16760300	16760350	CHG	hypo
Chr1	16760400	16760450	CHG	hypo
Chr1	16766350	16766400	CHG	hypo
Chr1	16783850	16783900	CHH	hypo
Chr1	16786350	16786400	CHH	hypo
Chr1	16794950	16795000	CHG	hypo
Chr1	16795550	16795600	CHG	hypo
Chr1	16811950	16812000	CHG	hypo
Chr1	16815200	16815250	CHH	hypo
Chr1	16819600	16819650	CHG	hypo
Chr1	16836050	16836100	CHG	hypo
Chr1	16838100	16838150	CHG	hypo
Chr1	16842800	16842850	CHG	hypo
Chr1	16865450	16865500	CHG	hypo
Chr1	16867850	16867900	CHH	hypo
Chr1	16868550	16868600	CHG	hypo
Chr1	16868800	16868850	CHG	hypo
Chr1	16869750	16869800	CHH	hypo
Chr1	16881400	16881450	CHH	hypo
Chr1	16894050	16894100	CHG	hypo
Chr1	16898850	16898900	CHG	hypo
Chr1	16902550	16902600	CHG	hypo
Chr1	16905800	16905850	CHG	hypo
Chr1	16905850	16905900	CHG	hypo
Chr1	16909900	16909950	CG	hypo
Chr1	16916800	16916850	CHG	hypo
Chr1	16925900	16925950	CHG	hypo
Chr1	16929400	16929450	CHG	hypo
Chr1	16933750	16933800	CHG	hypo
Chr1	16933800	16933850	CHH	hypo
Chr1	16934550	16934600	CHH	hypo
Chr1	16934700	16934750	CHG	hypo
Chr1	16941450	16941500	CHG	hypo
Chr1	16958450	16958500	CHG	hypo
Chr1	16963700	16963750	CHH	hypo
Chr1	16967650	16967700	CHG	hypo
Chr1	16973000	16973050	CHG	hypo
Chr1	16979100	16979150	CHH	hypo
Chr1	16980050	16980100	CHG	hypo
Chr1	16981050	16981100	CHH	hypo
Chr1	16985000	16985050	CHG	hypo
Chr1	16988850	16988900	CHG	hypo
Chr1	16993450	16993500	CHH	hypo
Chr1	16996250	16996300	CHG	hypo
Chr1	16996350	16996400	CHG	hypo
Chr1	16996450	16996500	CHG	hypo
Chr1	17007200	17007250	CHG	hypo
Chr1	17007450	17007500	CHG	hypo
Chr1	17023250	17023300	CHG	hypo
Chr1	17028350	17028400	CHG	hypo
Chr1	17075350	17075400	CHH	hypo
Chr1	17076750	17076800	CHG	hypo
Chr1	17077600	17077650	CHG	hypo
Chr1	17078300	17078350	CHG	hypo
Chr1	17082750	17082800	CHG	hypo
Chr1	17086900	17086950	CHG	hypo
Chr1	17092850	17092900	CHH	hypo
Chr1	17095400	17095450	CHG	hypo
Chr1	17099350	17099400	CHG	hypo
Chr1	17112600	17112650	CHG	hypo
Chr1	17112850	17112900	CHG	hypo
Chr1	17118050	17118100	CHG	hypo
Chr1	17118100	17118150	CHG	hypo
Chr1	17118200	17118250	CHG	hypo
Chr1	17136900	17136950	CHG	hypo
Chr1	17148900	17148950	CHG	hypo
Chr1	17151300	17151350	CHH	hypo
Chr1	17163150	17163200	CHG	hypo
Chr1	17168050	17168100	CHG	hypo
Chr1	17168150	17168200	CHG	hypo
Chr1	17168750	17168800	CHG	hypo
Chr1	17170900	17170950	CHH	hypo
Chr1	17182900	17182950	CHG	hypo
Chr1	17183750	17183800	CHG	hypo
Chr1	17185550	17185600	CHG	hypo
Chr1	17185750	17185800	CHG	hypo
Chr1	17187950	17188000	CHG	hypo
Chr1	17192200	17192250	CHG	hypo
Chr1	17197150	17197200	CHG	hypo
Chr1	17198500	17198550	CHG	hypo
Chr1	17199450	17199500	CHG	hypo
Chr1	17206650	17206700	CHG	hypo
Chr1	17207250	17207300	CHG	hypo
Chr1	17220900	17220950	CHG	hypo
Chr1	17221550	17221600	CHG	hypo
Chr1	17230300	17230350	CHH	hypo
Chr1	17233200	17233250	CHH	hypo
Chr1	17241050	17241100	CHG	hypo
Chr1	17241100	17241150	CHG	hypo
Chr1	17248900	17248950	CHG	hypo
Chr1	17248950	17249000	CHG	hypo
Chr1	17275100	17275150	CHG	hypo
Chr1	17279650	17279700	CHG	hypo
Chr1	17284250	17284300	CHG	hypo
Chr1	17289850	17289900	CHG	hypo
Chr1	17292350	17292400	CHG	hypo
Chr1	17311400	17311450	CHG	hypo
Chr1	17312350	17312400	CHG	hypo
Chr1	17317450	17317500	CHG	hypo
Chr1	17363400	17363450	CHG	hypo
Chr1	17367300	17367350	CHG	hypo
Chr1	17371500	17371550	CHG	hypo
Chr1	17376650	17376700	CHG	hypo
Chr1	17377400	17377450	CHH	hypo
Chr1	17386300	17386350	CG	hypo
Chr1	17417250	17417300	CHG	hypo
Chr1	17419650	17419700	CHG	hypo
Chr1	17419800	17419850	CHG	hypo
Chr1	17432000	17432050	CHG	hypo
Chr1	17432300	17432350	CHH	hypo
Chr1	17447000	17447050	CHG	hypo
Chr1	17468000	17468050	CHG	hypo
Chr1	17480550	17480600	CHG	hypo
Chr1	17481350	17481400	CHH	hypo
Chr1	17495250	17495300	CHG	hypo
Chr1	17496600	17496650	CHG	hypo
Chr1	17509200	17509250	CHH	hypo
Chr1	17514550	17514600	CHH	hypo
Chr1	17521100	17521150	CHG	hypo
Chr1	17532150	17532200	CHG	hypo
Chr1	17532200	17532250	CHG	hypo
Chr1	17533700	17533750	CHG	hypo
Chr1	17536400	17536450	CHG	hypo
Chr1	17540700	17540750	CHG	hypo
Chr1	17544900	17544950	CHG	hypo
Chr1	17546800	17546850	CHH	hypo
Chr1	17548000	17548050	CHG	hypo
Chr1	17571750	17571800	CHG	hypo
Chr1	17571800	17571850	CHG	hypo
Chr1	17572500	17572550	CHG	hypo
Chr1	17576750	17576800	CHH	hypo
Chr1	17594000	17594050	CHG	hypo
Chr1	17595900	17595950	CHG	hypo
Chr1	17595950	17596000	CHG	hypo
Chr1	17598500	17598550	CHH	hypo
Chr1	17603200	17603250	CHH	hypo
Chr1	17610950	17611000	CHG	hypo
Chr1	17637300	17637350	CHG	hypo
Chr1	17641100	17641150	CHG	hypo
Chr1	17642650	17642700	CHG	hypo
Chr1	17648350	17648400	CHG	hypo
Chr1	17660550	17660600	CHG	hypo
Chr1	17665600	17665650	CHG	hypo
Chr1	17665850	17665900	CHH	hypo
Chr1	17667850	17667900	CHG	hypo
Chr1	17668650	17668700	CHG	hypo
Chr1	17685650	17685700	CHH	hypo
Chr1	17693050	17693100	CHG	hypo
Chr1	17702050	17702100	CHH	hypo
Chr1	17726650	17726700	CG	hypo
Chr1	17727650	17727700	CHG	hypo
Chr1	17728300	17728350	CHG	hypo
Chr1	17728450	17728500	CHG	hypo
Chr1	17765200	17765250	CHG	hypo
Chr1	17777750	17777800	CHG	hypo
Chr1	17785450	17785500	CHG	hypo
Chr1	17787650	17787700	CG	hypo
Chr1	17800000	17800050	CHG	hypo
Chr1	17808050	17808100	CHH	hypo
Chr1	17812500	17812550	CHG	hypo
Chr1	17812600	17812650	CHG	hypo
Chr1	17812900	17812950	CHG	hypo
Chr1	17813050	17813100	CHG	hypo
Chr1	17814750	17814800	CHG	hypo
Chr1	17820450	17820500	CHG	hypo
Chr1	17820600	17820650	CHG	hypo
Chr1	17823750	17823800	CHG	hypo
Chr1	17826800	17826850	CHG	hypo
Chr1	17829150	17829200	CHG	hypo
Chr1	17829600	17829650	CHG	hypo
Chr1	17829650	17829700	CHG	hypo
Chr1	17831150	17831200	CHG	hypo
Chr1	17840900	17840950	CHH	hypo
Chr1	17847400	17847450	CHG	hypo
Chr1	17851050	17851100	CHG	hypo
Chr1	17877350	17877400	CHG	hypo
Chr1	17880250	17880300	CHG	hypo
Chr1	17888650	17888700	CHG	hypo
Chr1	17888700	17888750	CHG	hypo
Chr1	17894000	17894050	CHG	hypo
Chr1	17904050	17904100	CHG	hypo
Chr1	17932150	17932200	CHH	hypo
Chr1	17932200	17932250	CHH	hypo
Chr1	17971850	17971900	CHG	hypo
Chr1	17972250	17972300	CHG	hypo
Chr1	18012800	18012850	CHH	hypo
Chr1	18033250	18033300	CHG	hypo
Chr1	18036650	18036700	CG	hypo
Chr1	18036650	18036700	CHG	hypo
Chr1	18036700	18036750	CG	hypo
Chr1	18036700	18036750	CHG	hypo
Chr1	18065050	18065100	CHG	hypo
Chr1	18082600	18082650	CHG	hypo
Chr1	18083500	18083550	CHH	hypo
Chr1	18112100	18112150	CHG	hypo
Chr1	18149450	18149500	CHG	hypo
Chr1	18225550	18225600	CHH	hypo
Chr1	18244350	18244400	CHG	hypo
Chr1	18245450	18245500	CHH	hypo
Chr1	18251200	18251250	CHG	hypo
Chr1	18251800	18251850	CHG	hypo
Chr1	18254950	18255000	CHG	hypo
Chr1	18255900	18255950	CHG	hypo
Chr1	18274600	18274650	CHG	hypo
Chr1	18283800	18283850	CHG	hypo
Chr1	18288600	18288650	CHG	hypo
Chr1	18295500	18295550	CHG	hypo
Chr1	18352150	18352200	CHG	hypo
Chr1	18352500	18352550	CHG	hypo
Chr1	18356750	18356800	CHH	hypo
Chr1	18359950	18360000	CHG	hypo
Chr1	18373350	18373400	CHG	hypo
Chr1	18379250	18379300	CHG	hypo
Chr1	18381150	18381200	CHH	hypo
Chr1	18403100	18403150	CHG	hypo
Chr1	18414600	18414650	CHG	hypo
Chr1	18431350	18431400	CHH	hypo
Chr1	18432850	18432900	CHG	hypo
Chr1	18433300	18433350	CHG	hypo
Chr1	18440300	18440350	CHH	hypo
Chr1	18443250	18443300	CHG	hypo
Chr1	18472250	18472300	CHG	hypo
Chr1	18476200	18476250	CHH	hypo
Chr1	18484000	18484050	CHG	hypo
Chr1	18486200	18486250	CHG	hypo
Chr1	18489150	18489200	CHG	hypo
Chr1	18495750	18495800	CHG	hypo
Chr1	18546450	18546500	CHG	hypo
Chr1	18550550	18550600	CHG	hypo
Chr1	18551100	18551150	CHG	hypo
Chr1	18554200	18554250	CHG	hypo
Chr1	18554250	18554300	CG	hypo
Chr1	18554250	18554300	CHG	hypo
Chr1	18562150	18562200	CHG	hypo
Chr1	18562200	18562250	CHG	hypo
Chr1	18573300	18573350	CHG	hypo
Chr1	18576200	18576250	CHG	hypo
Chr1	18598850	18598900	CHG	hypo
Chr1	18602150	18602200	CHH	hypo
Chr1	18614850	18614900	CHG	hypo
Chr1	18629300	18629350	CHG	hypo
Chr1	18636850	18636900	CHG	hypo
Chr1	18677150	18677200	CHH	hypo
Chr1	18679200	18679250	CHG	hypo
Chr1	18683450	18683500	CHG	hypo
Chr1	18684550	18684600	CHG	hypo
Chr1	18685800	18685850	CHH	hypo
Chr1	18691900	18691950	CHG	hypo
Chr1	18702750	18702800	CHG	hypo
Chr1	18716200	18716250	CHG	hypo
Chr1	18726100	18726150	CHG	hypo
Chr1	18727750	18727800	CHG	hypo
Chr1	18737600	18737650	CHG	hypo
Chr1	18738850	18738900	CHG	hypo
Chr1	18750150	18750200	CHG	hypo
Chr1	18767250	18767300	CHG	hypo
Chr1	18794700	18794750	CHG	hypo
Chr1	18806100	18806150	CHG	hypo
Chr1	18813500	18813550	CHH	hypo
Chr1	18813850	18813900	CHH	hypo
Chr1	18814350	18814400	CHG	hypo
Chr1	18814850	18814900	CHH	hypo
Chr1	18814900	18814950	CHH	hypo
Chr1	18816100	18816150	CHG	hypo
Chr1	18827050	18827100	CHG	hypo
Chr1	18837550	18837600	CHG	hypo
Chr1	18861550	18861600	CHG	hypo
Chr1	18863100	18863150	CHG	hypo
Chr1	18878400	18878450	CHG	hypo
Chr1	18896700	18896750	CHH	hypo
Chr1	18900950	18901000	CHG	hypo
Chr1	18912000	18912050	CHG	hypo
Chr1	18914550	18914600	CHG	hypo
Chr1	18923250	18923300	CHH	hypo
Chr1	18938300	18938350	CHH	hypo
Chr1	18956050	18956100	CHG	hypo
Chr1	18971100	18971150	CHG	hypo
Chr1	18976600	18976650	CHG	hypo
Chr1	19019700	19019750	CHG	hypo
Chr1	19042350	19042400	CHG	hypo
Chr1	19047450	19047500	CHG	hypo
Chr1	19062150	19062200	CHG	hypo
Chr1	19062200	19062250	CHG	hypo
Chr1	19066250	19066300	CHH	hypo
Chr1	19066450	19066500	CHH	hypo
Chr1	19067550	19067600	CHH	hypo
Chr1	19071800	19071850	CHG	hypo
Chr1	19078450	19078500	CHG	hypo
Chr1	19103750	19103800	CHH	hypo
Chr1	19104050	19104100	CHH	hypo
Chr1	19143250	19143300	CHG	hypo
Chr1	19158600	19158650	CHG	hypo
Chr1	19160200	19160250	CHG	hypo
Chr1	19165350	19165400	CHG	hypo
Chr1	19176150	19176200	CHH	hypo
Chr1	19227500	19227550	CHG	hypo
Chr1	19238550	19238600	CHG	hypo
Chr1	19289400	19289450	CHG	hypo
Chr1	19291700	19291750	CHG	hypo
Chr1	19326150	19326200	CHG	hypo
Chr1	19331000	19331050	CHG	hypo
Chr1	19332900	19332950	CHH	hypo
Chr1	19344700	19344750	CHG	hypo
Chr1	19362850	19362900	CHG	hypo
Chr1	19363350	19363400	CHG	hypo
Chr1	19365250	19365300	CHG	hypo
Chr1	19388750	19388800	CHG	hypo
Chr1	19410350	19410400	CG	hypo
Chr1	19415800	19415850	CHG	hypo
Chr1	19415950	19416000	CHG	hypo
Chr1	19425500	19425550	CHH	hypo
Chr1	19428950	19429000	CHG	hypo
Chr1	19448050	19448100	CHG	hypo
Chr1	19462450	19462500	CHG	hypo
Chr1	19475700	19475750	CHG	hypo
Chr1	19479300	19479350	CHH	hypo
Chr1	19511700	19511750	CHG	hypo
Chr1	19512950	19513000	CG	hypo
Chr1	19521600	19521650	CHG	hypo
Chr1	19521750	19521800	CHG	hypo
Chr1	19552350	19552400	CHG	hypo
Chr1	19559550	19559600	CHH	hypo
Chr1	19567400	19567450	CHG	hypo
Chr1	19573750	19573800	CHG	hypo
Chr1	19573800	19573850	CHG	hypo
Chr1	19584300	19584350	CHG	hypo
Chr1	19585800	19585850	CHG	hypo
Chr1	19589900	19589950	CHG	hypo
Chr1	19597000	19597050	CHG	hypo
Chr1	19607300	19607350	CHG	hypo
Chr1	19607350	19607400	CHG	hypo
Chr1	19608150	19608200	CHG	hypo
Chr1	19608450	19608500	CHG	hypo
Chr1	19614400	19614450	CHG	hypo
Chr1	19637650	19637700	CHG	hypo
Chr1	19641250	19641300	CHG	hypo
Chr1	19641300	19641350	CHG	hypo
Chr1	19647750	19647800	CHH	hypo
Chr1	19650100	19650150	CHG	hypo
Chr1	19650550	19650600	CHG	hypo
Chr1	19654800	19654850	CHH	hypo
Chr1	19668150	19668200	CHG	hypo
Chr1	19668200	19668250	CHG	hypo
Chr1	19716700	19716750	CHG	hypo
Chr1	19716850	19716900	CHG	hypo
Chr1	19721750	19721800	CHG	hypo
Chr1	19724500	19724550	CHG	hypo
Chr1	19726450	19726500	CHG	hypo
Chr1	19741750	19741800	CHH	hypo
Chr1	19746400	19746450	CHG	hypo
Chr1	19747950	19748000	CHH	hypo
Chr1	19752550	19752600	CHG	hypo
Chr1	19766400	19766450	CHH	hypo
Chr1	19785500	19785550	CHG	hypo
Chr1	19786650	19786700	CHG	hypo
Chr1	19788500	19788550	CHG	hypo
Chr1	19792100	19792150	CHG	hypo
Chr1	19794700	19794750	CHG	hypo
Chr1	19801200	19801250	CHH	hypo
Chr1	19803500	19803550	CHG	hypo
Chr1	19814750	19814800	CHG	hypo
Chr1	19821350	19821400	CHG	hypo
Chr1	19846150	19846200	CHG	hypo
Chr1	19856750	19856800	CHG	hypo
Chr1	19857950	19858000	CHG	hypo
Chr1	19858000	19858050	CHG	hypo
Chr1	19859000	19859050	CHG	hypo
Chr1	19864450	19864500	CHG	hypo
Chr1	19870150	19870200	CHH	hypo
Chr1	19873050	19873100	CHG	hypo
Chr1	19895800	19895850	CHG	hypo
Chr1	19897300	19897350	CHG	hypo
Chr1	19897600	19897650	CHH	hypo
Chr1	19900400	19900450	CHG	hypo
Chr1	19927150	19927200	CHG	hypo
Chr1	19927200	19927250	CHH	hypo
Chr1	19935250	19935300	CHG	hypo
Chr1	19943950	19944000	CHG	hypo
Chr1	19949350	19949400	CHG	hypo
Chr1	19971000	19971050	CHH	hypo
Chr1	19971600	19971650	CHH	hypo
Chr1	19992250	19992300	CHG	hypo
Chr1	20002650	20002700	CHG	hypo
Chr1	20023650	20023700	CHG	hypo
Chr1	20028850	20028900	CHG	hypo
Chr1	20029750	20029800	CHG	hypo
Chr1	20031750	20031800	CHH	hypo
Chr1	20048500	20048550	CHG	hypo
Chr1	20049050	20049100	CHG	hypo
Chr1	20080150	20080200	CHG	hypo
Chr1	20090800	20090850	CHG	hypo
Chr1	20110750	20110800	CHG	hypo
Chr1	20119950	20120000	CHG	hypo
Chr1	20129700	20129750	CHG	hypo
Chr1	20136150	20136200	CHG	hypo
Chr1	20140900	20140950	CHG	hypo
Chr1	20144850	20144900	CHH	hypo
Chr1	20150950	20151000	CHG	hypo
Chr1	20153900	20153950	CHG	hypo
Chr1	20153950	20154000	CHG	hypo
Chr1	20155350	20155400	CHG	hypo
Chr1	20159050	20159100	CHH	hypo
Chr1	20165550	20165600	CHG	hypo
Chr1	20166050	20166100	CHH	hypo
Chr1	20169850	20169900	CHH	hypo
Chr1	20170450	20170500	CHH	hypo
Chr1	20171650	20171700	CHG	hypo
Chr1	20179950	20180000	CHH	hypo
Chr1	20185850	20185900	CHG	hypo
Chr1	20206950	20207000	CHG	hypo
Chr1	20207350	20207400	CHG	hypo
Chr1	20218950	20219000	CHG	hypo
Chr1	20230650	20230700	CHG	hypo
Chr1	20234050	20234100	CHH	hypo
Chr1	20235650	20235700	CHG	hypo
Chr1	20239850	20239900	CHG	hypo
Chr1	20244050	20244100	CHH	hypo
Chr1	20244100	20244150	CHH	hypo
Chr1	20244150	20244200	CHH	hypo
Chr1	20244200	20244250	CHH	hypo
Chr1	20244250	20244300	CHH	hypo
Chr1	20249950	20250000	CHG	hypo
Chr1	20259300	20259350	CHG	hypo
Chr1	20267100	20267150	CHG	hypo
Chr1	20292650	20292700	CHG	hypo
Chr1	20320200	20320250	CHG	hypo
Chr1	20321950	20322000	CHG	hypo
Chr1	20374100	20374150	CHH	hypo
Chr1	20393150	20393200	CHG	hypo
Chr1	20393200	20393250	CHG	hypo
Chr1	20393250	20393300	CHG	hypo
Chr1	20394600	20394650	CHG	hypo
Chr1	20395050	20395100	CHH	hypo
Chr1	20396300	20396350	CHH	hypo
Chr1	20398500	20398550	CHG	hypo
Chr1	20401600	20401650	CHG	hypo
Chr1	20402000	20402050	CG	hypo
Chr1	20402000	20402050	CHG	hypo
Chr1	20418900	20418950	CHG	hypo
Chr1	20419950	20420000	CHG	hypo
Chr1	20433550	20433600	CHH	hypo
Chr1	20437400	20437450	CHG	hypo
Chr1	20442800	20442850	CHG	hypo
Chr1	20445900	20445950	CHG	hypo
Chr1	20457000	20457050	CHG	hypo
Chr1	20459350	20459400	CHG	hypo
Chr1	20462150	20462200	CHG	hypo
Chr1	20463550	20463600	CG	hypo
Chr1	20463550	20463600	CHG	hypo
Chr1	20500650	20500700	CHG	hypo
Chr1	20500650	20500700	CHH	hypo
Chr1	20500700	20500750	CHH	hypo
Chr1	20500900	20500950	CHH	hypo
Chr1	20500950	20501000	CHH	hypo
Chr1	20501000	20501050	CHH	hypo
Chr1	20501050	20501100	CHH	hypo
Chr1	20501100	20501150	CHH	hypo
Chr1	20507350	20507400	CHG	hypo
Chr1	20510750	20510800	CHH	hypo
Chr1	20520000	20520050	CHH	hypo
Chr1	20529650	20529700	CHG	hypo
Chr1	20557050	20557100	CHG	hypo
Chr1	20557900	20557950	CHG	hypo
Chr1	20563000	20563050	CG	hypo
Chr1	20579200	20579250	CHG	hypo
Chr1	20621750	20621800	CHG	hypo
Chr1	20623400	20623450	CHG	hypo
Chr1	20623450	20623500	CHG	hypo
Chr1	20635350	20635400	CHH	hypo
Chr1	20637750	20637800	CHG	hypo
Chr1	20648900	20648950	CHG	hypo
Chr1	20654750	20654800	CHG	hypo
Chr1	20677100	20677150	CHG	hypo
Chr1	20683650	20683700	CHG	hypo
Chr1	20688550	20688600	CHH	hypo
Chr1	20697300	20697350	CHG	hypo
Chr1	20698650	20698700	CHG	hypo
Chr1	20698700	20698750	CHG	hypo
Chr1	20716600	20716650	CG	hypo
Chr1	20759000	20759050	CHG	hypo
Chr1	20762900	20762950	CHG	hypo
Chr1	20766850	20766900	CHH	hypo
Chr1	20778300	20778350	CHG	hypo
Chr1	20778500	20778550	CHG	hypo
Chr1	20797100	20797150	CHG	hypo
Chr1	20798250	20798300	CHG	hypo
Chr1	20801000	20801050	CHG	hypo
Chr1	20802150	20802200	CHG	hypo
Chr1	20802200	20802250	CHG	hypo
Chr1	20803800	20803850	CHG	hypo
Chr1	20821650	20821700	CHG	hypo
Chr1	20827300	20827350	CHH	hypo
Chr1	20832650	20832700	CHG	hypo
Chr1	20832750	20832800	CHG	hypo
Chr1	20833000	20833050	CHG	hypo
Chr1	20833400	20833450	CHG	hypo
Chr1	20853750	20853800	CHH	hypo
Chr1	20870100	20870150	CHH	hypo
Chr1	20872850	20872900	CHG	hypo
Chr1	20881400	20881450	CHG	hypo
Chr1	20882300	20882350	CHG	hypo
Chr1	20891950	20892000	CG	hypo
Chr1	20899800	20899850	CHG	hypo
Chr1	20904050	20904100	CHG	hypo
Chr1	20904100	20904150	CHG	hypo
Chr1	20907050	20907100	CHG	hypo
Chr1	20911600	20911650	CHG	hypo
Chr1	20918450	20918500	CHG	hypo
Chr1	20920550	20920600	CHG	hypo
Chr1	20924350	20924400	CG	hypo
Chr1	20964650	20964700	CHG	hypo
Chr1	20965900	20965950	CHG	hypo
Chr1	20966350	20966400	CHG	hypo
Chr1	20981100	20981150	CHH	hypo
Chr1	20982850	20982900	CHG	hypo
Chr1	20982900	20982950	CHG	hypo
Chr1	21023900	21023950	CHG	hypo
Chr1	21024050	21024100	CHG	hypo
Chr1	21027350	21027400	CHH	hypo
Chr1	21030150	21030200	CHG	hypo
Chr1	21076000	21076050	CHG	hypo
Chr1	21083350	21083400	CHG	hypo
Chr1	21083550	21083600	CHG	hypo
Chr1	21096100	21096150	CHG	hypo
Chr1	21097800	21097850	CHG	hypo
Chr1	21139450	21139500	CHH	hypo
Chr1	21144800	21144850	CG	hypo
Chr1	21162550	21162600	CHH	hypo
Chr1	21169650	21169700	CHH	hypo
Chr1	21222600	21222650	CHH	hypo
Chr1	21241350	21241400	CHH	hypo
Chr1	21257000	21257050	CHG	hypo
Chr1	21258150	21258200	CHG	hypo
Chr1	21264250	21264300	CHG	hypo
Chr1	21271200	21271250	CG	hypo
Chr1	21273700	21273750	CHG	hypo
Chr1	21285950	21286000	CG	hypo
Chr1	21286000	21286050	CHG	hypo
Chr1	21289500	21289550	CHG	hypo
Chr1	21306900	21306950	CHG	hypo
Chr1	21312150	21312200	CHG	hypo
[truncated: 55,830 more rows]

## Sheet: ER-1-versus-0
Supplementary Table 4. Differentially methylated regions identified in this study
Chromosome	Start site	End site	Context	Type
Chr1	21600	21650	CHG	hypo
Chr1	56100	56150	CHH	hypo
Chr1	56550	56600	CG	hypo
Chr1	71350	71400	CHH	hypo
Chr1	97250	97300	CHG	hypo
Chr1	104300	104350	CHH	hypo
Chr1	114750	114800	CHH	hypo
Chr1	122200	122250	CHG	hypo
Chr1	161500	161550	CHG	hypo
Chr1	175100	175150	CHH	hypo
Chr1	175650	175700	CHH	hypo
Chr1	181800	181850	CHH	hypo
Chr1	188900	188950	CHH	hypo
Chr1	214350	214400	CHH	hypo
Chr1	221750	221800	CHG	hypo
Chr1	239850	239900	CHH	hypo
Chr1	272800	272850	CHH	hypo
Chr1	275300	275350	CHH	hypo
Chr1	373650	373700	CHG	hypo
Chr1	397000	397050	CHH	hypo
Chr1	398900	398950	CHH	hypo
Chr1	404300	404350	CHH	hypo
Chr1	420750	420800	CHG	hypo
Chr1	420950	421000	CHH	hypo
Chr1	422000	422050	CHH	hypo
Chr1	422050	422100	CHH	hypo
Chr1	431750	431800	CHH	hypo
Chr1	452450	452500	CHH	hypo
Chr1	459650	459700	CHH	hypo
Chr1	459850	459900	CHG	hypo
Chr1	493200	493250	CHG	hypo
Chr1	507700	507750	CHH	hypo
Chr1	528550	528600	CHG	hypo
Chr1	574300	574350	CHH	hypo
Chr1	579900	579950	CHH	hypo
Chr1	585150	585200	CHG	hypo
Chr1	608600	608650	CHH	hypo
Chr1	614300	614350	CHH	hypo
Chr1	614350	614400	CHH	hypo
Chr1	674200	674250	CHH	hypo
Chr1	675550	675600	CHH	hypo
Chr1	675600	675650	CHH	hypo
Chr1	676400	676450	CHH	hypo
Chr1	679250	679300	CHG	hypo
Chr1	684450	684500	CHH	hypo
Chr1	752350	752400	CHG	hypo
Chr1	796450	796500	CHH	hypo
Chr1	796500	796550	CHH	hypo
Chr1	798750	798800	CHG	hypo
Chr1	799000	799050	CHH	hypo
Chr1	849300	849350	CHH	hypo
Chr1	849350	849400	CHH	hypo
Chr1	870100	870150	CHH	hypo
Chr1	899150	899200	CHG	hypo
Chr1	899450	899500	CHG	hypo
Chr1	899500	899550	CHG	hypo
Chr1	899550	899600	CHG	hypo
Chr1	899600	899650	CHG	hypo
Chr1	905250	905300	CHG	hypo
Chr1	949700	949750	CHG	hypo
Chr1	949750	949800	CHG	hypo
Chr1	966350	966400	CHH	hypo
Chr1	1038250	1038300	CHH	hypo
Chr1	1061350	1061400	CHH	hypo
Chr1	1075750	1075800	CHH	hypo
Chr1	1085800	1085850	CHH	hypo
Chr1	1109200	1109250	CHH	hypo
Chr1	1110950	1111000	CHH	hypo
Chr1	1120650	1120700	CHH	hypo
Chr1	1129200	1129250	CHH	hypo
Chr1	1130550	1130600	CHH	hypo
Chr1	1144850	1144900	CHH	hypo
Chr1	1145200	1145250	CHH	hypo
Chr1	1158750	1158800	CHG	hypo
Chr1	1284850	1284900	CHH	hypo
Chr1	1285950	1286000	CHH	hypo
Chr1	1297150	1297200	CHG	hypo
Chr1	1299900	1299950	CHH	hypo
Chr1	1322850	1322900	CHH	hypo
Chr1	1326750	1326800	CHH	hypo
Chr1	1326800	1326850	CHH	hypo
Chr1	1326850	1326900	CHH	hypo
Chr1	1326900	1326950	CHG	hypo
Chr1	1339400	1339450	CHH	hypo
Chr1	1340950	1341000	CHH	hypo
Chr1	1346200	1346250	CHH	hypo
Chr1	1351650	1351700	CHH	hypo
Chr1	1355150	1355200	CHH	hypo
Chr1	1358500	1358550	CHG	hypo
Chr1	1361400	1361450	CHH	hypo
Chr1	1361550	1361600	CHH	hypo
Chr1	1363250	1363300	CHH	hypo
Chr1	1363300	1363350	CHH	hypo
Chr1	1379300	1379350	CHH	hypo
Chr1	1380000	1380050	CHH	hypo
Chr1	1380100	1380150	CHH	hypo
Chr1	1391700	1391750	CHH	hypo
Chr1	1399850	1399900	CHH	hypo
Chr1	1474950	1475000	CHG	hypo
Chr1	1528250	1528300	CHG	hypo
Chr1	1530900	1530950	CHH	hypo
Chr1	1567100	1567150	CHG	hypo
Chr1	1579950	1580000	CHH	hypo
Chr1	1605900	1605950	CHH	hypo
Chr1	1629150	1629200	CHH	hypo
Chr1	1631050	1631100	CHG	hypo
Chr1	1665950	1666000	CHH	hypo
Chr1	1685950	1686000	CHH	hypo
Chr1	1697250	1697300	CHG	hypo
Chr1	1697850	1697900	CHH	hypo
Chr1	1704100	1704150	CHH	hypo
Chr1	1715200	1715250	CHH	hypo
Chr1	1724050	1724100	CHH	hypo
Chr1	1725100	1725150	CHH	hypo
Chr1	1727650	1727700	CHH	hypo
Chr1	1729800	1729850	CHH	hypo
Chr1	1784000	1784050	CHH	hypo
Chr1	1789300	1789350	CHH	hypo
Chr1	1795000	1795050	CHG	hypo
Chr1	1800400	1800450	CHG	hypo
Chr1	1840600	1840650	CHH	hypo
Chr1	1849350	1849400	CHH	hypo
Chr1	1874600	1874650	CHH	hypo
Chr1	1881200	1881250	CHH	hypo
Chr1	1881250	1881300	CHH	hypo
Chr1	1883500	1883550	CHG	hypo
Chr1	1887250	1887300	CHG	hypo
Chr1	1888050	1888100	CHH	hypo
Chr1	1935450	1935500	CHH	hypo
Chr1	1950450	1950500	CHH	hypo
Chr1	1974150	1974200	CHH	hypo
Chr1	2007800	2007850	CHH	hypo
Chr1	2011750	2011800	CHG	hypo
Chr1	2014300	2014350	CHH	hypo
Chr1	2014350	2014400	CHH	hypo
Chr1	2017500	2017550	CHH	hypo
Chr1	2039550	2039600	CHG	hypo
Chr1	2044950	2045000	CHG	hypo
Chr1	2054800	2054850	CHH	hypo
Chr1	2067700	2067750	CHH	hypo
Chr1	2068700	2068750	CHH	hypo
Chr1	2078150	2078200	CHH	hypo
Chr1	2113100	2113150	CHH	hypo
Chr1	2114250	2114300	CHH	hypo
Chr1	2123350	2123400	CHH	hypo
Chr1	2145800	2145850	CHH	hypo
Chr1	2160950	2161000	CHG	hypo
Chr1	2166150	2166200	CHH	hypo
Chr1	2170950	2171000	CHH	hypo
Chr1	2176750	2176800	CHH	hypo
Chr1	2223750	2223800	CHH	hypo
Chr1	2274850	2274900	CHH	hypo
Chr1	2274950	2275000	CHH	hypo
Chr1	2277000	2277050	CG	hypo
Chr1	2290050	2290100	CHH	hypo
Chr1	2291000	2291050	CHH	hypo
Chr1	2291050	2291100	CHH	hypo
Chr1	2307000	2307050	CHH	hypo
Chr1	2307050	2307100	CHH	hypo
Chr1	2315850	2315900	CHH	hypo
Chr1	2353900	2353950	CHH	hypo
Chr1	2386200	2386250	CHH	hypo
Chr1	2413350	2413400	CHG	hypo
Chr1	2429800	2429850	CHH	hypo
Chr1	2433400	2433450	CHH	hypo
Chr1	2448400	2448450	CHH	hypo
Chr1	2464450	2464500	CHH	hypo
Chr1	2479050	2479100	CHH	hypo
Chr1	2483750	2483800	CHG	hypo
Chr1	2492450	2492500	CHH	hypo
Chr1	2496400	2496450	CHH	hypo
Chr1	2504350	2504400	CHG	hypo
Chr1	2528750	2528800	CHG	hypo
Chr1	2533100	2533150	CHH	hypo
Chr1	2534250	2534300	CHH	hypo
Chr1	2544950	2545000	CHH	hypo
Chr1	2651500	2651550	CHG	hypo
Chr1	2662800	2662850	CG	hypo
Chr1	2665500	2665550	CHH	hypo
Chr1	2671450	2671500	CG	hypo
Chr1	2701750	2701800	CHH	hypo
Chr1	2712000	2712050	CHH	hypo
Chr1	2759150	2759200	CHH	hypo
Chr1	2868850	2868900	CHH	hypo
Chr1	2887450	2887500	CHH	hypo
Chr1	2908300	2908350	CHH	hypo
Chr1	2919300	2919350	CHG	hypo
Chr1	2937600	2937650	CHH	hypo
Chr1	3015050	3015100	CHH	hypo
Chr1	3028150	3028200	CHH	hypo
Chr1	3034050	3034100	CHH	hypo
Chr1	3114500	3114550	CHH	hypo
Chr1	3133700	3133750	CHH	hypo
Chr1	3167250	3167300	CHG	hypo
Chr1	3180700	3180750	CHH	hypo
Chr1	3212650	3212700	CHH	hypo
Chr1	3308050	3308100	CHH	hypo
Chr1	3344100	3344150	CHH	hypo
Chr1	3374450	3374500	CHH	hypo
Chr1	3379950	3380000	CHH	hypo
Chr1	3429900	3429950	CHH	hypo
Chr1	3436050	3436100	CHG	hypo
Chr1	3451400	3451450	CHH	hypo
Chr1	3492800	3492850	CHH	hypo
Chr1	3492850	3492900	CHH	hypo
Chr1	3497700	3497750	CHH	hypo
Chr1	3544050	3544100	CHH	hypo
Chr1	3607400	3607450	CHH	hypo
Chr1	3617450	3617500	CHH	hypo
Chr1	3629200	3629250	CHH	hypo
Chr1	3640500	3640550	CHH	hypo
Chr1	3645150	3645200	CHH	hypo
Chr1	3760750	3760800	CHG	hypo
Chr1	3789500	3789550	CHH	hypo
Chr1	3802950	3803000	CHH	hypo
Chr1	3856700	3856750	CHH	hypo
Chr1	3884650	3884700	CHH	hypo
Chr1	3885700	3885750	CHG	hypo
Chr1	3893150	3893200	CHH	hypo
Chr1	3930050	3930100	CHH	hypo
Chr1	3930800	3930850	CHH	hypo
Chr1	3950200	3950250	CHG	hypo
Chr1	3950300	3950350	CHH	hypo
Chr1	3966750	3966800	CHH	hypo
Chr1	3970100	3970150	CHG	hypo
Chr1	3970100	3970150	CHH	hypo
Chr1	3970150	3970200	CHH	hypo
Chr1	3974950	3975000	CHG	hypo
Chr1	3998300	3998350	CHH	hypo
Chr1	3998500	3998550	CHH	hypo
Chr1	4009450	4009500	CHG	hypo
Chr1	4020000	4020050	CHH	hypo
Chr1	4032950	4033000	CHH	hypo
Chr1	4044100	4044150	CHH	hypo
Chr1	4048200	4048250	CHG	hypo
Chr1	4048900	4048950	CHG	hypo
Chr1	4058000	4058050	CHH	hypo
Chr1	4058050	4058100	CHH	hypo
Chr1	4058550	4058600	CHG	hypo
Chr1	4071250	4071300	CHH	hypo
Chr1	4078700	4078750	CHH	hypo
Chr1	4095650	4095700	CHG	hypo
Chr1	4097150	4097200	CHH	hypo
Chr1	4150650	4150700	CHH	hypo
Chr1	4158350	4158400	CG	hypo
Chr1	4166550	4166600	CHH	hypo
Chr1	4174650	4174700	CHG	hypo
Chr1	4184100	4184150	CHH	hypo
Chr1	4184700	4184750	CHH	hypo
Chr1	4184750	4184800	CHH	hypo
Chr1	4189450	4189500	CHH	hypo
Chr1	4202600	4202650	CHH	hypo
Chr1	4220400	4220450	CHH	hypo
Chr1	4223200	4223250	CHH	hypo
Chr1	4231200	4231250	CHH	hypo
Chr1	4231250	4231300	CHH	hypo
Chr1	4276650	4276700	CHH	hypo
Chr1	4279450	4279500	CHH	hypo
Chr1	4294200	4294250	CHH	hypo
Chr1	4294400	4294450	CHH	hypo
Chr1	4295450	4295500	CHH	hypo
Chr1	4340900	4340950	CHH	hypo
Chr1	4344950	4345000	CHH	hypo
Chr1	4345000	4345050	CHH	hypo
Chr1	4346750	4346800	CHH	hypo
Chr1	4359950	4360000	CHG	hypo
Chr1	4369650	4369700	CHH	hypo
Chr1	4404250	4404300	CHG	hypo
Chr1	4410200	4410250	CHH	hypo
Chr1	4439000	4439050	CHH	hypo
Chr1	4439400	4439450	CHH	hypo
Chr1	4469000	4469050	CHH	hypo
Chr1	4469050	4469100	CHH	hypo
Chr1	4490800	4490850	CG	hypo
Chr1	4554000	4554050	CHG	hypo
Chr1	4565300	4565350	CHH	hypo
Chr1	4578350	4578400	CHG	hypo
Chr1	4594750	4594800	CHH	hypo
Chr1	4606600	4606650	CHG	hypo
Chr1	4617750	4617800	CHH	hypo
Chr1	4655650	4655700	CHH	hypo
Chr1	4656150	4656200	CHH	hypo
Chr1	4663150	4663200	CHH	hypo
Chr1	4686300	4686350	CHH	hypo
Chr1	4687550	4687600	CHH	hypo
Chr1	4687650	4687700	CHH	hypo
Chr1	4693900	4693950	CHH	hypo
Chr1	4709050	4709100	CHH	hypo
Chr1	4709100	4709150	CHH	hypo
Chr1	4723850	4723900	CHH	hypo
Chr1	4723950	4724000	CHH	hypo
Chr1	4749050	4749100	CHH	hypo
Chr1	4805000	4805050	CHH	hypo
Chr1	4806700	4806750	CHH	hypo
Chr1	4808850	4808900	CHH	hypo
Chr1	4815000	4815050	CHH	hypo
Chr1	4824400	4824450	CHH	hypo
Chr1	4828850	4828900	CHH	hypo
Chr1	4831750	4831800	CHH	hypo
Chr1	4831800	4831850	CHH	hypo
Chr1	4832150	4832200	CHH	hypo
Chr1	4888000	4888050	CHH	hypo
Chr1	4924300	4924350	CHG	hypo
Chr1	4924400	4924450	CHH	hypo
Chr1	4924450	4924500	CHH	hypo
Chr1	4929000	4929050	CHH	hypo
Chr1	4997900	4997950	CHH	hypo
Chr1	4998650	4998700	CHH	hypo
Chr1	5011750	5011800	CHH	hypo
Chr1	5045400	5045450	CHG	hypo
Chr1	5057950	5058000	CHH	hypo
Chr1	5126000	5126050	CHG	hypo
Chr1	5127400	5127450	CHH	hypo
Chr1	5136200	5136250	CHH	hypo
Chr1	5146650	5146700	CHG	hypo
Chr1	5157650	5157700	CHG	hypo
Chr1	5198250	5198300	CHH	hypo
Chr1	5203800	5203850	CHG	hypo
Chr1	5213650	5213700	CHH	hypo
Chr1	5228800	5228850	CHG	hypo
Chr1	5234550	5234600	CHH	hypo
Chr1	5254900	5254950	CHH	hypo
Chr1	5279400	5279450	CHH	hypo
Chr1	5305550	5305600	CHG	hypo
Chr1	5305600	5305650	CHH	hypo
Chr1	5347700	5347750	CHH	hypo
Chr1	5358200	5358250	CHH	hypo
Chr1	5377850	5377900	CHH	hypo
Chr1	5382300	5382350	CHH	hypo
Chr1	5405350	5405400	CHH	hypo
Chr1	5422050	5422100	CHH	hypo
Chr1	5433600	5433650	CHH	hypo
Chr1	5453500	5453550	CHH	hypo
Chr1	5458450	5458500	CHH	hypo
Chr1	5461150	5461200	CHH	hypo
Chr1	5481850	5481900	CHH	hypo
Chr1	5483150	5483200	CHH	hypo
Chr1	5500900	5500950	CHG	hypo
Chr1	5503500	5503550	CHG	hypo
Chr1	5528650	5528700	CHH	hypo
Chr1	5536900	5536950	CHH	hypo
Chr1	5555450	5555500	CHH	hypo
Chr1	5588250	5588300	CHH	hypo
Chr1	5607350	5607400	CHH	hypo
Chr1	5609600	5609650	CHH	hypo
Chr1	5614550	5614600	CHH	hypo
Chr1	5631350	5631400	CHH	hypo
Chr1	5642450	5642500	CHH	hypo
Chr1	5658300	5658350	CHH	hypo
Chr1	5661300	5661350	CHH	hypo
Chr1	5662450	5662500	CHG	hypo
Chr1	5685000	5685050	CHH	hypo
Chr1	5685050	5685100	CHH	hypo
Chr1	5702550	5702600	CHH	hypo
Chr1	5702650	5702700	CHH	hypo
Chr1	5709450	5709500	CHG	hypo
Chr1	5717850	5717900	CHH	hypo
Chr1	5747450	5747500	CHG	hypo
Chr1	5749650	5749700	CHG	hypo
Chr1	5753950	5754000	CHH	hypo
Chr1	5820300	5820350	CHG	hypo
Chr1	5846100	5846150	CHH	hypo
Chr1	5883800	5883850	CHH	hypo
Chr1	5901300	5901350	CHH	hypo
Chr1	5920250	5920300	CHG	hypo
Chr1	5931100	5931150	CHG	hypo
Chr1	5931950	5932000	CHG	hypo
Chr1	5977900	5977950	CHH	hypo
Chr1	6002950	6003000	CHH	hypo
Chr1	6031000	6031050	CHH	hypo
Chr1	6039250	6039300	CHG	hypo
Chr1	6062550	6062600	CHH	hypo
Chr1	6064350	6064400	CHG	hypo
Chr1	6073400	6073450	CHH	hypo
Chr1	6084250	6084300	CHH	hypo
Chr1	6088100	6088150	CHG	hypo
Chr1	6093650	6093700	CHH	hypo
Chr1	6130350	6130400	CHH	hypo
Chr1	6157450	6157500	CHH	hypo
Chr1	6167700	6167750	CHH	hypo
Chr1	6175150	6175200	CHH	hypo
Chr1	6179550	6179600	CHH	hypo
Chr1	6202300	6202350	CHH	hypo
Chr1	6227550	6227600	CHH	hypo
Chr1	6257200	6257250	CHH	hypo
Chr1	6270900	6270950	CHG	hypo
Chr1	6299400	6299450	CHG	hypo
Chr1	6304150	6304200	CHH	hypo
Chr1	6349650	6349700	CHH	hypo
Chr1	6350450	6350500	CHH	hypo
Chr1	6354950	6355000	CHH	hypo
Chr1	6363700	6363750	CHG	hypo
Chr1	6370650	6370700	CHH	hypo
Chr1	6418150	6418200	CHH	hypo
Chr1	6425550	6425600	CHG	hypo
Chr1	6431600	6431650	CHG	hypo
Chr1	6431650	6431700	CG	hypo
Chr1	6487550	6487600	CHG	hypo
Chr1	6540400	6540450	CHH	hypo
Chr1	6570150	6570200	CHH	hypo
Chr1	6571150	6571200	CHH	hypo
Chr1	6599200	6599250	CHH	hypo
Chr1	6608400	6608450	CHG	hypo
Chr1	6615950	6616000	CHH	hypo
Chr1	6617400	6617450	CHH	hypo
Chr1	6646950	6647000	CHH	hypo
Chr1	6669950	6670000	CHH	hypo
Chr1	6698900	6698950	CHG	hypo
Chr1	6698900	6698950	CHH	hypo
Chr1	6723250	6723300	CHH	hypo
Chr1	6743950	6744000	CHG	hypo
Chr1	6744300	6744350	CHG	hypo
Chr1	6780400	6780450	CHH	hypo
Chr1	6804700	6804750	CHH	hypo
Chr1	6826550	6826600	CHH	hypo
Chr1	6826600	6826650	CHH	hypo
Chr1	6829300	6829350	CHH	hypo
Chr1	6882700	6882750	CHG	hypo
Chr1	6916550	6916600	CHH	hypo
Chr1	6916850	6916900	CHG	hypo
Chr1	6941850	6941900	CHH	hypo
Chr1	6947550	6947600	CHH	hypo
Chr1	6947600	6947650	CHH	hypo
Chr1	6949500	6949550	CHH	hypo
Chr1	6950350	6950400	CHH	hypo
Chr1	6954350	6954400	CHH	hypo
Chr1	6977000	6977050	CHH	hypo
Chr1	6987400	6987450	CHH	hypo
Chr1	6995950	6996000	CHH	hypo
Chr1	6996050	6996100	CHH	hypo
Chr1	7011250	7011300	CHH	hypo
Chr1	7011350	7011400	CHH	hypo
Chr1	7021900	7021950	CHH	hypo
Chr1	7031750	7031800	CHH	hypo
Chr1	7034750	7034800	CHG	hypo
Chr1	7070400	7070450	CHH	hypo
Chr1	7070450	7070500	CHH	hypo
Chr1	7072750	7072800	CHG	hypo
Chr1	7075400	7075450	CHG	hypo
Chr1	7084700	7084750	CG	hypo
Chr1	7099000	7099050	CHG	hypo
Chr1	7103400	7103450	CHH	hypo
Chr1	7114850	7114900	CHH	hypo
Chr1	7138100	7138150	CHH	hypo
Chr1	7138150	7138200	CHG	hypo
Chr1	7141050	7141100	CHH	hypo
Chr1	7142050	7142100	CHG	hypo
Chr1	7154000	7154050	CHG	hypo
Chr1	7154000	7154050	CHH	hypo
Chr1	7167700	7167750	CHH	hypo
Chr1	7168550	7168600	CHG	hypo
Chr1	7172800	7172850	CHG	hypo
Chr1	7206650	7206700	CHG	hypo
Chr1	7217450	7217500	CHH	hypo
Chr1	7218200	7218250	CHH	hypo
Chr1	7218250	7218300	CHH	hypo
Chr1	7218300	7218350	CHH	hypo
Chr1	7239500	7239550	CHH	hypo
Chr1	7242150	7242200	CHH	hypo
Chr1	7242900	7242950	CHH	hypo
Chr1	7249500	7249550	CHH	hypo
Chr1	7260600	7260650	CHH	hypo
Chr1	7281500	7281550	CHH	hypo
Chr1	7286950	7287000	CHH	hypo
Chr1	7314750	7314800	CHG	hypo
Chr1	7375950	7376000	CHG	hypo
Chr1	7396150	7396200	CHH	hypo
Chr1	7411150	7411200	CHH	hypo
Chr1	7427900	7427950	CHG	hypo
Chr1	7428850	7428900	CHH	hypo
Chr1	7435500	7435550	CHH	hypo
Chr1	7435550	7435600	CHH	hypo
Chr1	7440650	7440700	CHH	hypo
Chr1	7469350	7469400	CHG	hypo
Chr1	7492500	7492550	CHH	hypo
Chr1	7503300	7503350	CHH	hypo
Chr1	7525700	7525750	CHG	hypo
Chr1	7525850	7525900	CHG	hypo
Chr1	7528150	7528200	CHH	hypo
Chr1	7540450	7540500	CHH	hypo
Chr1	7553300	7553350	CHH	hypo
Chr1	7555500	7555550	CHH	hypo
Chr1	7570900	7570950	CHG	hypo
Chr1	7610500	7610550	CHH	hypo
Chr1	7620400	7620450	CHH	hypo
Chr1	7627200	7627250	CHH	hypo
Chr1	7647900	7647950	CHG	hypo
Chr1	7652250	7652300	CHG	hypo
Chr1	7658450	7658500	CHH	hypo
Chr1	7700550	7700600	CHG	hypo
Chr1	7731150	7731200	CHG	hypo
Chr1	7734000	7734050	CHH	hypo
Chr1	7758950	7759000	CHH	hypo
Chr1	7796450	7796500	CHG	hypo
Chr1	7802450	7802500	CHH	hypo
Chr1	7837250	7837300	CHG	hypo
Chr1	7855800	7855850	CHH	hypo
Chr1	7857750	7857800	CHH	hypo
Chr1	7882050	7882100	CHH	hypo
Chr1	7950700	7950750	CHG	hypo
Chr1	7979750	7979800	CHH	hypo
Chr1	7979800	7979850	CHH	hypo
Chr1	7985200	7985250	CHG	hypo
Chr1	7994100	7994150	CHG	hypo
Chr1	8005950	8006000	CHH	hypo
Chr1	8006400	8006450	CHH	hypo
Chr1	8020000	8020050	CHH	hypo
Chr1	8029850	8029900	CHH	hypo
Chr1	8044700	8044750	CHG	hypo
Chr1	8058500	8058550	CHH	hypo
Chr1	8075700	8075750	CHH	hypo
Chr1	8100600	8100650	CHH	hypo
Chr1	8113900	8113950	CHH	hypo
Chr1	8137000	8137050	CHG	hypo
Chr1	8137000	8137050	CHH	hypo
Chr1	8161600	8161650	CHH	hypo
Chr1	8161700	8161750	CHH	hypo
Chr1	8188150	8188200	CHH	hypo
Chr1	8195700	8195750	CHG	hypo
Chr1	8205350	8205400	CHH	hypo
Chr1	8226100	8226150	CHH	hypo
Chr1	8228250	8228300	CHH	hypo
Chr1	8242900	8242950	CHH	hypo
Chr1	8247250	8247300	CHH	hypo
Chr1	8274150	8274200	CHH	hypo
Chr1	8307000	8307050	CHH	hypo
Chr1	8307550	8307600	CHH	hypo
Chr1	8312100	8312150	CHH	hypo
Chr1	8324800	8324850	CHH	hypo
Chr1	8328850	8328900	CHH	hypo
Chr1	8340250	8340300	CHH	hypo
Chr1	8349050	8349100	CG	hypo
Chr1	8376550	8376600	CHH	hypo
Chr1	8410450	8410500	CHH	hypo
Chr1	8410600	8410650	CHH	hypo
Chr1	8438200	8438250	CHH	hypo
Chr1	8454850	8454900	CHH	hypo
Chr1	8463250	8463300	CG	hypo
Chr1	8497450	8497500	CHH	hypo
Chr1	8497500	8497550	CHH	hypo
Chr1	8581400	8581450	CHH	hypo
Chr1	8585350	8585400	CHG	hypo
Chr1	8587300	8587350	CHG	hypo
Chr1	8608000	8608050	CHG	hypo
Chr1	8615850	8615900	CHG	hypo
Chr1	8653350	8653400	CHH	hypo
Chr1	8666200	8666250	CHH	hypo
Chr1	8674750	8674800	CHH	hypo
Chr1	8675200	8675250	CHH	hypo
Chr1	8679300	8679350	CHH	hypo
Chr1	8681700	8681750	CHH	hypo
Chr1	8721100	8721150	CHH	hypo
Chr1	8724300	8724350	CHH	hypo
Chr1	8724550	8724600	CHH	hypo
Chr1	8724600	8724650	CHH	hypo
Chr1	8784550	8784600	CHH	hypo
Chr1	8850950	8851000	CHH	hypo
Chr1	8851900	8851950	CHH	hypo
Chr1	8857600	8857650	CHH	hypo
Chr1	8908050	8908100	CHH	hypo
Chr1	8953100	8953150	CHH	hypo
Chr1	8970350	8970400	CHG	hypo
Chr1	8987900	8987950	CHH	hypo
Chr1	8993350	8993400	CHH	hypo
Chr1	8993400	8993450	CHH	hypo
Chr1	8993500	8993550	CHH	hypo
Chr1	9012350	9012400	CHH	hypo
Chr1	9023200	9023250	CHH	hypo
Chr1	9035600	9035650	CHG	hypo
Chr1	9044700	9044750	CHG	hypo
Chr1	9044800	9044850	CHG	hypo
Chr1	9062050	9062100	CHH	hypo
Chr1	9062100	9062150	CHG	hypo
Chr1	9071650	9071700	CHH	hypo
Chr1	9093950	9094000	CHH	hypo
Chr1	9111700	9111750	CHG	hypo
Chr1	9148950	9149000	CHH	hypo
Chr1	9149000	9149050	CHH	hypo
Chr1	9149050	9149100	CHH	hypo
Chr1	9152550	9152600	CHH	hypo
Chr1	9178000	9178050	CHH	hypo
Chr1	9187250	9187300	CHG	hypo
Chr1	9199250	9199300	CHH	hypo
Chr1	9213700	9213750	CHH	hypo
Chr1	9214900	9214950	CHH	hypo
Chr1	9289300	9289350	CHH	hypo
Chr1	9290400	9290450	CHG	hypo
Chr1	9292350	9292400	CHH	hypo
Chr1	9300050	9300100	CG	hypo
Chr1	9329800	9329850	CHH	hypo
Chr1	9331650	9331700	CHH	hypo
Chr1	9339050	9339100	CHH	hypo
Chr1	9339150	9339200	CHH	hypo
Chr1	9370300	9370350	CHH	hypo
Chr1	9385950	9386000	CHH	hypo
Chr1	9417300	9417350	CHH	hypo
Chr1	9431400	9431450	CHH	hypo
Chr1	9441150	9441200	CHH	hypo
Chr1	9448750	9448800	CHG	hypo
Chr1	9449250	9449300	CHG	hypo
Chr1	9491800	9491850	CHH	hypo
Chr1	9497400	9497450	CHG	hypo
Chr1	9581750	9581800	CHH	hypo
Chr1	9585250	9585300	CHG	hypo
Chr1	9590750	9590800	CHG	hypo
Chr1	9591750	9591800	CHH	hypo
Chr1	9592800	9592850	CHH	hypo
Chr1	9604450	9604500	CHG	hypo
Chr1	9607500	9607550	CHH	hypo
Chr1	9713500	9713550	CHG	hypo
Chr1	9716900	9716950	CHH	hypo
Chr1	9721500	9721550	CHH	hypo
Chr1	9728700	9728750	CHH	hypo
Chr1	9749200	9749250	CG	hypo
Chr1	9768650	9768700	CHH	hypo
Chr1	9777200	9777250	CHG	hypo
Chr1	9782850	9782900	CHG	hypo
Chr1	9788700	9788750	CHG	hypo
Chr1	9793000	9793050	CHH	hypo
Chr1	9793100	9793150	CHH	hypo
Chr1	9811750	9811800	CHG	hypo
Chr1	9827850	9827900	CHG	hypo
Chr1	9831850	9831900	CHH	hypo
Chr1	9858450	9858500	CG	hypo
Chr1	9871700	9871750	CHG	hypo
Chr1	9873850	9873900	CHH	hypo
Chr1	9903100	9903150	CHH	hypo
Chr1	9904600	9904650	CHH	hypo
Chr1	9908150	9908200	CHH	hypo
Chr1	9911000	9911050	CHH	hypo
Chr1	9911050	9911100	CHH	hypo
Chr1	9983000	9983050	CHG	hypo
Chr1	9985300	9985350	CHH	hypo
Chr1	9991650	9991700	CHG	hypo
Chr1	10000950	10001000	CHG	hypo
Chr1	10000950	10001000	CHH	hypo
Chr1	10042550	10042600	CHH	hypo
Chr1	10045600	10045650	CHH	hypo
Chr1	10046800	10046850	CHH	hypo
Chr1	10064300	10064350	CG	hypo
Chr1	10069550	10069600	CHH	hypo
Chr1	10072600	10072650	CHH	hypo
Chr1	10091400	10091450	CHH	hypo
Chr1	10126250	10126300	CHH	hypo
Chr1	10150800	10150850	CHH	hypo
Chr1	10166000	10166050	CHH	hypo
Chr1	10206750	10206800	CHH	hypo
Chr1	10234350	10234400	CHG	hypo
Chr1	10242400	10242450	CHG	hypo
Chr1	10253600	10253650	CHG	hypo
Chr1	10256400	10256450	CHG	hypo
Chr1	10259800	10259850	CHH	hypo
Chr1	10262850	10262900	CHH	hypo
Chr1	10275550	10275600	CHH	hypo
Chr1	10293400	10293450	CHG	hypo
Chr1	10302150	10302200	CHG	hypo
Chr1	10330050	10330100	CHH	hypo
Chr1	10356950	10357000	CHH	hypo
Chr1	10361500	10361550	CHH	hypo
Chr1	10380450	10380500	CHG	hypo
Chr1	10412900	10412950	CHG	hypo
Chr1	10427850	10427900	CHH	hypo
Chr1	10431700	10431750	CHH	hypo
Chr1	10433550	10433600	CHH	hypo
Chr1	10436400	10436450	CHH	hypo
Chr1	10450500	10450550	CHH	hypo
Chr1	10460300	10460350	CHG	hypo
Chr1	10466600	10466650	CHG	hypo
Chr1	10469900	10469950	CHH	hypo
Chr1	10482400	10482450	CHG	hypo
Chr1	10488900	10488950	CHH	hypo
Chr1	10511900	10511950	CHH	hypo
Chr1	10559450	10559500	CHH	hypo
Chr1	10559500	10559550	CHH	hypo
Chr1	10575800	10575850	CHH	hypo
Chr1	10606300	10606350	CHG	hypo
Chr1	10610400	10610450	CHG	hypo
Chr1	10615650	10615700	CHH	hypo
Chr1	10635150	10635200	CHG	hypo
Chr1	10648750	10648800	CHH	hypo
Chr1	10656900	10656950	CHH	hypo
Chr1	10707950	10708000	CHH	hypo
Chr1	10719850	10719900	CHG	hypo
Chr1	10726400	10726450	CHH	hypo
Chr1	10729000	10729050	CHG	hypo
Chr1	10743600	10743650	CHH	hypo
Chr1	10756800	10756850	CHG	hypo
Chr1	10770050	10770100	CHH	hypo
Chr1	10790000	10790050	CHG	hypo
Chr1	10833250	10833300	CHH	hypo
Chr1	10854800	10854850	CHG	hypo
Chr1	10869050	10869100	CHH	hypo
Chr1	10884600	10884650	CHH	hypo
Chr1	10908900	10908950	CHG	hypo
Chr1	10950650	10950700	CHG	hypo
Chr1	10961800	10961850	CHH	hypo
Chr1	11007150	11007200	CHH	hypo
Chr1	11015150	11015200	CHG	hypo
Chr1	11041100	11041150	CHH	hypo
Chr1	11041150	11041200	CHH	hypo
Chr1	11041800	11041850	CHH	hypo
Chr1	11041950	11042000	CHH	hypo
Chr1	11049500	11049550	CHH	hypo
Chr1	11074250	11074300	CHG	hypo
Chr1	11086300	11086350	CHH	hypo
Chr1	11111500	11111550	CHH	hypo
Chr1	11121350	11121400	CHH	hypo
Chr1	11168800	11168850	CHH	hypo
Chr1	11177100	11177150	CHG	hypo
Chr1	11184250	11184300	CHG	hypo
Chr1	11207050	11207100	CHH	hypo
Chr1	11210400	11210450	CHG	hypo
Chr1	11225650	11225700	CHH	hypo
Chr1	11227700	11227750	CHG	hypo
Chr1	11235200	11235250	CHH	hypo
Chr1	11235250	11235300	CHH	hypo
Chr1	11243650	11243700	CHH	hypo
Chr1	11252550	11252600	CHG	hypo
Chr1	11271550	11271600	CHH	hypo
Chr1	11282850	11282900	CHH	hypo
Chr1	11307500	11307550	CHG	hypo
Chr1	11310100	11310150	CHG	hypo
Chr1	11311550	11311600	CHG	hypo
Chr1	11346200	11346250	CHH	hypo
Chr1	11347850	11347900	CHH	hypo
Chr1	11360300	11360350	CHG	hypo
Chr1	11361550	11361600	CHG	hypo
Chr1	11361900	11361950	CHG	hypo
Chr1	11362000	11362050	CHG	hypo
Chr1	11384350	11384400	CHG	hypo
Chr1	11389450	11389500	CHH	hypo
Chr1	11390300	11390350	CHG	hypo
Chr1	11413250	11413300	CHG	hypo
Chr1	11437450	11437500	CHH	hypo
Chr1	11450600	11450650	CHG	hypo
Chr1	11453350	11453400	CHG	hypo
Chr1	11478850	11478900	CHH	hypo
Chr1	11492150	11492200	CHH	hypo
Chr1	11506550	11506600	CHH	hypo
Chr1	11507050	11507100	CHH	hypo
Chr1	11532250	11532300	CHG	hypo
Chr1	11547650	11547700	CHH	hypo
Chr1	11547850	11547900	CHH	hypo
Chr1	11623700	11623750	CHH	hypo
Chr1	11637700	11637750	CHH	hypo
Chr1	11681750	11681800	CHH	hypo
Chr1	11711300	11711350	CHH	hypo
Chr1	11713250	11713300	CHH	hypo
Chr1	11725600	11725650	CHH	hypo
Chr1	11734150	11734200	CHH	hypo
Chr1	11756350	11756400	CHH	hypo
Chr1	11760200	11760250	CHH	hypo
Chr1	11760250	11760300	CHH	hypo
Chr1	11769100	11769150	CHH	hypo
Chr1	11772400	11772450	CHH	hypo
Chr1	11786700	11786750	CHH	hypo
Chr1	11824850	11824900	CHG	hypo
Chr1	11828100	11828150	CHG	hypo
Chr1	11837850	11837900	CHG	hypo
Chr1	11871300	11871350	CHG	hypo
Chr1	11872750	11872800	CHG	hypo
Chr1	11873050	11873100	CHG	hypo
Chr1	11879100	11879150	CHG	hypo
Chr1	11882500	11882550	CHH	hypo
Chr1	11882800	11882850	CHH	hypo
Chr1	11922450	11922500	CHG	hypo
Chr1	11928300	11928350	CHH	hypo
Chr1	11939500	11939550	CHH	hypo
Chr1	11947750	11947800	CHH	hypo
Chr1	11955700	11955750	CHH	hypo
Chr1	11992500	11992550	CHG	hypo
Chr1	12007400	12007450	CHG	hypo
Chr1	12008900	12008950	CHH	hypo
Chr1	12009100	12009150	CHG	hypo
Chr1	12021650	12021700	CHG	hypo
Chr1	12051850	12051900	CHH	hypo
Chr1	12064600	12064650	CHG	hypo
Chr1	12065750	12065800	CHH	hypo
Chr1	12073050	12073100	CHG	hypo
Chr1	12074200	12074250	CHG	hypo
Chr1	12074300	12074350	CHH	hypo
Chr1	12093700	12093750	CHH	hypo
Chr1	12095500	12095550	CHH	hypo
Chr1	12095650	12095700	CHH	hypo
Chr1	12101650	12101700	CHH	hypo
Chr1	12102200	12102250	CHH	hypo
Chr1	12105700	12105750	CHH	hypo
Chr1	12135150	12135200	CHH	hypo
Chr1	12162650	12162700	CHG	hypo
Chr1	12175850	12175900	CHH	hypo
Chr1	12186600	12186650	CHG	hypo
Chr1	12192600	12192650	CHH	hypo
Chr1	12249750	12249800	CHG	hypo
Chr1	12272450	12272500	CHG	hypo
Chr1	12274050	12274100	CHH	hypo
Chr1	12313000	12313050	CHH	hypo
Chr1	12345950	12346000	CHH	hypo
Chr1	12349400	12349450	CHG	hypo
Chr1	12359950	12360000	CHH	hypo
Chr1	12373550	12373600	CHH	hypo
Chr1	12392050	12392100	CHH	hypo
Chr1	12392550	12392600	CHH	hypo
Chr1	12422300	12422350	CHH	hypo
Chr1	12426900	12426950	CHH	hypo
Chr1	12446600	12446650	CHG	hypo
Chr1	12471400	12471450	CHG	hypo
Chr1	12497500	12497550	CHH	hypo
Chr1	12523050	12523100	CHH	hypo
Chr1	12548250	12548300	CHH	hypo
Chr1	12554200	12554250	CHH	hypo
Chr1	12568150	12568200	CHH	hypo
Chr1	12641650	12641700	CHH	hypo
Chr1	12641700	12641750	CHH	hypo
Chr1	12661100	12661150	CHG	hypo
Chr1	12679000	12679050	CHH	hypo
Chr1	12694650	12694700	CHH	hypo
Chr1	12701650	12701700	CHH	hypo
Chr1	12753600	12753650	CHG	hypo
Chr1	12836700	12836750	CHH	hypo
Chr1	12841650	12841700	CHH	hypo
Chr1	12861850	12861900	CHG	hypo
Chr1	12881000	12881050	CHG	hypo
Chr1	12881850	12881900	CHG	hypo
Chr1	12884200	12884250	CHH	hypo
Chr1	12894850	12894900	CHH	hypo
Chr1	12939500	12939550	CHH	hypo
Chr1	12941150	12941200	CHH	hypo
Chr1	12945450	12945500	CHH	hypo
Chr1	13042300	13042350	CHH	hypo
Chr1	13051750	13051800	CHG	hypo
Chr1	13067150	13067200	CHH	hypo
Chr1	13083750	13083800	CHH	hypo
Chr1	13108300	13108350	CHG	hypo
Chr1	13110450	13110500	CHG	hypo
Chr1	13111050	13111100	CHH	hypo
Chr1	13114900	13114950	CHG	hypo
Chr1	13128050	13128100	CHH	hypo
Chr1	13137800	13137850	CHG	hypo
Chr1	13152700	13152750	CHG	hypo
Chr1	13154200	13154250	CHG	hypo
Chr1	13157100	13157150	CHG	hypo
Chr1	13161800	13161850	CHG	hypo
Chr1	13175650	13175700	CHG	hypo
Chr1	13176400	13176450	CHG	hypo
Chr1	13178400	13178450	CHH	hypo
Chr1	13181200	13181250	CHG	hypo
Chr1	13196500	13196550	CHG	hypo
Chr1	13210000	13210050	CHH	hypo
Chr1	13270950	13271000	CHG	hypo
Chr1	13283750	13283800	CHH	hypo
Chr1	13288900	13288950	CHH	hypo
Chr1	13308750	13308800	CHG	hypo
Chr1	13332450	13332500	CHG	hypo
Chr1	13337000	13337050	CHG	hypo
Chr1	13337150	13337200	CHG	hypo
Chr1	13338250	13338300	CHH	hypo
Chr1	13338300	13338350	CHH	hypo
Chr1	13338350	13338400	CHH	hypo
Chr1	13359100	13359150	CHH	hypo
Chr1	13365900	13365950	CHH	hypo
Chr1	13376150	13376200	CHH	hypo
Chr1	13378600	13378650	CHH	hypo
Chr1	13389950	13390000	CHG	hypo
Chr1	13392400	13392450	CHG	hypo
Chr1	13405400	13405450	CHG	hypo
Chr1	13411700	13411750	CHG	hypo
Chr1	13418000	13418050	CHH	hypo
Chr1	13421350	13421400	CG	hypo
Chr1	13435450	13435500	CHH	hypo
Chr1	13439950	13440000	CHH	hypo
Chr1	13440000	13440050	CHH	hypo
Chr1	13468450	13468500	CHG	hypo
Chr1	13473700	13473750	CHH	hypo
Chr1	13497250	13497300	CHG	hypo
Chr1	13503550	13503600	CHG	hypo
Chr1	13514700	13514750	CHG	hypo
Chr1	13519250	13519300	CHH	hypo
Chr1	13537450	13537500	CHG	hypo
Chr1	13546650	13546700	CHH	hypo
Chr1	13551650	13551700	CHH	hypo
Chr1	13557750	13557800	CHH	hypo
Chr1	13574600	13574650	CHH	hypo
Chr1	13590100	13590150	CHG	hypo
Chr1	13615050	13615100	CHG	hypo
Chr1	13640350	13640400	CHH	hypo
Chr1	13652300	13652350	CHG	hypo
Chr1	13658200	13658250	CHG	hypo
Chr1	13662100	13662150	CHG	hypo
Chr1	13668550	13668600	CHG	hypo
Chr1	13689350	13689400	CHH	hypo
Chr1	13696150	13696200	CHG	hypo
Chr1	13712350	13712400	CHH	hypo
Chr1	13718050	13718100	CHH	hypo
Chr1	13758900	13758950	CHG	hypo
Chr1	13760250	13760300	CHH	hypo
Chr1	13788700	13788750	CHG	hypo
Chr1	13806150	13806200	CHG	hypo
Chr1	13811850	13811900	CHG	hypo
Chr1	13847350	13847400	CHG	hypo
Chr1	13854850	13854900	CHH	hypo
Chr1	13866250	13866300	CHH	hypo
Chr1	13868500	13868550	CHG	hypo
Chr1	13878000	13878050	CHH	hypo
Chr1	13893500	13893550	CHH	hypo
Chr1	13900250	13900300	CHH	hypo
Chr1	13900300	13900350	CHH	hypo
Chr1	13905450	13905500	CHH	hypo
Chr1	13916350	13916400	CHH	hypo
Chr1	13930800	13930850	CHG	hypo
Chr1	13933300	13933350	CHH	hypo
Chr1	13940600	13940650	CHG	hypo
Chr1	13962650	13962700	CHH	hypo
Chr1	13989650	13989700	CHH	hypo
Chr1	13989850	13989900	CHH	hypo
Chr1	14015050	14015100	CHH	hypo
Chr1	14020450	14020500	CHH	hypo
Chr1	14020500	14020550	CHH	hypo
Chr1	14074850	14074900	CHG	hypo
Chr1	14091350	14091400	CHH	hypo
Chr1	14110800	14110850	CHH	hypo
Chr1	14133950	14134000	CHH	hypo
Chr1	14140050	14140100	CHG	hypo
Chr1	14148300	14148350	CHG	hypo
Chr1	14148550	14148600	CHH	hypo
Chr1	14169000	14169050	CHH	hypo
Chr1	14170300	14170350	CHG	hypo
Chr1	14262450	14262500	CHG	hypo
Chr1	14271850	14271900	CHG	hypo
Chr1	14280250	14280300	CHH	hypo
Chr1	14323700	14323750	CHG	hypo
Chr1	14334650	14334700	CHG	hypo
Chr1	14349200	14349250	CHH	hypo
Chr1	14367650	14367700	CHG	hypo
Chr1	14380750	14380800	CHH	hypo
Chr1	14380800	14380850	CHH	hypo
Chr1	14443400	14443450	CHG	hypo
Chr1	14462350	14462400	CHG	hypo
Chr1	14478250	14478300	CHH	hypo
Chr1	14490100	14490150	CHH	hypo
Chr1	14543700	14543750	CHG	hypo
Chr1	14544700	14544750	CHG	hypo
Chr1	14555650	14555700	CHG	hypo
Chr1	14592500	14592550	CHH	hypo
Chr1	14605150	14605200	CHH	hypo
Chr1	14638200	14638250	CHG	hypo
Chr1	14640200	14640250	CHH	hypo
Chr1	14646500	14646550	CHH	hypo
Chr1	14654700	14654750	CHG	hypo
Chr1	14678250	14678300	CHH	hypo
Chr1	14685350	14685400	CHH	hypo
Chr1	14691550	14691600	CHG	hypo
Chr1	14773250	14773300	CHH	hypo
Chr1	14850200	14850250	CHG	hypo
Chr1	14880550	14880600	CHG	hypo
Chr1	14884850	14884900	CHH	hypo
Chr1	14894350	14894400	CHH	hypo
Chr1	14894450	14894500	CHH	hypo
Chr1	14912500	14912550	CHG	hypo
Chr1	14917000	14917050	CHH	hypo
Chr1	14919000	14919050	CHH	hypo
Chr1	14945200	14945250	CHG	hypo
Chr1	14989500	14989550	CHH	hypo
Chr1	14994750	14994800	CHG	hypo
Chr1	14999150	14999200	CHG	hypo
Chr1	14999850	14999900	CHH	hypo
Chr1	15090500	15090550	CHG	hypo
Chr1	15095350	15095400	CHG	hypo
Chr1	15112350	15112400	CHH	hypo
Chr1	15145750	15145800	CHH	hypo
Chr1	15146850	15146900	CG	hypo
Chr1	15155600	15155650	CHH	hypo
Chr1	15167500	15167550	CHG	hypo
Chr1	15167600	15167650	CHG	hypo
Chr1	15168550	15168600	CHG	hypo
Chr1	15187400	15187450	CHG	hypo
Chr1	15194700	15194750	CHH	hypo
Chr1	15214000	15214050	CHG	hypo
Chr1	15221400	15221450	CHG	hypo
Chr1	15271450	15271500	CHG	hypo
Chr1	15295700	15295750	CHG	hypo
Chr1	15296600	15296650	CHG	hypo
Chr1	15301150	15301200	CHG	hypo
Chr1	15315200	15315250	CHH	hypo
Chr1	15362300	15362350	CHH	hypo
Chr1	15374450	15374500	CHG	hypo
Chr1	15399250	15399300	CHH	hypo
Chr1	15409500	15409550	CHH	hypo
Chr1	15422600	15422650	CHG	hypo
Chr1	15430750	15430800	CHG	hypo
Chr1	15438500	15438550	CHG	hypo
Chr1	15448050	15448100	CHH	hypo
Chr1	15470450	15470500	CHG	hypo
Chr1	15479250	15479300	CHG	hypo
Chr1	15481400	15481450	CHG	hypo
Chr1	15503500	15503550	CHG	hypo
Chr1	15516000	15516050	CHG	hypo
Chr1	15516900	15516950	CHG	hypo
Chr1	15562300	15562350	CHH	hypo
Chr1	15585400	15585450	CHG	hypo
Chr1	15627300	15627350	CHH	hypo
Chr1	15642000	15642050	CHG	hypo
Chr1	15644450	15644500	CHH	hypo
Chr1	15662200	15662250	CHG	hypo
Chr1	15669450	15669500	CHH	hypo
Chr1	15677150	15677200	CHG	hypo
Chr1	15691900	15691950	CHG	hypo
Chr1	15798800	15798850	CHG	hypo
Chr1	15812000	15812050	CHH	hypo
Chr1	15815900	15815950	CHG	hypo
Chr1	15819750	15819800	CHG	hypo
Chr1	15827350	15827400	CHG	hypo
Chr1	15839250	15839300	CHG	hypo
Chr1	15849550	15849600	CHG	hypo
Chr1	15851900	15851950	CHG	hypo
Chr1	15865750	15865800	CHG	hypo
Chr1	15867650	15867700	CHG	hypo
Chr1	15868900	15868950	CHG	hypo
Chr1	15874650	15874700	CG	hypo
Chr1	15912200	15912250	CHG	hypo
Chr1	15933850	15933900	CHH	hypo
Chr1	15970300	15970350	CHH	hypo
Chr1	15988250	15988300	CHG	hypo
Chr1	15991750	15991800	CHH	hypo
Chr1	16021700	16021750	CHG	hypo
Chr1	16058150	16058200	CHH	hypo
Chr1	16073850	16073900	CHH	hypo
Chr1	16082600	16082650	CHH	hypo
Chr1	16105450	16105500	CHG	hypo
Chr1	16121350	16121400	CHG	hypo
Chr1	16129900	16129950	CHH	hypo
Chr1	16130150	16130200	CHH	hypo
Chr1	16156350	16156400	CHH	hypo
Chr1	16169100	16169150	CHG	hypo
Chr1	16177400	16177450	CHG	hypo
Chr1	16185300	16185350	CHG	hypo
Chr1	16199500	16199550	CHH	hypo
Chr1	16209000	16209050	CHG	hypo
Chr1	16259000	16259050	CHG	hypo
Chr1	16278700	16278750	CHH	hypo
Chr1	16305400	16305450	CHH	hypo
Chr1	16313400	16313450	CHG	hypo
Chr1	16324050	16324100	CHG	hypo
Chr1	16324800	16324850	CHH	hypo
Chr1	16329450	16329500	CHH	hypo
Chr1	16333850	16333900	CHH	hypo
Chr1	16335450	16335500	CHG	hypo
Chr1	16336650	16336700	CHH	hypo
Chr1	16337950	16338000	CHH	hypo
Chr1	16356100	16356150	CHG	hypo
Chr1	16400150	16400200	CHG	hypo
Chr1	16449800	16449850	CHG	hypo
Chr1	16451500	16451550	CHG	hypo
Chr1	16510000	16510050	CHG	hypo
Chr1	16510050	16510100	CHG	hypo
Chr1	16535200	16535250	CHH	hypo
Chr1	16540750	16540800	CHH	hypo
Chr1	16542900	16542950	CHH	hypo
Chr1	16550500	16550550	CHG	hypo
Chr1	16562600	16562650	CHG	hypo
Chr1	16573000	16573050	CHG	hypo
Chr1	16606800	16606850	CHH	hypo
Chr1	16609650	16609700	CHH	hypo
Chr1	16620900	16620950	CHH	hypo
Chr1	16640150	16640200	CHH	hypo
Chr1	16640950	16641000	CHG	hypo
Chr1	16646150	16646200	CHG	hypo
Chr1	16674200	16674250	CHG	hypo
Chr1	16680900	16680950	CHG	hypo
Chr1	16713750	16713800	CHG	hypo
Chr1	16731500	16731550	CHH	hypo
Chr1	16769150	16769200	CHH	hypo
Chr1	16773300	16773350	CHH	hypo
Chr1	16809650	16809700	CHH	hypo
Chr1	16819250	16819300	CHG	hypo
Chr1	16840450	16840500	CHG	hypo
Chr1	16848200	16848250	CHH	hypo
Chr1	16882950	16883000	CHG	hypo
Chr1	16883700	16883750	CHG	hypo
Chr1	16916850	16916900	CHG	hypo
Chr1	16942600	16942650	CHH	hypo
Chr1	16967850	16967900	CHH	hypo
Chr1	16974650	16974700	CHH	hypo
Chr1	16996450	16996500	CHG	hypo
Chr1	16999100	16999150	CHG	hypo
Chr1	17013550	17013600	CHH	hypo
Chr1	17071800	17071850	CHG	hypo
Chr1	17100300	17100350	CHH	hypo
Chr1	17134750	17134800	CHG	hypo
Chr1	17141800	17141850	CHG	hypo
Chr1	17153300	17153350	CHG	hypo
Chr1	17205650	17205700	CHG	hypo
Chr1	17214600	17214650	CHG	hypo
Chr1	17218900	17218950	CHG	hypo
Chr1	17230300	17230350	CHH	hypo
Chr1	17247900	17247950	CHG	hypo
Chr1	17261800	17261850	CHH	hypo
Chr1	17265550	17265600	CHH	hypo
Chr1	17348500	17348550	CHH	hypo
Chr1	17375600	17375650	CHG	hypo
Chr1	17417750	17417800	CHH	hypo
Chr1	17421900	17421950	CHH	hypo
Chr1	17442700	17442750	CHH	hypo
Chr1	17512900	17512950	CHH	hypo
Chr1	17520500	17520550	CHG	hypo
Chr1	17529000	17529050	CHH	hypo
Chr1	17541800	17541850	CHG	hypo
Chr1	17558100	17558150	CHH	hypo
Chr1	17592250	17592300	CHG	hypo
Chr1	17598350	17598400	CHG	hypo
Chr1	17609100	17609150	CHH	hypo
Chr1	17620400	17620450	CHH	hypo
Chr1	17634150	17634200	CHG	hypo
Chr1	17657850	17657900	CHH	hypo
Chr1	17657900	17657950	CHH	hypo
Chr1	17691250	17691300	CHG	hypo
Chr1	17691550	17691600	CHG	hypo
Chr1	17691600	17691650	CHG	hypo
Chr1	17708300	17708350	CHH	hypo
Chr1	17717900	17717950	CHH	hypo
Chr1	17725200	17725250	CHG	hypo
Chr1	17729700	17729750	CHG	hypo
Chr1	17746250	17746300	CHH	hypo
Chr1	17760450	17760500	CHG	hypo
Chr1	17762650	17762700	CHG	hypo
Chr1	17776500	17776550	CHG	hypo
Chr1	17785750	17785800	CHG	hypo
Chr1	17786950	17787000	CHG	hypo
Chr1	17788300	17788350	CHG	hypo
Chr1	17798100	17798150	CHH	hypo
Chr1	17832550	17832600	CHG	hypo
Chr1	17840600	17840650	CHH	hypo
Chr1	17854350	17854400	CHG	hypo
Chr1	17861500	17861550	CHH	hypo
Chr1	17882900	17882950	CHG	hypo
Chr1	17891750	17891800	CHG	hypo
Chr1	17891800	17891850	CHG	hypo
Chr1	17894000	17894050	CHH	hypo
Chr1	17901500	17901550	CHG	hypo
Chr1	17901550	17901600	CHH	hypo
Chr1	17913550	17913600	CHH	hypo
Chr1	17913950	17914000	CHH	hypo
Chr1	17915400	17915450	CHH	hypo
Chr1	17924800	17924850	CHG	hypo
Chr1	17925550	17925600	CHG	hypo
Chr1	17982400	17982450	CHH	hypo
Chr1	17987250	17987300	CHH	hypo
Chr1	18015850	18015900	CHH	hypo
Chr1	18020050	18020100	CHH	hypo
Chr1	18040800	18040850	CHG	hypo
Chr1	18040850	18040900	CHG	hypo
Chr1	18049450	18049500	CHH	hypo
Chr1	18067700	18067750	CHG	hypo
Chr1	18133800	18133850	CHH	hypo
Chr1	18143250	18143300	CHH	hypo
Chr1	18143300	18143350	CHH	hypo
Chr1	18146650	18146700	CHG	hypo
Chr1	18173600	18173650	CHG	hypo
Chr1	18186450	18186500	CHH	hypo
Chr1	18199100	18199150	CHH	hypo
Chr1	18199350	18199400	CHH	hypo
Chr1	18201100	18201150	CHH	hypo
Chr1	18220250	18220300	CHH	hypo
Chr1	18248000	18248050	CHG	hypo
Chr1	18255950	18256000	CHG	hypo
Chr1	18275750	18275800	CHG	hypo
Chr1	18277950	18278000	CHG	hypo
Chr1	18334500	18334550	CHH	hypo
Chr1	18334600	18334650	CHH	hypo
Chr1	18337750	18337800	CHG	hypo
Chr1	18347400	18347450	CHG	hypo
Chr1	18424550	18424600	CHG	hypo
Chr1	18424650	18424700	CHG	hypo
Chr1	18450300	18450350	CHG	hypo
Chr1	18472100	18472150	CHG	hypo
Chr1	18517950	18518000	CHH	hypo
Chr1	18529200	18529250	CHG	hypo
Chr1	18561950	18562000	CHG	hypo
Chr1	18568350	18568400	CHG	hypo
Chr1	18575850	18575900	CHG	hypo
Chr1	18580350	18580400	CHH	hypo
Chr1	18598450	18598500	CHG	hypo
Chr1	18598450	18598500	CHH	hypo
Chr1	18600800	18600850	CHH	hypo
Chr1	18614750	18614800	CHG	hypo
Chr1	18618600	18618650	CHG	hypo
Chr1	18622650	18622700	CHG	hypo
Chr1	18629000	18629050	CHG	hypo
Chr1	18633550	18633600	CHG	hypo
Chr1	18676500	18676550	CHH	hypo
Chr1	18695950	18696000	CHG	hypo
Chr1	18698000	18698050	CHG	hypo
Chr1	18703100	18703150	CHG	hypo
Chr1	18703850	18703900	CHG	hypo
Chr1	18708350	18708400	CHG	hypo
Chr1	18716750	18716800	CHG	hypo
Chr1	18718550	18718600	CHG	hypo
Chr1	18725900	18725950	CHG	hypo
Chr1	18735000	18735050	CHG	hypo
Chr1	18744850	18744900	CHG	hypo
Chr1	18754000	18754050	CHH	hypo
Chr1	18763050	18763100	CHH	hypo
Chr1	18814950	18815000	CHG	hypo
Chr1	18846950	18847000	CHG	hypo
Chr1	18880950	18881000	CHG	hypo
Chr1	18890900	18890950	CHH	hypo
Chr1	18917200	18917250	CHG	hypo
Chr1	18959450	18959500	CHH	hypo
Chr1	18999250	18999300	CHH	hypo
Chr1	19007200	19007250	CHH	hypo
Chr1	19008200	19008250	CHH	hypo
Chr1	19008300	19008350	CHH	hypo
Chr1	19008400	19008450	CHH	hypo
Chr1	19041250	19041300	CHG	hypo
Chr1	19041800	19041850	CHH	hypo
Chr1	19044650	19044700	CHG	hypo
Chr1	19065300	19065350	CHH	hypo
Chr1	19071400	19071450	CHH	hypo
Chr1	19094550	19094600	CHH	hypo
Chr1	19097600	19097650	CHG	hypo
Chr1	19105750	19105800	CHH	hypo
Chr1	19113050	19113100	CHG	hypo
Chr1	19147700	19147750	CHG	hypo
Chr1	19170050	19170100	CHG	hypo
Chr1	19172500	19172550	CHG	hypo
Chr1	19176200	19176250	CHH	hypo
Chr1	19202150	19202200	CHH	hypo
Chr1	19202800	19202850	CHG	hypo
Chr1	19202850	19202900	CHH	hypo
Chr1	19203050	19203100	CHH	hypo
Chr1	19204150	19204200	CHG	hypo
Chr1	19233100	19233150	CHG	hypo
Chr1	19234550	19234600	CHG	hypo
Chr1	19257900	19257950	CHH	hypo
Chr1	19263650	19263700	CHG	hypo
Chr1	19265700	19265750	CHG	hypo
Chr1	19283800	19283850	CHG	hypo
Chr1	19288100	19288150	CHG	hypo
Chr1	19293900	19293950	CHG	hypo
Chr1	19297800	19297850	CHG	hypo
Chr1	19334800	19334850	CHH	hypo
Chr1	19337100	19337150	CHH	hypo
Chr1	19361850	19361900	CHH	hypo
Chr1	19368000	19368050	CHG	hypo
Chr1	19411150	19411200	CHH	hypo
Chr1	19428850	19428900	CHG	hypo
Chr1	19432050	19432100	CHG	hypo
Chr1	19437300	19437350	CHG	hypo
Chr1	19437650	19437700	CHH	hypo
Chr1	19458400	19458450	CHH	hypo
Chr1	19506000	19506050	CHH	hypo
Chr1	19515700	19515750	CHG	hypo
Chr1	19515750	19515800	CHG	hypo
Chr1	19515750	19515800	CHH	hypo
Chr1	19519750	19519800	CHH	hypo
Chr1	19523250	19523300	CHG	hypo
Chr1	19539050	19539100	CHH	hypo
Chr1	19545000	19545050	CHG	hypo
Chr1	19545150	19545200	CHG	hypo
Chr1	19553650	19553700	CHH	hypo
Chr1	19601000	19601050	CHH	hypo
Chr1	19607350	19607400	CHG	hypo
Chr1	19681650	19681700	CHH	hypo
Chr1	19697550	19697600	CHG	hypo
Chr1	19721000	19721050	CHH	hypo
Chr1	19827250	19827300	CG	hypo
Chr1	19837900	19837950	CHG	hypo
Chr1	19840000	19840050	CHG	hypo
Chr1	19852200	19852250	CHH	hypo
Chr1	19871450	19871500	CHG	hypo
Chr1	19873850	19873900	CHG	hypo
Chr1	19887700	19887750	CHG	hypo
Chr1	19903050	19903100	CHG	hypo
Chr1	19909100	19909150	CHG	hypo
Chr1	19912450	19912500	CHG	hypo
Chr1	19922150	19922200	CHH	hypo
Chr1	19978700	19978750	CHG	hypo
Chr1	19984900	19984950	CHH	hypo
Chr1	19997000	19997050	CHG	hypo
Chr1	20012050	20012100	CHG	hypo
Chr1	20020850	20020900	CHG	hypo
Chr1	20020900	20020950	CHH	hypo
Chr1	20045650	20045700	CHG	hypo
Chr1	20053850	20053900	CHH	hypo
Chr1	20060000	20060050	CHH	hypo
Chr1	20086250	20086300	CHG	hypo
Chr1	20089050	20089100	CHG	hypo
Chr1	20089900	20089950	CHG	hypo
Chr1	20105600	20105650	CHG	hypo
Chr1	20208400	20208450	CHH	hypo
Chr1	20219500	20219550	CHG	hypo
Chr1	20237700	20237750	CHH	hypo
Chr1	20237800	20237850	CHH	hypo
Chr1	20253350	20253400	CHG	hypo
Chr1	20266600	20266650	CHG	hypo
Chr1	20296700	20296750	CHH	hypo
Chr1	20370300	20370350	CHH	hypo
Chr1	20372900	20372950	CHH	hypo
Chr1	20378250	20378300	CHG	hypo
Chr1	20397650	20397700	CHG	hypo
Chr1	20423350	20423400	CHH	hypo
Chr1	20435800	20435850	CHG	hypo
Chr1	20448700	20448750	CHH	hypo
Chr1	20468100	20468150	CHH	hypo
Chr1	20482400	20482450	CHG	hypo
Chr1	20482550	20482600	CG	hypo
Chr1	20482550	20482600	CHG	hypo
Chr1	20510800	20510850	CHG	hypo
Chr1	20514750	20514800	CHH	hypo
Chr1	20515350	20515400	CHG	hypo
Chr1	20531750	20531800	CHG	hypo
Chr1	20532700	20532750	CHH	hypo
Chr1	20562800	20562850	CHH	hypo
Chr1	20562850	20562900	CHG	hypo
Chr1	20581100	20581150	CHH	hypo
Chr1	20581350	20581400	CHH	hypo
Chr1	20604000	20604050	CHH	hypo
Chr1	20614900	20614950	CHG	hypo
Chr1	20637750	20637800	CHG	hypo
Chr1	20645500	20645550	CHG	hypo
Chr1	20650150	20650200	CHG	hypo
Chr1	20700350	20700400	CHH	hypo
Chr1	20715650	20715700	CHH	hypo
Chr1	20735450	20735500	CHH	hypo
Chr1	20770100	20770150	CHG	hypo
Chr1	20775200	20775250	CHH	hypo
Chr1	20822050	20822100	CHG	hypo
Chr1	20932600	20932650	CHG	hypo
Chr1	20971050	20971100	CHG	hypo
Chr1	20978700	20978750	CHG	hypo
Chr1	20981800	20981850	CHG	hypo
Chr1	20985000	20985050	CG	hypo
Chr1	20987350	20987400	CHH	hypo
Chr1	20998200	20998250	CHH	hypo
Chr1	21014750	21014800	CHG	hypo
Chr1	21033100	21033150	CHG	hypo
Chr1	21035250	21035300	CHG	hypo
Chr1	21036150	21036200	CHG	hypo
Chr1	21064100	21064150	CHG	hypo
Chr1	21067800	21067850	CHH	hypo
Chr1	21077650	21077700	CHH	hypo
Chr1	21085150	21085200	CHG	hypo
Chr1	21091900	21091950	CHH	hypo
Chr1	21113050	21113100	CHH	hypo
Chr1	21128400	21128450	CHH	hypo
Chr1	21129100	21129150	CHH	hypo
Chr1	21134550	21134600	CHG	hypo
Chr1	21173600	21173650	CHH	hypo
Chr1	21173650	21173700	CHH	hypo
Chr1	21226200	21226250	CHH	hypo
Chr1	21241700	21241750	CHH	hypo
Chr1	21249300	21249350	CHG	hypo
Chr1	21283100	21283150	CHH	hypo
Chr1	21295750	21295800	CHG	hypo
Chr1	21301100	21301150	CHH	hypo
Chr1	21309000	21309050	CHH	hypo
Chr1	21309200	21309250	CHH	hypo
Chr1	21327650	21327700	CHH	hypo
Chr1	21328900	21328950	CHG	hypo
Chr1	21344600	21344650	CHH	hypo
Chr1	21359950	21360000	CHH	hypo
Chr1	21374000	21374050	CHG	hypo
Chr1	21387300	21387350	CHG	hypo
Chr1	21391950	21392000	CHH	hypo
Chr1	21392200	21392250	CHH	hypo
Chr1	21398900	21398950	CHH	hypo
Chr1	21412250	21412300	CHG	hypo
Chr1	21414450	21414500	CHG	hypo
Chr1	21434050	21434100	CHH	hypo
Chr1	21446450	21446500	CHH	hypo
Chr1	21499400	21499450	CHH	hypo
Chr1	21507800	21507850	CHG	hypo
Chr1	21523100	21523150	CHG	hypo
Chr1	21542700	21542750	CHH	hypo
Chr1	21545600	21545650	CHH	hypo
Chr1	21547800	21547850	CHH	hypo
Chr1	21554000	21554050	CHG	hypo
Chr1	21561550	21561600	CHH	hypo
Chr1	21562300	21562350	CHH	hypo
Chr1	21566900	21566950	CHG	hypo
Chr1	21569100	21569150	CHH	hypo
Chr1	21572750	21572800	CHG	hypo
Chr1	21573050	21573100	CHH	hypo
Chr1	21607150	21607200	CHG	hypo
Chr1	21612750	21612800	CHG	hypo
Chr1	21622550	21622600	CHH	hypo
Chr1	21646550	21646600	CHG	hypo
Chr1	21661100	21661150	CHH	hypo
Chr1	21684050	21684100	CHG	hypo
Chr1	21697200	21697250	CHH	hypo
Chr1	21717150	21717200	CHH	hypo
Chr1	21717200	21717250	CHH	hypo
Chr1	21734850	21734900	CHH	hypo
Chr1	21739000	21739050	CHG	hypo
Chr1	21741900	21741950	CHH	hypo
Chr1	21767150	21767200	CHH	hypo
Chr1	21768350	21768400	CHG	hypo
Chr1	21778400	21778450	CHG	hypo
Chr1	21782450	21782500	CHH	hypo
Chr1	21782900	21782950	CHH	hypo
Chr1	21783250	21783300	CHH	hypo
Chr1	21784000	21784050	CHH	hypo
Chr1	21787050	21787100	CHG	hypo
Chr1	21793050	21793100	CHG	hypo
Chr1	21794600	21794650	CHG	hypo
Chr1	21802800	21802850	CHH	hypo
Chr1	21817450	21817500	CHH	hypo
Chr1	21842800	21842850	CHH	hypo
Chr1	21864950	21865000	CHG	hypo
Chr1	21874850	21874900	CHH	hypo
Chr1	21888400	21888450	CHH	hypo
Chr1	21904100	21904150	CHG	hypo
Chr1	21911250	21911300	CHG	hypo
Chr1	21931800	21931850	CHH	hypo
Chr1	21953550	21953600	CHG	hypo
Chr1	21968000	21968050	CHG	hypo
Chr1	21970750	21970800	CHH	hypo
Chr1	21972250	21972300	CHH	hypo
Chr1	22015300	22015350	CHH	hypo
Chr1	22019800	22019850	CHH	hypo
Chr1	22029350	22029400	CHH	hypo
Chr1	22040600	22040650	CHG	hypo
Chr1	22050250	22050300	CHG	hypo
Chr1	22091350	22091400	CHH	hypo
Chr1	22091400	22091450	CHH	hypo
Chr1	22096100	22096150	CHH	hypo
Chr1	22103350	22103400	CHH	hypo
Chr1	22114450	22114500	CHH	hypo
Chr1	22128250	22128300	CG	hypo
Chr1	22182750	22182800	CHG	hypo
Chr1	22199650	22199700	CHH	hypo
Chr1	22201650	22201700	CHH	hypo
Chr1	22202950	22203000	CHH	hypo
Chr1	22204850	22204900	CHH	hypo
Chr1	22216750	22216800	CHH	hypo
Chr1	22219800	22219850	CHG	hypo
Chr1	22223050	22223100	CHH	hypo
Chr1	22240100	22240150	CHH	hypo
Chr1	22256050	22256100	CHH	hypo
Chr1	22270450	22270500	CHG	hypo
Chr1	22276250	22276300	CHG	hypo
Chr1	22287850	22287900	CHG	hypo
Chr1	22297350	22297400	CHH	hypo
Chr1	22305200	22305250	CHH	hypo
Chr1	22305250	22305300	CHH	hypo
Chr1	22305550	22305600	CHH	hypo
Chr1	22306100	22306150	CHH	hypo
Chr1	22313400	22313450	CHG	hypo
Chr1	22345200	22345250	CHH	hypo
Chr1	22358750	22358800	CHH	hypo
Chr1	22364250	22364300	CHH	hypo
Chr1	22377800	22377850	CHH	hypo
Chr1	22378750	22378800	CHH	hypo
Chr1	22384750	22384800	CHG	hypo
Chr1	22414350	22414400	CHH	hypo
Chr1	22414400	22414450	CHH	hypo
Chr1	22415450	22415500	CHH	hypo
Chr1	22444700	22444750	CG	hypo
Chr1	22444750	22444800	CHG	hypo
Chr1	22462050	22462100	CHH	hypo
Chr1	22496850	22496900	CHH	hypo
Chr1	22502250	22502300	CHH	hypo
Chr1	22505800	22505850	CHG	hypo
Chr1	22534650	22534700	CHH	hypo
Chr1	22547050	22547100	CHG	hypo
Chr1	22554850	22554900	CHH	hypo
Chr1	22560700	22560750	CHH	hypo
Chr1	22562200	22562250	CHH	hypo
Chr1	22568100	22568150	CHG	hypo
Chr1	22577650	22577700	CHG	hypo
Chr1	22596350	22596400	CHG	hypo
Chr1	22597850	22597900	CHH	hypo
Chr1	22600800	22600850	CHH	hypo
Chr1	22602250	22602300	CHH	hypo
Chr1	22610750	22610800	CHH	hypo
Chr1	22616900	22616950	CHH	hypo
Chr1	22634100	22634150	CHG	hypo
Chr1	22648450	22648500	CHG	hypo
Chr1	22668650	22668700	CHH	hypo
Chr1	22737150	22737200	CHG	hypo
Chr1	22794750	22794800	CHH	hypo
Chr1	22808350	22808400	CHH	hypo
Chr1	22817950	22818000	CHG	hypo
Chr1	22831500	22831550	CHG	hypo
Chr1	22865750	22865800	CHH	hypo
Chr1	22872750	22872800	CHH	hypo
Chr1	22900150	22900200	CHG	hypo
Chr1	22905800	22905850	CHG	hypo
Chr1	22941500	22941550	CHH	hypo
Chr1	22968200	22968250	CHG	hypo
Chr1	22970350	22970400	CHH	hypo
Chr1	22977800	22977850	CHH	hypo
Chr1	23009800	23009850	CHH	hypo
Chr1	23054550	23054600	CHH	hypo
Chr1	23070700	23070750	CHH	hypo
Chr1	23071900	23071950	CHH	hypo
Chr1	23086250	23086300	CHG	hypo
Chr1	23110050	23110100	CHG	hypo
Chr1	23118650	23118700	CHH	hypo
Chr1	23165600	23165650	CHH	hypo
Chr1	23166400	23166450	CHH	hypo
Chr1	23172600	23172650	CHH	hypo
Chr1	23217300	23217350	CHH	hypo
Chr1	23221700	23221750	CHH	hypo
Chr1	23231850	23231900	CHG	hypo
Chr1	23232250	23232300	CHG	hypo
Chr1	23261100	23261150	CHH	hypo
Chr1	23291450	23291500	CHH	hypo
Chr1	23308900	23308950	CHH	hypo
Chr1	23326750	23326800	CHG	hypo
Chr1	23401950	23402000	CHG	hypo
Chr1	23455300	23455350	CHH	hypo
Chr1	23496300	23496350	CHG	hypo
Chr1	23497850	23497900	CHH	hypo
Chr1	23520250	23520300	CHH	hypo
Chr1	23527800	23527850	CHH	hypo
Chr1	23590650	23590700	CHH	hypo
Chr1	23613700	23613750	CHG	hypo
Chr1	23614100	23614150	CHH	hypo
Chr1	23617150	23617200	CHG	hypo
Chr1	23635700	23635750	CHH	hypo
Chr1	23666500	23666550	CHH	hypo
Chr1	23687850	23687900	CHH	hypo
Chr1	23708000	23708050	CHG	hypo
Chr1	23708000	23708050	CHH	hypo
Chr1	23709200	23709250	CHH	hypo
Chr1	23709250	23709300	CHH	hypo
Chr1	23716150	23716200	CHH	hypo
Chr1	23718650	23718700	CHG	hypo
Chr1	23749250	23749300	CHH	hypo
Chr1	23756350	23756400	CHH	hypo
Chr1	23756650	23756700	CHH	hypo
Chr1	23774900	23774950	CHH	hypo
Chr1	23820250	23820300	CHH	hypo
Chr1	23820500	23820550	CHH	hypo
Chr1	23832150	23832200	CHH	hypo
Chr1	23835100	23835150	CHG	hypo
Chr1	23892850	23892900	CHG	hypo
Chr1	23913700	23913750	CHH	hypo
Chr1	23962900	23962950	CHH	hypo
Chr1	23967150	23967200	CHH	hypo
Chr1	23968150	23968200	CHG	hypo
Chr1	23969300	23969350	CHH	hypo
Chr1	23985950	23986000	CHG	hypo
Chr1	23989700	23989750	CHG	hypo
Chr1	23991800	23991850	CHH	hypo
Chr1	24026000	24026050	CHH	hypo
Chr1	24029450	24029500	CHH	hypo
Chr1	24030450	24030500	CHH	hypo
Chr1	24037400	24037450	CG	hypo
Chr1	24052050	24052100	CHH	hypo
Chr1	24088850	24088900	CHH	hypo
Chr1	24089300	24089350	CHG	hypo
Chr1	24089750	24089800	CHH	hypo
Chr1	24166300	24166350	CHH	hypo
Chr1	24166550	24166600	CHG	hypo
Chr1	24175300	24175350	CHH	hypo
Chr1	24186250	24186300	CHG	hypo
Chr1	24214150	24214200	CHG	hypo
Chr1	24223450	24223500	CHG	hypo
Chr1	24230900	24230950	CHH	hypo
Chr1	24265850	24265900	CHG	hypo
Chr1	24269900	24269950	CHH	hypo
Chr1	24289750	24289800	CHG	hypo
Chr1	24289800	24289850	CHG	hypo
Chr1	24289900	24289950	CHG	hypo
Chr1	24290600	24290650	CHG	hypo
Chr1	24320700	24320750	CHG	hypo
Chr1	24336600	24336650	CHH	hypo
Chr1	24386900	24386950	CHH	hypo
Chr1	24391400	24391450	CHH	hypo
Chr1	24404750	24404800	CHH	hypo
Chr1	24404800	24404850	CHH	hypo
Chr1	24404850	24404900	CHH	hypo
Chr1	24406050	24406100	CHH	hypo
Chr1	24441900	24441950	CHH	hypo
Chr1	24442850	24442900	CHH	hypo
Chr1	24451650	24451700	CHH	hypo
Chr1	24457750	24457800	CHH	hypo
Chr1	24457800	24457850	CHH	hypo
Chr1	24486450	24486500	CHH	hypo
Chr1	24495400	24495450	CHG	hypo
Chr1	24509050	24509100	CHG	hypo
Chr1	24509300	24509350	CHH	hypo
Chr1	24514600	24514650	CHH	hypo
Chr1	24514650	24514700	CHH	hypo
Chr1	24516450	24516500	CHH	hypo
Chr1	24552550	24552600	CG	hypo
Chr1	24556550	24556600	CHH	hypo
Chr1	24560350	24560400	CHG	hypo
Chr1	24572150	24572200	CHH	hypo
Chr1	24652300	24652350	CHH	hypo
Chr1	24658200	24658250	CHH	hypo
Chr1	24670350	24670400	CHG	hypo
Chr1	24689100	24689150	CHH	hypo
Chr1	24689950	24690000	CHG	hypo
Chr1	24702200	24702250	CHH	hypo
Chr1	24722550	24722600	CHG	hypo
Chr1	24729850	24729900	CHG	hypo
Chr1	24733700	24733750	CHG	hypo
Chr1	24740950	24741000	CHH	hypo
Chr1	24750150	24750200	CHH	hypo
Chr1	24759400	24759450	CHH	hypo
Chr1	24761050	24761100	CHH	hypo
Chr1	24777600	24777650	CHG	hypo
Chr1	24779900	24779950	CHH	hypo
Chr1	24794450	24794500	CHH	hypo
Chr1	24803650	24803700	CHH	hypo
Chr1	24822150	24822200	CHH	hypo
Chr1	24859800	24859850	CHH	hypo
Chr1	24868150	24868200	CHH	hypo
Chr1	24881800	24881850	CHG	hypo
Chr1	24881850	24881900	CHH	hypo
Chr1	24884750	24884800	CHH	hypo
Chr1	24885800	24885850	CHH	hypo
Chr1	24885850	24885900	CHH	hypo
Chr1	24887650	24887700	CHG	hypo
Chr1	24902950	24903000	CHH	hypo
Chr1	24926450	24926500	CHH	hypo
Chr1	24936600	24936650	CHH	hypo
Chr1	24944750	24944800	CHH	hypo
Chr1	24953300	24953350	CHH	hypo
Chr1	24953350	24953400	CHH	hypo
Chr1	24978400	24978450	CHH	hypo
Chr1	24983400	24983450	CHH	hypo
Chr1	25033550	25033600	CHH	hypo
Chr1	25042300	25042350	CHH	hypo
Chr1	25048700	25048750	CHH	hypo
Chr1	25070450	25070500	CHH	hypo
Chr1	25088900	25088950	CHG	hypo
Chr1	25093250	25093300	CHH	hypo
Chr1	25119600	25119650	CHH	hypo
Chr1	25149950	25150000	CHH	hypo
Chr1	25151900	25151950	CHH	hypo
Chr1	25167150	25167200	CHH	hypo
Chr1	25181700	25181750	CHH	hypo
Chr1	25183500	25183550	CHH	hypo
Chr1	25183600	25183650	CHH	hypo
Chr1	25185800	25185850	CHH	hypo
Chr1	25205950	25206000	CHG	hypo
Chr1	25209000	25209050	CHG	hypo
Chr1	25210700	25210750	CHG	hypo
Chr1	25245000	25245050	CHH	hypo
Chr1	25249300	25249350	CHH	hypo
Chr1	25250500	25250550	CHH	hypo
Chr1	25250550	25250600	CHG	hypo
Chr1	25299600	25299650	CHG	hypo
Chr1	25299700	25299750	CHH	hypo
Chr1	25301300	25301350	CHG	hypo
Chr1	25318100	25318150	CHG	hypo
Chr1	25328200	25328250	CHH	hypo
Chr1	25338600	25338650	CHG	hypo
Chr1	25338700	25338750	CHG	hypo
Chr1	25390050	25390100	CHG	hypo
Chr1	25396900	25396950	CHH	hypo
Chr1	25427450	25427500	CHH	hypo
Chr1	25431450	25431500	CHH	hypo
Chr1	25431500	25431550	CHH	hypo
Chr1	25433400	25433450	CHG	hypo
Chr1	25447850	25447900	CHH	hypo
Chr1	25472900	25472950	CHH	hypo
Chr1	25472950	25473000	CHH	hypo
Chr1	25536600	25536650	CHG	hypo
Chr1	25602200	25602250	CHH	hypo
Chr1	25605800	25605850	CHG	hypo
Chr1	25620600	25620650	CHH	hypo
Chr1	25624200	25624250	CHH	hypo
Chr1	25660450	25660500	CHH	hypo
Chr1	25667650	25667700	CHH	hypo
Chr1	25668200	25668250	CHH	hypo
Chr1	25679550	25679600	CHH	hypo
Chr1	25683250	25683300	CHH	hypo
Chr1	25720850	25720900	CHH	hypo
Chr1	25732000	25732050	CHG	hypo
Chr1	25783300	25783350	CHH	hypo
Chr1	25810300	25810350	CHH	hypo
Chr1	25832750	25832800	CHH	hypo
Chr1	25832800	25832850	CHH	hypo
Chr1	25903350	25903400	CHH	hypo
Chr1	25906300	25906350	CHG	hypo
Chr1	25914250	25914300	CHH	hypo
Chr1	25947050	25947100	CHG	hypo
Chr1	25956500	25956550	CHH	hypo
Chr1	25956950	25957000	CHH	hypo
Chr1	25965350	25965400	CHH	hypo
Chr1	25972200	25972250	CHG	hypo
Chr1	25987500	25987550	CHH	hypo
Chr1	25991600	25991650	CHH	hypo
Chr1	26002850	26002900	CHH	hypo
Chr1	26003300	26003350	CHG	hypo
Chr1	26005800	26005850	CHH	hypo
Chr1	26019200	26019250	CHH	hypo
Chr1	26019300	26019350	CHG	hypo
Chr1	26032400	26032450	CHH	hypo
Chr1	26042500	26042550	CHH	hypo
Chr1	26051050	26051100	CHH	hypo
Chr1	26063050	26063100	CHG	hypo
Chr1	26114550	26114600	CHG	hypo
Chr1	26128450	26128500	CHH	hypo
Chr1	26128550	26128600	CHH	hypo
Chr1	26143250	26143300	CHH	hypo
Chr1	26162350	26162400	CHH	hypo
Chr1	26163100	26163150	CHG	hypo
Chr1	26182700	26182750	CHH	hypo
Chr1	26217750	26217800	CHG	hypo
Chr1	26259650	26259700	CG	hypo
Chr1	26278500	26278550	CHG	hypo
Chr1	26280600	26280650	CHG	hypo
Chr1	26304750	26304800	CHH	hypo
Chr1	26315150	26315200	CHG	hypo
Chr1	26344100	26344150	CHH	hypo
Chr1	26344150	26344200	CHH	hypo
Chr1	26382900	26382950	CHH	hypo
Chr1	26389450	26389500	CHH	hypo
Chr1	26399000	26399050	CHH	hypo
Chr1	26413450	26413500	CHG	hypo
Chr1	26438950	26439000	CHG	hypo
Chr1	26448050	26448100	CHG	hypo
Chr1	26455350	26455400	CHG	hypo
Chr1	26480350	26480400	CHG	hypo
Chr1	26537950	26538000	CHH	hypo
Chr1	26558700	26558750	CHG	hypo
Chr1	26588800	26588850	CHH	hypo
Chr1	26637850	26637900	CHG	hypo
Chr1	26637850	26637900	CHH	hypo
Chr1	26638200	26638250	CHH	hypo
Chr1	26638650	26638700	CHH	hypo
Chr1	26643750	26643800	CHG	hypo
Chr1	26647000	26647050	CHH	hypo
Chr1	26652150	26652200	CHG	hypo
Chr1	26663500	26663550	CHH	hypo
Chr1	26723700	26723750	CHG	hypo
Chr1	26737250	26737300	CHH	hypo
Chr1	26738000	26738050	CHH	hypo
Chr1	26738650	26738700	CHG	hypo
Chr1	26743300	26743350	CHH	hypo
Chr1	26758050	26758100	CHH	hypo
Chr1	26765300	26765350	CHG	hypo
Chr1	26766000	26766050	CHH	hypo
Chr1	26773550	26773600	CHH	hypo
Chr1	26775700	26775750	CHH	hypo
Chr1	26798900	26798950	CHH	hypo
Chr1	26798950	26799000	CHG	hypo
Chr1	26821050	26821100	CHH	hypo
Chr1	26822900	26822950	CHH	hypo
Chr1	26827950	26828000	CHH	hypo
Chr1	26833800	26833850	CHH	hypo
Chr1	26837350	26837400	CHH	hypo
Chr1	26838200	26838250	CHH	hypo
Chr1	26843150	26843200	CHG	hypo
Chr1	26867650	26867700	CHH	hypo
Chr1	26868450	26868500	CHH	hypo
Chr1	26869050	26869100	CHH	hypo
Chr1	26871350	26871400	CHH	hypo
Chr1	26898850	26898900	CHG	hypo
Chr1	26898900	26898950	CHH	hypo
Chr1	26922950	26923000	CHH	hypo
Chr1	26934150	26934200	CHH	hypo
Chr1	26938800	26938850	CHG	hypo
Chr1	26969800	26969850	CHH	hypo
Chr1	26991600	26991650	CHH	hypo
Chr1	26998550	26998600	CHG	hypo
Chr1	27024100	27024150	CHH	hypo
Chr1	27036950	27037000	CHH	hypo
Chr1	27040350	27040400	CHG	hypo
Chr1	27040400	27040450	CHG	hypo
Chr1	27041500	27041550	CHH	hypo
Chr1	27052450	27052500	CHH	hypo
Chr1	27068200	27068250	CHH	hypo
Chr1	27094350	27094400	CHH	hypo
Chr1	27107350	27107400	CHG	hypo
Chr1	27114050	27114100	CHH	hypo
Chr1	27123200	27123250	CHH	hypo
Chr1	27129650	27129700	CHH	hypo
Chr1	27129700	27129750	CHG	hypo
Chr1	27135500	27135550	CHG	hypo
Chr1	27152600	27152650	CHG	hypo
Chr1	27153600	27153650	CHG	hypo
Chr1	27160800	27160850	CHH	hypo
Chr1	27162850	27162900	CHH	hypo
Chr1	27164200	27164250	CHH	hypo
Chr1	27164350	27164400	CHH	hypo
Chr1	27167900	27167950	CHG	hypo
Chr1	27210950	27211000	CHH	hypo
Chr1	27211050	27211100	CHH	hypo
Chr1	27219950	27220000	CHH	hypo
Chr1	27220000	27220050	CHH	hypo
Chr1	27224250	27224300	CHH	hypo
Chr1	27243150	27243200	CHH	hypo
Chr1	27254700	27254750	CHH	hypo
Chr1	27270850	27270900	CHG	hypo
Chr1	27282650	27282700	CHH	hypo
Chr1	27297500	27297550	CHH	hypo
Chr1	27303550	27303600	CHH	hypo
Chr1	27316650	27316700	CHH	hypo
Chr1	27331400	27331450	CHH	hypo
Chr1	27331800	27331850	CHH	hypo
Chr1	27334050	27334100	CHH	hypo
Chr1	27335650	27335700	CHG	hypo
Chr1	27352500	27352550	CHH	hypo
Chr1	27374300	27374350	CHH	hypo
Chr1	27391350	27391400	CHH	hypo
Chr1	27422000	27422050	CG	hypo
Chr1	27435200	27435250	CHG	hypo
Chr1	27436650	27436700	CHG	hypo
Chr1	27452150	27452200	CHG	hypo
Chr1	27456200	27456250	CHG	hypo
Chr1	27466150	27466200	CHG	hypo
Chr1	27472800	27472850	CG	hypo
Chr1	27473000	27473050	CHG	hypo
Chr1	27480900	27480950	CHH	hypo
Chr1	27480950	27481000	CHH	hypo
Chr1	27487750	27487800	CHG	hypo
Chr1	27490700	27490750	CHG	hypo
Chr1	27497550	27497600	CHH	hypo
Chr1	27498250	27498300	CHH	hypo
Chr1	27499450	27499500	CHH	hypo
Chr1	27499550	27499600	CHH	hypo
Chr1	27507800	27507850	CHH	hypo
Chr1	27508450	27508500	CHH	hypo
Chr1	27512800	27512850	CHH	hypo
Chr1	27514700	27514750	CHH	hypo
Chr1	27548450	27548500	CHG	hypo
Chr1	27618150	27618200	CHH	hypo
Chr1	27618300	27618350	CHH	hypo
Chr1	27648100	27648150	CHG	hypo
Chr1	27709600	27709650	CHH	hypo
Chr1	27713500	27713550	CHH	hypo
Chr1	27715950	27716000	CHH	hypo
Chr1	27716050	27716100	CHH	hypo
Chr1	27724450	27724500	CHH	hypo
Chr1	27726500	27726550	CHG	hypo
Chr1	27745600	27745650	CHH	hypo
Chr1	27753450	27753500	CHH	hypo
Chr1	27768300	27768350	CHH	hypo
Chr1	27798900	27798950	CHH	hypo
Chr1	27798950	27799000	CHH	hypo
Chr1	27803550	27803600	CHG	hypo
Chr1	27819400	27819450	CHG	hypo
Chr1	27830350	27830400	CHH	hypo
Chr1	27843550	27843600	CHG	hypo
Chr1	27856500	27856550	CHH	hypo
Chr1	27882650	27882700	CHH	hypo
Chr1	27916950	27917000	CHH	hypo
Chr1	27932500	27932550	CHH	hypo
Chr1	27970600	27970650	CHH	hypo
Chr1	27981700	27981750	CHG	hypo
Chr1	27999300	27999350	CHH	hypo
Chr1	27999400	27999450	CHG	hypo
Chr1	28044800	28044850	CHG	hypo
Chr1	28048250	28048300	CHH	hypo
Chr1	28068300	28068350	CHH	hypo
Chr1	28070000	28070050	CHH	hypo
Chr1	28078100	28078150	CHG	hypo
Chr1	28104450	28104500	CHH	hypo
Chr1	28115500	28115550	CHH	hypo
Chr1	28145800	28145850	CHH	hypo
Chr1	28145850	28145900	CHH	hypo
Chr1	28148200	28148250	CHH	hypo
Chr1	28159000	28159050	CHH	hypo
Chr1	28178350	28178400	CHG	hypo
Chr1	28187050	28187100	CHH	hypo
Chr1	28195950	28196000	CHH	hypo
Chr1	28239150	28239200	CHH	hypo
Chr1	28240050	28240100	CHH	hypo
Chr1	28241450	28241500	CHH	hypo
Chr1	28252900	28252950	CHH	hypo
Chr1	28255750	28255800	CHH	hypo
Chr1	28255800	28255850	CHH	hypo
Chr1	28306200	28306250	CHH	hypo
Chr1	28306500	28306550	CHG	hypo
Chr1	28317600	28317650	CHH	hypo
Chr1	28322050	28322100	CHH	hypo
Chr1	28344450	28344500	CHH	hypo
Chr1	28356950	28357000	CHH	hypo
Chr1	28361950	28362000	CHH	hypo
Chr1	28362400	28362450	CHG	hypo
Chr1	28380850	28380900	CHH	hypo
Chr1	28399950	28400000	CHH	hypo
Chr1	28411800	28411850	CHH	hypo
Chr1	28420000	28420050	CHH	hypo
Chr1	28430550	28430600	CHG	hypo
Chr1	28436400	28436450	CHG	hypo
Chr1	28444800	28444850	CHG	hypo
Chr1	28464750	28464800	CHH	hypo
Chr1	28471750	28471800	CHH	hypo
Chr1	28494350	28494400	CHH	hypo
Chr1	28501350	28501400	CHH	hypo
Chr1	28503750	28503800	CHH	hypo
Chr1	28512750	28512800	CHH	hypo
Chr1	28555400	28555450	CHH	hypo
Chr1	28590450	28590500	CHH	hypo
Chr1	28594800	28594850	CHH	hypo
Chr1	28599250	28599300	CHG	hypo
Chr1	28608750	28608800	CHH	hypo
Chr1	28608800	28608850	CHH	hypo
Chr1	28616800	28616850	CHG	hypo
Chr1	28627350	28627400	CHG	hypo
Chr1	28627350	28627400	CHH	hypo
Chr1	28628050	28628100	CHH	hypo
Chr1	28628350	28628400	CHH	hypo
Chr1	28642750	28642800	CHH	hypo
Chr1	28643700	28643750	CHH	hypo
Chr1	28650900	28650950	CHH	hypo
Chr1	28663000	28663050	CHH	hypo
Chr1	28779000	28779050	CHG	hypo
Chr1	28786450	28786500	CHG	hypo
Chr1	28792350	28792400	CHH	hypo
Chr1	28794250	28794300	CHH	hypo
Chr1	28819400	28819450	CHH	hypo
Chr1	28833400	28833450	CHH	hypo
Chr1	28838600	28838650	CHH	hypo
Chr1	28854700	28854750	CHG	hypo
Chr1	28867200	28867250	CHH	hypo
Chr1	28868650	28868700	CHG	hypo
Chr1	28868800	28868850	CHG	hypo
Chr1	28883700	28883750	CHG	hypo
Chr1	28897650	28897700	CHH	hypo
Chr1	28898800	28898850	CHH	hypo
Chr1	28916800	28916850	CHH	hypo
Chr1	28926750	28926800	CHH	hypo
Chr1	28927550	28927600	CHH	hypo
Chr1	28928750	28928800	CHH	hypo
Chr1	28930650	28930700	CHH	hypo
Chr1	28930800	28930850	CHG	hypo
Chr1	28930850	28930900	CHG	hypo
Chr1	28930850	28930900	CHH	hypo
Chr1	28941500	28941550	CHH	hypo
Chr1	28945000	28945050	CHH	hypo
Chr1	28961500	28961550	CHH	hypo
Chr1	28963150	28963200	CHH	hypo
Chr1	28965900	28965950	CHH	hypo
Chr1	28966100	28966150	CHH	hypo
Chr1	28988650	28988700	CHG	hypo
Chr1	28993050	28993100	CHH	hypo
Chr1	29048300	29048350	CHH	hypo
Chr1	29060950	29061000	CHH	hypo
Chr1	29063050	29063100	CHH	hypo
Chr1	29063100	29063150	CHH	hypo
Chr1	29063150	29063200	CHH	hypo
Chr1	29064800	29064850	CHH	hypo
Chr1	29064850	29064900	CHH	hypo
Chr1	29076600	29076650	CHH	hypo
Chr1	29098600	29098650	CHG	hypo
Chr1	29103650	29103700	CHG	hypo
Chr1	29109350	29109400	CHH	hypo
Chr1	29125600	29125650	CHH	hypo
Chr1	29128650	29128700	CHH	hypo
Chr1	29134750	29134800	CHH	hypo
Chr1	29163150	29163200	CHH	hypo
Chr1	29165150	29165200	CHG	hypo
Chr1	29172400	29172450	CHH	hypo
Chr1	29172650	29172700	CHG	hypo
Chr1	29188250	29188300	CHG	hypo
Chr1	29188500	29188550	CHG	hypo
Chr1	29209750	29209800	CHH	hypo
Chr1	29210950	29211000	CHG	hypo
Chr1	29222000	29222050	CHH	hypo
Chr1	29222100	29222150	CHH	hypo
Chr1	29324650	29324700	CHH	hypo
Chr1	29338900	29338950	CHH	hypo
Chr1	29344050	29344100	CHG	hypo
Chr1	29378150	29378200	CHH	hypo
Chr1	29388600	29388650	CHH	hypo
Chr1	29399950	29400000	CHH	hypo
Chr1	29404800	29404850	CHH	hypo
Chr1	29425250	29425300	CHG	hypo
Chr1	29468300	29468350	CHH	hypo
Chr1	29474000	29474050	CHG	hypo
Chr1	29495750	29495800	CHG	hypo
Chr1	29511000	29511050	CHG	hypo
Chr1	29519150	29519200	CHH	hypo
Chr1	29582100	29582150	CHG	hypo
Chr1	29586550	29586600	CHH	hypo
Chr1	29595900	29595950	CHH	hypo
Chr1	29614850	29614900	CHH	hypo
Chr1	29618850	29618900	CHH	hypo
Chr1	29634400	29634450	CHH	hypo
Chr1	29634450	29634500	CHH	hypo
Chr1	29644200	29644250	CHH	hypo
Chr1	29686000	29686050	CHG	hypo
Chr1	29689350	29689400	CHG	hypo
Chr1	29702750	29702800	CHG	hypo
Chr1	29706000	29706050	CHG	hypo
Chr1	29720600	29720650	CHH	hypo
Chr1	29721800	29721850	CHH	hypo
Chr1	29722100	29722150	CHH	hypo
Chr1	29726200	29726250	CHH	hypo
Chr1	29780700	29780750	CHH	hypo
Chr1	29812700	29812750	CHH	hypo
Chr1	29864800	29864850	CHH	hypo
Chr1	29879650	29879700	CHG	hypo
Chr1	29879800	29879850	CHG	hypo
Chr1	29880150	29880200	CHH	hypo
Chr1	29883950	29884000	CHG	hypo
Chr1	29886700	29886750	CHH	hypo
Chr1	29889700	29889750	CHH	hypo
Chr1	29893900	29893950	CHH	hypo
Chr1	29920800	29920850	CHH	hypo
[truncated: 53,551 more rows]

## Sheet: ER-2-versus-1
Supplementary Table 4. Differentially methylated regions identified in this study
Chromosome	Start site	End site	Context	Type
Chr1	34650	34700	CHH	hypo
Chr1	56200	56250	CG	hypo
Chr1	92600	92650	CHH	hypo
Chr1	94150	94200	CHH	hypo
Chr1	116150	116200	CG	hypo
Chr1	116650	116700	CHH	hypo
Chr1	176850	176900	CHH	hypo
Chr1	177750	177800	CHH	hypo
Chr1	241250	241300	CG	hypo
Chr1	259850	259900	CHH	hypo
Chr1	280100	280150	CHG	hypo
Chr1	285700	285750	CHH	hypo
Chr1	319000	319050	CHH	hypo
Chr1	352400	352450	CHH	hypo
Chr1	405850	405900	CHH	hypo
Chr1	406000	406050	CHG	hypo
Chr1	411450	411500	CHG	hypo
Chr1	434450	434500	CG	hypo
Chr1	490400	490450	CHG	hypo
Chr1	575100	575150	CHH	hypo
Chr1	614850	614900	CHH	hypo
Chr1	676250	676300	CHH	hypo
Chr1	684550	684600	CHG	hypo
Chr1	688350	688400	CHH	hypo
Chr1	712100	712150	CHH	hypo
Chr1	752000	752050	CHG	hypo
Chr1	777650	777700	CHG	hypo
Chr1	799300	799350	CHG	hypo
Chr1	819400	819450	CHG	hypo
Chr1	967450	967500	CHH	hypo
Chr1	972100	972150	CHH	hypo
Chr1	992350	992400	CHH	hypo
Chr1	1037200	1037250	CHG	hypo
Chr1	1113050	1113100	CHG	hypo
Chr1	1118350	1118400	CHH	hypo
Chr1	1127750	1127800	CHH	hypo
Chr1	1204800	1204850	CHH	hypo
Chr1	1245000	1245050	CHG	hypo
Chr1	1253900	1253950	CHH	hypo
Chr1	1280600	1280650	CHG	hypo
Chr1	1285300	1285350	CHG	hypo
Chr1	1298100	1298150	CHH	hypo
Chr1	1305450	1305500	CHH	hypo
Chr1	1344350	1344400	CHH	hypo
Chr1	1356450	1356500	CHG	hypo
Chr1	1364600	1364650	CHH	hypo
Chr1	1445550	1445600	CG	hypo
Chr1	1543900	1543950	CHG	hypo
Chr1	1554900	1554950	CHH	hypo
Chr1	1606450	1606500	CHH	hypo
Chr1	1616300	1616350	CHG	hypo
Chr1	1619550	1619600	CHG	hypo
Chr1	1629650	1629700	CHH	hypo
Chr1	1630450	1630500	CHG	hypo
Chr1	1664550	1664600	CHG	hypo
Chr1	1665800	1665850	CHH	hypo
Chr1	1679550	1679600	CHH	hypo
Chr1	1692550	1692600	CHH	hypo
Chr1	1791750	1791800	CHH	hypo
Chr1	1795050	1795100	CHH	hypo
Chr1	1843450	1843500	CHH	hypo
Chr1	1874550	1874600	CHH	hypo
Chr1	1881100	1881150	CHG	hypo
Chr1	1881550	1881600	CHH	hypo
Chr1	1884150	1884200	CHH	hypo
Chr1	1895150	1895200	CHH	hypo
Chr1	1923650	1923700	CHH	hypo
Chr1	1924750	1924800	CHG	hypo
Chr1	1947000	1947050	CHG	hypo
Chr1	1992450	1992500	CHH	hypo
Chr1	1993000	1993050	CHH	hypo
Chr1	2032300	2032350	CHH	hypo
Chr1	2044500	2044550	CHG	hypo
Chr1	2089950	2090000	CHH	hypo
Chr1	2114550	2114600	CHH	hypo
Chr1	2118300	2118350	CHH	hypo
Chr1	2123450	2123500	CHH	hypo
Chr1	2133600	2133650	CHG	hypo
Chr1	2144900	2144950	CHH	hypo
Chr1	2180150	2180200	CHH	hypo
Chr1	2182200	2182250	CHH	hypo
Chr1	2230400	2230450	CHH	hypo
Chr1	2291900	2291950	CHH	hypo
Chr1	2361000	2361050	CG	hypo
Chr1	2397550	2397600	CHH	hypo
Chr1	2397600	2397650	CHH	hypo
Chr1	2413950	2414000	CHH	hypo
Chr1	2417650	2417700	CHG	hypo
Chr1	2451800	2451850	CHH	hypo
Chr1	2468900	2468950	CHG	hypo
Chr1	2469650	2469700	CG	hypo
Chr1	2490300	2490350	CHG	hypo
Chr1	2492400	2492450	CHH	hypo
Chr1	2503550	2503600	CHH	hypo
Chr1	2552500	2552550	CHH	hypo
Chr1	2555650	2555700	CHG	hypo
Chr1	2585000	2585050	CHG	hypo
Chr1	2675750	2675800	CHG	hypo
Chr1	2741000	2741050	CHH	hypo
Chr1	2756750	2756800	CHH	hypo
Chr1	2850250	2850300	CHH	hypo
Chr1	2862300	2862350	CHH	hypo
Chr1	2996700	2996750	CHH	hypo
Chr1	3008300	3008350	CHH	hypo
Chr1	3029500	3029550	CHH	hypo
Chr1	3142750	3142800	CHH	hypo
Chr1	3322200	3322250	CHG	hypo
Chr1	3369450	3369500	CHH	hypo
Chr1	3373800	3373850	CHH	hypo
Chr1	3403600	3403650	CHH	hypo
Chr1	3416400	3416450	CHH	hypo
Chr1	3439100	3439150	CHH	hypo
Chr1	3456600	3456650	CHH	hypo
Chr1	3456650	3456700	CHH	hypo
Chr1	3497700	3497750	CHG	hypo
Chr1	3518050	3518100	CHH	hypo
Chr1	3536850	3536900	CHH	hypo
Chr1	3543100	3543150	CHH	hypo
Chr1	3546800	3546850	CHH	hypo
Chr1	3547050	3547100	CHH	hypo
Chr1	3553950	3554000	CHH	hypo
Chr1	3617000	3617050	CHH	hypo
Chr1	3674300	3674350	CHH	hypo
Chr1	3709300	3709350	CHH	hypo
Chr1	3709700	3709750	CHH	hypo
Chr1	3729600	3729650	CHH	hypo
Chr1	3733300	3733350	CHH	hypo
Chr1	3763000	3763050	CHG	hypo
Chr1	3765100	3765150	CHG	hypo
Chr1	3778750	3778800	CHH	hypo
Chr1	3814300	3814350	CHH	hypo
Chr1	3850650	3850700	CHH	hypo
Chr1	3869400	3869450	CHG	hypo
Chr1	3872050	3872100	CHG	hypo
Chr1	3884300	3884350	CHH	hypo
Chr1	3888150	3888200	CHG	hypo
Chr1	3892250	3892300	CHH	hypo
Chr1	3918650	3918700	CG	hypo
Chr1	3930250	3930300	CHG	hypo
Chr1	3936050	3936100	CHH	hypo
Chr1	3944100	3944150	CHH	hypo
Chr1	4025700	4025750	CHG	hypo
Chr1	4047400	4047450	CHG	hypo
Chr1	4167050	4167100	CHH	hypo
Chr1	4186350	4186400	CHH	hypo
Chr1	4196300	4196350	CHH	hypo
Chr1	4252200	4252250	CHH	hypo
Chr1	4262100	4262150	CG	hypo
Chr1	4305250	4305300	CHH	hypo
Chr1	4316250	4316300	CG	hypo
Chr1	4328400	4328450	CG	hypo
Chr1	4353950	4354000	CHG	hypo
Chr1	4358500	4358550	CHG	hypo
Chr1	4370800	4370850	CHH	hypo
Chr1	4440100	4440150	CHH	hypo
Chr1	4442500	4442550	CHH	hypo
Chr1	4494000	4494050	CHH	hypo
Chr1	4505650	4505700	CHG	hypo
Chr1	4506100	4506150	CHG	hypo
Chr1	4533350	4533400	CHH	hypo
Chr1	4541800	4541850	CHH	hypo
Chr1	4563100	4563150	CHG	hypo
Chr1	4578500	4578550	CHH	hypo
Chr1	4645450	4645500	CHH	hypo
Chr1	4696700	4696750	CHH	hypo
Chr1	4748950	4749000	CHH	hypo
Chr1	4807750	4807800	CHG	hypo
Chr1	4825000	4825050	CHH	hypo
Chr1	4837550	4837600	CHH	hypo
Chr1	4857700	4857750	CHG	hypo
Chr1	4905150	4905200	CHH	hypo
Chr1	4917250	4917300	CHH	hypo
Chr1	4922150	4922200	CHG	hypo
Chr1	4956150	4956200	CHH	hypo
Chr1	4959350	4959400	CHH	hypo
Chr1	4990400	4990450	CHH	hypo
Chr1	4998300	4998350	CHG	hypo
Chr1	5000700	5000750	CHG	hypo
Chr1	5011950	5012000	CHH	hypo
Chr1	5066450	5066500	CHH	hypo
Chr1	5069350	5069400	CHG	hypo
Chr1	5087000	5087050	CHG	hypo
Chr1	5104650	5104700	CHH	hypo
Chr1	5119800	5119850	CG	hypo
Chr1	5144900	5144950	CHH	hypo
Chr1	5167400	5167450	CHG	hypo
Chr1	5170950	5171000	CG	hypo
Chr1	5172150	5172200	CHG	hypo
Chr1	5186900	5186950	CHH	hypo
Chr1	5188300	5188350	CG	hypo
Chr1	5194100	5194150	CHG	hypo
Chr1	5206550	5206600	CHH	hypo
Chr1	5232800	5232850	CHG	hypo
Chr1	5252800	5252850	CHH	hypo
Chr1	5277850	5277900	CHH	hypo
Chr1	5302750	5302800	CHH	hypo
Chr1	5304050	5304100	CHG	hypo
Chr1	5348450	5348500	CHH	hypo
Chr1	5366100	5366150	CHH	hypo
Chr1	5375700	5375750	CHH	hypo
Chr1	5399100	5399150	CHH	hypo
Chr1	5405650	5405700	CHH	hypo
Chr1	5409250	5409300	CHH	hypo
Chr1	5451900	5451950	CHH	hypo
Chr1	5481700	5481750	CHH	hypo
Chr1	5534650	5534700	CHG	hypo
Chr1	5557250	5557300	CHH	hypo
Chr1	5607250	5607300	CHH	hypo
Chr1	5615450	5615500	CHH	hypo
Chr1	5627300	5627350	CHG	hypo
Chr1	5637800	5637850	CHH	hypo
Chr1	5637900	5637950	CHH	hypo
Chr1	5642400	5642450	CHH	hypo
Chr1	5648550	5648600	CHH	hypo
Chr1	5649350	5649400	CHH	hypo
Chr1	5664800	5664850	CHH	hypo
Chr1	5693200	5693250	CHG	hypo
Chr1	5693250	5693300	CHG	hypo
Chr1	5711900	5711950	CHG	hypo
Chr1	5713250	5713300	CHH	hypo
Chr1	5716850	5716900	CHH	hypo
Chr1	5731450	5731500	CHG	hypo
Chr1	5756900	5756950	CHG	hypo
Chr1	5791100	5791150	CHH	hypo
Chr1	5807050	5807100	CHG	hypo
Chr1	5832500	5832550	CHH	hypo
Chr1	5861700	5861750	CHG	hypo
Chr1	5903750	5903800	CHH	hypo
Chr1	5904700	5904750	CHG	hypo
Chr1	5955450	5955500	CG	hypo
Chr1	5988000	5988050	CHG	hypo
Chr1	5999400	5999450	CHH	hypo
Chr1	6010450	6010500	CHH	hypo
Chr1	6010600	6010650	CHH	hypo
Chr1	6015050	6015100	CHH	hypo
Chr1	6050650	6050700	CHG	hypo
Chr1	6054250	6054300	CHG	hypo
Chr1	6108200	6108250	CHH	hypo
Chr1	6110500	6110550	CHH	hypo
Chr1	6119200	6119250	CHH	hypo
Chr1	6190300	6190350	CHH	hypo
Chr1	6213600	6213650	CHH	hypo
Chr1	6227450	6227500	CHH	hypo
Chr1	6230500	6230550	CHG	hypo
Chr1	6287800	6287850	CHG	hypo
Chr1	6299650	6299700	CHG	hypo
Chr1	6313350	6313400	CHG	hypo
Chr1	6330250	6330300	CHG	hypo
Chr1	6336150	6336200	CHH	hypo
Chr1	6359500	6359550	CHH	hypo
Chr1	6361100	6361150	CHG	hypo
Chr1	6363800	6363850	CHH	hypo
Chr1	6368900	6368950	CHH	hypo
Chr1	6384550	6384600	CHG	hypo
Chr1	6394100	6394150	CHH	hypo
Chr1	6416000	6416050	CHH	hypo
Chr1	6427850	6427900	CHG	hypo
Chr1	6434050	6434100	CHH	hypo
Chr1	6455000	6455050	CHH	hypo
Chr1	6493250	6493300	CHH	hypo
Chr1	6605050	6605100	CHH	hypo
Chr1	6605150	6605200	CHH	hypo
Chr1	6605650	6605700	CHG	hypo
Chr1	6618900	6618950	CHH	hypo
Chr1	6621300	6621350	CHG	hypo
Chr1	6621600	6621650	CHG	hypo
Chr1	6621650	6621700	CHG	hypo
Chr1	6621750	6621800	CHG	hypo
Chr1	6630800	6630850	CHH	hypo
Chr1	6632150	6632200	CG	hypo
Chr1	6705100	6705150	CHG	hypo
Chr1	6777600	6777650	CHG	hypo
Chr1	6873900	6873950	CHH	hypo
Chr1	6878850	6878900	CHH	hypo
Chr1	6915350	6915400	CHH	hypo
Chr1	6949600	6949650	CHH	hypo
Chr1	6982150	6982200	CHH	hypo
Chr1	7005300	7005350	CHH	hypo
Chr1	7036750	7036800	CHG	hypo
Chr1	7036750	7036800	CHH	hypo
Chr1	7077150	7077200	CHH	hypo
Chr1	7079850	7079900	CHG	hypo
Chr1	7080000	7080050	CHG	hypo
Chr1	7103700	7103750	CHH	hypo
Chr1	7103750	7103800	CG	hypo
Chr1	7114800	7114850	CHH	hypo
Chr1	7175250	7175300	CHH	hypo
Chr1	7177900	7177950	CG	hypo
Chr1	7199950	7200000	CHG	hypo
Chr1	7230100	7230150	CHH	hypo
Chr1	7248100	7248150	CHG	hypo
Chr1	7305850	7305900	CHH	hypo
Chr1	7311300	7311350	CHG	hypo
Chr1	7315050	7315100	CHH	hypo
Chr1	7412300	7412350	CG	hypo
Chr1	7477200	7477250	CHH	hypo
Chr1	7483150	7483200	CHG	hypo
Chr1	7556950	7557000	CHH	hypo
Chr1	7557000	7557050	CHH	hypo
Chr1	7563350	7563400	CHG	hypo
Chr1	7601750	7601800	CHH	hypo
Chr1	7605050	7605100	CHH	hypo
Chr1	7607400	7607450	CHH	hypo
Chr1	7612300	7612350	CHH	hypo
Chr1	7614600	7614650	CHG	hypo
Chr1	7625000	7625050	CHH	hypo
Chr1	7638300	7638350	CHG	hypo
Chr1	7662100	7662150	CHH	hypo
Chr1	7676450	7676500	CHH	hypo
Chr1	7709100	7709150	CG	hypo
Chr1	7736900	7736950	CHH	hypo
Chr1	7766700	7766750	CHH	hypo
Chr1	7766800	7766850	CHH	hypo
Chr1	7795900	7795950	CHH	hypo
Chr1	7915950	7916000	CHG	hypo
Chr1	7933900	7933950	CHH	hypo
Chr1	7955250	7955300	CHG	hypo
Chr1	7962750	7962800	CHH	hypo
Chr1	7976150	7976200	CHH	hypo
Chr1	8074200	8074250	CHG	hypo
Chr1	8076400	8076450	CHH	hypo
Chr1	8137100	8137150	CG	hypo
Chr1	8159350	8159400	CHH	hypo
Chr1	8161700	8161750	CHH	hypo
Chr1	8178250	8178300	CHH	hypo
Chr1	8189300	8189350	CHH	hypo
Chr1	8189350	8189400	CHH	hypo
Chr1	8200350	8200400	CG	hypo
Chr1	8206500	8206550	CHH	hypo
Chr1	8206650	8206700	CG	hypo
Chr1	8238200	8238250	CHG	hypo
Chr1	8267800	8267850	CHG	hypo
Chr1	8303100	8303150	CHH	hypo
Chr1	8308650	8308700	CHH	hypo
Chr1	8310050	8310100	CG	hypo
Chr1	8322100	8322150	CHH	hypo
Chr1	8346600	8346650	CHH	hypo
Chr1	8352950	8353000	CHG	hypo
Chr1	8363800	8363850	CHH	hypo
Chr1	8375750	8375800	CHH	hypo
Chr1	8435100	8435150	CHH	hypo
Chr1	8438750	8438800	CHG	hypo
Chr1	8454450	8454500	CHG	hypo
Chr1	8484050	8484100	CG	hypo
Chr1	8507200	8507250	CHG	hypo
Chr1	8519450	8519500	CHH	hypo
Chr1	8537550	8537600	CHG	hypo
Chr1	8537700	8537750	CHH	hypo
Chr1	8612150	8612200	CHG	hypo
Chr1	8612200	8612250	CHH	hypo
Chr1	8648600	8648650	CHH	hypo
Chr1	8649400	8649450	CHH	hypo
Chr1	8650050	8650100	CHH	hypo
Chr1	8704400	8704450	CHH	hypo
Chr1	8710850	8710900	CHG	hypo
Chr1	8712400	8712450	CHH	hypo
Chr1	8715800	8715850	CHH	hypo
Chr1	8808400	8808450	CHH	hypo
Chr1	8847450	8847500	CHG	hypo
Chr1	8968350	8968400	CHH	hypo
Chr1	8969300	8969350	CHH	hypo
Chr1	8985750	8985800	CHH	hypo
Chr1	8990700	8990750	CHH	hypo
Chr1	8993600	8993650	CHG	hypo
Chr1	9000600	9000650	CHH	hypo
Chr1	9020350	9020400	CHH	hypo
Chr1	9111600	9111650	CHG	hypo
Chr1	9142650	9142700	CHH	hypo
Chr1	9149700	9149750	CHG	hypo
Chr1	9150400	9150450	CHH	hypo
Chr1	9154650	9154700	CHH	hypo
Chr1	9178600	9178650	CG	hypo
Chr1	9199900	9199950	CHH	hypo
Chr1	9200550	9200600	CHH	hypo
Chr1	9212850	9212900	CHH	hypo
Chr1	9212950	9213000	CHH	hypo
Chr1	9257400	9257450	CHG	hypo
Chr1	9273650	9273700	CHH	hypo
Chr1	9390500	9390550	CG	hypo
Chr1	9440450	9440500	CHG	hypo
Chr1	9440550	9440600	CHG	hypo
Chr1	9452900	9452950	CHG	hypo
Chr1	9593300	9593350	CHH	hypo
Chr1	9598900	9598950	CHH	hypo
Chr1	9712850	9712900	CHH	hypo
Chr1	9731300	9731350	CHH	hypo
Chr1	9759400	9759450	CHG	hypo
Chr1	9768700	9768750	CHH	hypo
Chr1	9768950	9769000	CHH	hypo
Chr1	9774100	9774150	CHH	hypo
Chr1	9775050	9775100	CHG	hypo
Chr1	9788800	9788850	CHG	hypo
Chr1	9900650	9900700	CHH	hypo
Chr1	9921800	9921850	CHH	hypo
Chr1	9928750	9928800	CHH	hypo
Chr1	9975200	9975250	CHH	hypo
Chr1	10027500	10027550	CHH	hypo
Chr1	10059950	10060000	CHG	hypo
Chr1	10079300	10079350	CHH	hypo
Chr1	10085050	10085100	CHG	hypo
Chr1	10090950	10091000	CHG	hypo
Chr1	10107100	10107150	CHG	hypo
Chr1	10128150	10128200	CHH	hypo
Chr1	10150650	10150700	CHG	hypo
Chr1	10165900	10165950	CHH	hypo
Chr1	10165950	10166000	CHG	hypo
Chr1	10167300	10167350	CHH	hypo
Chr1	10184600	10184650	CHG	hypo
Chr1	10184650	10184700	CG	hypo
Chr1	10189300	10189350	CHH	hypo
Chr1	10204950	10205000	CHH	hypo
Chr1	10213850	10213900	CHH	hypo
Chr1	10226850	10226900	CHG	hypo
Chr1	10258000	10258050	CHH	hypo
Chr1	10260950	10261000	CHH	hypo
Chr1	10303300	10303350	CHH	hypo
Chr1	10308900	10308950	CHG	hypo
Chr1	10327600	10327650	CHG	hypo
Chr1	10330100	10330150	CHH	hypo
Chr1	10334600	10334650	CHG	hypo
Chr1	10334700	10334750	CHG	hypo
Chr1	10355150	10355200	CHG	hypo
Chr1	10358850	10358900	CHG	hypo
Chr1	10374000	10374050	CHG	hypo
Chr1	10374650	10374700	CHH	hypo
Chr1	10396850	10396900	CHH	hypo
Chr1	10398600	10398650	CHH	hypo
Chr1	10442800	10442850	CHG	hypo
Chr1	10457700	10457750	CHH	hypo
Chr1	10491450	10491500	CHH	hypo
Chr1	10496050	10496100	CHH	hypo
Chr1	10502850	10502900	CHG	hypo
Chr1	10522650	10522700	CHH	hypo
Chr1	10524150	10524200	CHH	hypo
Chr1	10549850	10549900	CHH	hypo
Chr1	10573450	10573500	CHH	hypo
Chr1	10573700	10573750	CHG	hypo
Chr1	10597850	10597900	CHG	hypo
Chr1	10604300	10604350	CHH	hypo
Chr1	10616050	10616100	CHH	hypo
Chr1	10617300	10617350	CHG	hypo
Chr1	10622000	10622050	CHG	hypo
Chr1	10656900	10656950	CHG	hypo
Chr1	10685350	10685400	CHG	hypo
Chr1	10728400	10728450	CHH	hypo
Chr1	10769650	10769700	CHG	hypo
Chr1	10778250	10778300	CHG	hypo
Chr1	10891150	10891200	CHG	hypo
Chr1	10893700	10893750	CHH	hypo
Chr1	10901700	10901750	CHG	hypo
Chr1	10957250	10957300	CHG	hypo
Chr1	10987450	10987500	CHH	hypo
Chr1	10993050	10993100	CHG	hypo
Chr1	11009250	11009300	CHH	hypo
Chr1	11084350	11084400	CHH	hypo
Chr1	11104450	11104500	CHG	hypo
Chr1	11104500	11104550	CHG	hypo
Chr1	11113950	11114000	CG	hypo
Chr1	11122250	11122300	CG	hypo
Chr1	11125250	11125300	CHG	hypo
Chr1	11146350	11146400	CHG	hypo
Chr1	11172100	11172150	CHH	hypo
Chr1	11183100	11183150	CHG	hypo
Chr1	11195500	11195550	CHG	hypo
Chr1	11225250	11225300	CHH	hypo
Chr1	11342100	11342150	CG	hypo
Chr1	11366000	11366050	CHH	hypo
Chr1	11435900	11435950	CHG	hypo
Chr1	11444250	11444300	CHH	hypo
Chr1	11461050	11461100	CHH	hypo
Chr1	11478450	11478500	CHG	hypo
Chr1	11479100	11479150	CHG	hypo
Chr1	11545750	11545800	CHH	hypo
Chr1	11579500	11579550	CHH	hypo
Chr1	11615400	11615450	CHG	hypo
Chr1	11649100	11649150	CHH	hypo
Chr1	11704900	11704950	CHH	hypo
Chr1	11756400	11756450	CHH	hypo
Chr1	11756450	11756500	CHG	hypo
Chr1	11768650	11768700	CHG	hypo
Chr1	11777000	11777050	CHH	hypo
Chr1	11777650	11777700	CHG	hypo
Chr1	11786150	11786200	CG	hypo
Chr1	11786150	11786200	CHH	hypo
Chr1	11798650	11798700	CHH	hypo
Chr1	11822800	11822850	CHG	hypo
Chr1	11841050	11841100	CHH	hypo
Chr1	11846850	11846900	CHG	hypo
Chr1	11863000	11863050	CHH	hypo
Chr1	11913550	11913600	CHG	hypo
Chr1	11924900	11924950	CHG	hypo
Chr1	11932650	11932700	CHG	hypo
Chr1	11941000	11941050	CHH	hypo
Chr1	11985800	11985850	CHH	hypo
Chr1	11993900	11993950	CHG	hypo
Chr1	12026600	12026650	CHG	hypo
Chr1	12027350	12027400	CHH	hypo
Chr1	12065850	12065900	CHH	hypo
Chr1	12150000	12150050	CHG	hypo
Chr1	12168500	12168550	CHG	hypo
Chr1	12171200	12171250	CHH	hypo
Chr1	12180450	12180500	CHG	hypo
Chr1	12194400	12194450	CHG	hypo
Chr1	12223350	12223400	CHG	hypo
Chr1	12223700	12223750	CHG	hypo
Chr1	12226450	12226500	CHG	hypo
Chr1	12232850	12232900	CHH	hypo
Chr1	12264500	12264550	CHH	hypo
Chr1	12276900	12276950	CHG	hypo
Chr1	12311300	12311350	CHH	hypo
Chr1	12316200	12316250	CHH	hypo
Chr1	12318850	12318900	CHH	hypo
Chr1	12324750	12324800	CHH	hypo
Chr1	12334600	12334650	CHH	hypo
Chr1	12353600	12353650	CHH	hypo
Chr1	12358300	12358350	CG	hypo
Chr1	12369550	12369600	CHH	hypo
Chr1	12408250	12408300	CHH	hypo
Chr1	12434650	12434700	CHG	hypo
Chr1	12438200	12438250	CHG	hypo
Chr1	12494500	12494550	CHG	hypo
Chr1	12521150	12521200	CHG	hypo
Chr1	12554450	12554500	CHG	hypo
Chr1	12559800	12559850	CHH	hypo
Chr1	12570450	12570500	CHG	hypo
Chr1	12572100	12572150	CHG	hypo
Chr1	12642050	12642100	CG	hypo
Chr1	12654600	12654650	CHH	hypo
Chr1	12694500	12694550	CHH	hypo
Chr1	12717650	12717700	CHH	hypo
Chr1	12733750	12733800	CHH	hypo
Chr1	12807350	12807400	CHH	hypo
Chr1	12813550	12813600	CHG	hypo
Chr1	12856550	12856600	CHH	hypo
Chr1	12887200	12887250	CHG	hypo
Chr1	12908750	12908800	CHG	hypo
Chr1	12946900	12946950	CHG	hypo
Chr1	12970100	12970150	CHG	hypo
Chr1	12970500	12970550	CHH	hypo
Chr1	12978900	12978950	CG	hypo
Chr1	12989000	12989050	CHG	hypo
Chr1	13011550	13011600	CHG	hypo
Chr1	13065200	13065250	CHH	hypo
Chr1	13089550	13089600	CHG	hypo
Chr1	13123600	13123650	CHG	hypo
Chr1	13155000	13155050	CHG	hypo
Chr1	13187300	13187350	CHG	hypo
Chr1	13215900	13215950	CHG	hypo
Chr1	13232400	13232450	CHH	hypo
Chr1	13263000	13263050	CHG	hypo
Chr1	13289900	13289950	CHH	hypo
Chr1	13312000	13312050	CHG	hypo
Chr1	13358000	13358050	CHG	hypo
Chr1	13376850	13376900	CHG	hypo
Chr1	13406600	13406650	CHH	hypo
Chr1	13406650	13406700	CHH	hypo
Chr1	13416750	13416800	CHG	hypo
Chr1	13416800	13416850	CHG	hypo
Chr1	13425050	13425100	CHH	hypo
Chr1	13430300	13430350	CG	hypo
Chr1	13438950	13439000	CHH	hypo
Chr1	13460900	13460950	CHH	hypo
Chr1	13474100	13474150	CHH	hypo
Chr1	13549450	13549500	CHH	hypo
Chr1	13549900	13549950	CHH	hypo
Chr1	13582200	13582250	CHH	hypo
Chr1	13589450	13589500	CG	hypo
Chr1	13607700	13607750	CHH	hypo
Chr1	13634800	13634850	CHH	hypo
Chr1	13665450	13665500	CHH	hypo
Chr1	13712100	13712150	CHH	hypo
Chr1	13715500	13715550	CHG	hypo
Chr1	13721750	13721800	CHH	hypo
Chr1	13739150	13739200	CG	hypo
Chr1	13782900	13782950	CHG	hypo
Chr1	13782950	13783000	CHG	hypo
Chr1	13822200	13822250	CG	hypo
Chr1	13835600	13835650	CHG	hypo
Chr1	13849900	13849950	CHH	hypo
Chr1	13851550	13851600	CHH	hypo
Chr1	13856350	13856400	CHH	hypo
Chr1	13913000	13913050	CHH	hypo
Chr1	13977350	13977400	CHH	hypo
Chr1	13984050	13984100	CHH	hypo
Chr1	14003050	14003100	CHG	hypo
Chr1	14011150	14011200	CHG	hypo
Chr1	14046650	14046700	CHG	hypo
Chr1	14092550	14092600	CHG	hypo
Chr1	14097050	14097100	CHG	hypo
Chr1	14105950	14106000	CHG	hypo
Chr1	14139600	14139650	CHH	hypo
Chr1	14143200	14143250	CHG	hypo
Chr1	14154850	14154900	CHG	hypo
Chr1	14190400	14190450	CHG	hypo
Chr1	14243250	14243300	CHG	hypo
Chr1	14260200	14260250	CHG	hypo
Chr1	14286200	14286250	CHH	hypo
Chr1	14345300	14345350	CG	hypo
Chr1	14376500	14376550	CHH	hypo
Chr1	14388950	14389000	CHG	hypo
Chr1	14405900	14405950	CHH	hypo
Chr1	14420900	14420950	CHH	hypo
Chr1	14461850	14461900	CHH	hypo
Chr1	14463900	14463950	CG	hypo
Chr1	14478550	14478600	CHH	hypo
Chr1	14488450	14488500	CHG	hypo
Chr1	14511850	14511900	CHH	hypo
Chr1	14628450	14628500	CHG	hypo
Chr1	14638900	14638950	CHH	hypo
Chr1	14657100	14657150	CHG	hypo
Chr1	14686750	14686800	CHH	hypo
Chr1	14714550	14714600	CHG	hypo
Chr1	14749400	14749450	CHG	hypo
Chr1	14759150	14759200	CHH	hypo
Chr1	14779500	14779550	CHH	hypo
Chr1	14779800	14779850	CHH	hypo
Chr1	14785800	14785850	CHG	hypo
Chr1	14788850	14788900	CHH	hypo
Chr1	14788900	14788950	CHH	hypo
Chr1	14865250	14865300	CHG	hypo
Chr1	14892100	14892150	CHH	hypo
Chr1	14904800	14904850	CHG	hypo
Chr1	14905200	14905250	CHG	hypo
Chr1	14950100	14950150	CHG	hypo
Chr1	14953750	14953800	CHG	hypo
Chr1	15016200	15016250	CHH	hypo
Chr1	15050850	15050900	CHH	hypo
Chr1	15091700	15091750	CHG	hypo
Chr1	15112300	15112350	CHG	hypo
Chr1	15112400	15112450	CHH	hypo
Chr1	15113800	15113850	CHG	hypo
Chr1	15234000	15234050	CHH	hypo
Chr1	15250300	15250350	CHG	hypo
Chr1	15250700	15250750	CHH	hypo
Chr1	15265150	15265200	CHG	hypo
Chr1	15304900	15304950	CHG	hypo
Chr1	15306200	15306250	CHG	hypo
Chr1	15313400	15313450	CHG	hypo
Chr1	15345600	15345650	CHH	hypo
Chr1	15379100	15379150	CHH	hypo
Chr1	15379150	15379200	CHH	hypo
Chr1	15399700	15399750	CHH	hypo
Chr1	15401750	15401800	CHG	hypo
Chr1	15408700	15408750	CHG	hypo
Chr1	15479400	15479450	CHG	hypo
Chr1	15499950	15500000	CHH	hypo
Chr1	15531000	15531050	CHG	hypo
Chr1	15543200	15543250	CHG	hypo
Chr1	15546850	15546900	CHH	hypo
Chr1	15552100	15552150	CHG	hypo
Chr1	15552900	15552950	CHG	hypo
Chr1	15559100	15559150	CHH	hypo
Chr1	15574900	15574950	CHG	hypo
Chr1	15586800	15586850	CHG	hypo
Chr1	15613100	15613150	CHG	hypo
Chr1	15617000	15617050	CG	hypo
Chr1	15668900	15668950	CHG	hypo
Chr1	15685550	15685600	CHG	hypo
Chr1	15688250	15688300	CHH	hypo
Chr1	15711900	15711950	CHG	hypo
Chr1	15752450	15752500	CHH	hypo
Chr1	15763550	15763600	CHG	hypo
Chr1	15787950	15788000	CHG	hypo
Chr1	15800650	15800700	CHG	hypo
Chr1	15842650	15842700	CG	hypo
Chr1	15851350	15851400	CG	hypo
Chr1	15865350	15865400	CHG	hypo
Chr1	15885850	15885900	CG	hypo
Chr1	15917000	15917050	CHG	hypo
Chr1	15935950	15936000	CHG	hypo
Chr1	15936000	15936050	CHG	hypo
Chr1	15945800	15945850	CHG	hypo
Chr1	15964400	15964450	CHG	hypo
Chr1	15971500	15971550	CHH	hypo
Chr1	15987950	15988000	CHG	hypo
Chr1	15991650	15991700	CHG	hypo
Chr1	16007650	16007700	CHG	hypo
Chr1	16017000	16017050	CHG	hypo
Chr1	16040000	16040050	CHG	hypo
Chr1	16054500	16054550	CHG	hypo
Chr1	16056900	16056950	CHG	hypo
Chr1	16102650	16102700	CHG	hypo
Chr1	16125550	16125600	CHH	hypo
Chr1	16130050	16130100	CHH	hypo
Chr1	16148500	16148550	CHG	hypo
Chr1	16189750	16189800	CHH	hypo
Chr1	16201050	16201100	CHG	hypo
Chr1	16296350	16296400	CHG	hypo
Chr1	16315850	16315900	CHG	hypo
Chr1	16318250	16318300	CHG	hypo
Chr1	16329250	16329300	CHH	hypo
Chr1	16337800	16337850	CHH	hypo
Chr1	16337850	16337900	CHH	hypo
Chr1	16384050	16384100	CHH	hypo
Chr1	16388000	16388050	CHG	hypo
Chr1	16430350	16430400	CHG	hypo
Chr1	16454500	16454550	CHG	hypo
Chr1	16500050	16500100	CHG	hypo
Chr1	16543800	16543850	CHG	hypo
Chr1	16558400	16558450	CHH	hypo
Chr1	16580750	16580800	CHG	hypo
Chr1	16606700	16606750	CHH	hypo
Chr1	16687750	16687800	CG	hypo
Chr1	16696450	16696500	CHG	hypo
Chr1	16697400	16697450	CHH	hypo
Chr1	16697600	16697650	CHG	hypo
Chr1	16701250	16701300	CHH	hypo
Chr1	16714200	16714250	CHG	hypo
Chr1	16739800	16739850	CHH	hypo
Chr1	16746750	16746800	CHH	hypo
Chr1	16768200	16768250	CHH	hypo
Chr1	16781200	16781250	CHH	hypo
Chr1	16900100	16900150	CHH	hypo
Chr1	16901800	16901850	CHG	hypo
Chr1	16931950	16932000	CHG	hypo
Chr1	16932900	16932950	CHG	hypo
Chr1	16971000	16971050	CHG	hypo
Chr1	17026000	17026050	CHG	hypo
Chr1	17027900	17027950	CHG	hypo
Chr1	17035750	17035800	CHG	hypo
Chr1	17067400	17067450	CG	hypo
Chr1	17075700	17075750	CHG	hypo
Chr1	17075750	17075800	CHG	hypo
Chr1	17084800	17084850	CHG	hypo
Chr1	17129650	17129700	CHH	hypo
Chr1	17208250	17208300	CG	hypo
Chr1	17208300	17208350	CG	hypo
Chr1	17208350	17208400	CHG	hypo
Chr1	17235700	17235750	CHG	hypo
Chr1	17391000	17391050	CHG	hypo
Chr1	17498200	17498250	CHG	hypo
Chr1	17509550	17509600	CHG	hypo
Chr1	17510450	17510500	CHH	hypo
Chr1	17515950	17516000	CHH	hypo
Chr1	17549800	17549850	CHG	hypo
Chr1	17551150	17551200	CHG	hypo
Chr1	17551700	17551750	CHG	hypo
Chr1	17575350	17575400	CHH	hypo
Chr1	17582950	17583000	CHH	hypo
Chr1	17588500	17588550	CHH	hypo
Chr1	17668950	17669000	CHH	hypo
Chr1	17680900	17680950	CHH	hypo
Chr1	17715700	17715750	CHG	hypo
Chr1	17726050	17726100	CHG	hypo
Chr1	17743250	17743300	CHG	hypo
Chr1	17746050	17746100	CHH	hypo
Chr1	17793850	17793900	CHG	hypo
Chr1	17814750	17814800	CHG	hypo
Chr1	17816950	17817000	CHG	hypo
Chr1	17829100	17829150	CHG	hypo
Chr1	17857400	17857450	CHH	hypo
Chr1	17865850	17865900	CHH	hypo
Chr1	17867300	17867350	CHG	hypo
Chr1	17899750	17899800	CG	hypo
Chr1	17904500	17904550	CHH	hypo
Chr1	17921650	17921700	CHG	hypo
Chr1	17929350	17929400	CHG	hypo
Chr1	18014200	18014250	CHH	hypo
Chr1	18036900	18036950	CHG	hypo
Chr1	18060050	18060100	CHG	hypo
Chr1	18069700	18069750	CHG	hypo
Chr1	18113850	18113900	CHG	hypo
Chr1	18123750	18123800	CHH	hypo
Chr1	18193800	18193850	CHH	hypo
Chr1	18195400	18195450	CHH	hypo
Chr1	18203000	18203050	CHH	hypo
Chr1	18285700	18285750	CHH	hypo
Chr1	18290550	18290600	CHG	hypo
Chr1	18307850	18307900	CHH	hypo
Chr1	18329850	18329900	CHH	hypo
Chr1	18346500	18346550	CHH	hypo
Chr1	18351100	18351150	CHG	hypo
Chr1	18367650	18367700	CHG	hypo
Chr1	18381850	18381900	CHG	hypo
Chr1	18457200	18457250	CHG	hypo
Chr1	18475050	18475100	CHH	hypo
Chr1	18493050	18493100	CHG	hypo
Chr1	18496750	18496800	CHH	hypo
Chr1	18504250	18504300	CHH	hypo
Chr1	18527300	18527350	CG	hypo
Chr1	18542350	18542400	CHH	hypo
Chr1	18553150	18553200	CHH	hypo
Chr1	18576850	18576900	CHG	hypo
Chr1	18600550	18600600	CHG	hypo
Chr1	18633900	18633950	CHG	hypo
Chr1	18689850	18689900	CHG	hypo
Chr1	18705300	18705350	CHG	hypo
Chr1	18705500	18705550	CHG	hypo
Chr1	18745600	18745650	CHG	hypo
Chr1	18747600	18747650	CHH	hypo
Chr1	18761950	18762000	CHG	hypo
Chr1	18796300	18796350	CHH	hypo
Chr1	18803750	18803800	CG	hypo
Chr1	18826800	18826850	CHG	hypo
Chr1	18845350	18845400	CHG	hypo
Chr1	18875650	18875700	CHG	hypo
Chr1	19028700	19028750	CG	hypo
Chr1	19029500	19029550	CHH	hypo
Chr1	19040850	19040900	CHH	hypo
Chr1	19064200	19064250	CHG	hypo
Chr1	19065650	19065700	CHH	hypo
Chr1	19065700	19065750	CHH	hypo
Chr1	19094600	19094650	CHH	hypo
Chr1	19094650	19094700	CHH	hypo
Chr1	19151600	19151650	CHG	hypo
Chr1	19151650	19151700	CHG	hypo
Chr1	19164450	19164500	CHG	hypo
Chr1	19176300	19176350	CHH	hypo
Chr1	19240800	19240850	CHG	hypo
Chr1	19281850	19281900	CHH	hypo
Chr1	19283650	19283700	CHH	hypo
Chr1	19297800	19297850	CHG	hypo
Chr1	19335450	19335500	CHG	hypo
Chr1	19338600	19338650	CHG	hypo
Chr1	19370700	19370750	CHG	hypo
Chr1	19430000	19430050	CHG	hypo
Chr1	19479100	19479150	CHG	hypo
Chr1	19512600	19512650	CG	hypo
Chr1	19545300	19545350	CHG	hypo
Chr1	19566550	19566600	CHG	hypo
Chr1	19596350	19596400	CHG	hypo
Chr1	19600950	19601000	CHG	hypo
Chr1	19613750	19613800	CHG	hypo
Chr1	19614800	19614850	CHG	hypo
Chr1	19652500	19652550	CHH	hypo
Chr1	19701200	19701250	CHG	hypo
Chr1	19794550	19794600	CHG	hypo
Chr1	19900100	19900150	CHG	hypo
Chr1	19934650	19934700	CHG	hypo
Chr1	19935750	19935800	CHG	hypo
Chr1	19990350	19990400	CHH	hypo
Chr1	20026700	20026750	CHG	hypo
Chr1	20047050	20047100	CHG	hypo
Chr1	20048050	20048100	CG	hypo
Chr1	20048100	20048150	CHG	hypo
Chr1	20064900	20064950	CHH	hypo
Chr1	20068500	20068550	CHG	hypo
Chr1	20081000	20081050	CHH	hypo
Chr1	20087000	20087050	CHG	hypo
Chr1	20112550	20112600	CHG	hypo
Chr1	20133150	20133200	CHH	hypo
Chr1	20215850	20215900	CHG	hypo
Chr1	20224200	20224250	CHG	hypo
Chr1	20274100	20274150	CHG	hypo
Chr1	20319950	20320000	CHH	hypo
Chr1	20411200	20411250	CHG	hypo
Chr1	20420450	20420500	CHG	hypo
Chr1	20424200	20424250	CHG	hypo
Chr1	20434900	20434950	CHG	hypo
Chr1	20478350	20478400	CHG	hypo
Chr1	20503750	20503800	CHH	hypo
Chr1	20507400	20507450	CHG	hypo
Chr1	20512100	20512150	CHG	hypo
Chr1	20557400	20557450	CHG	hypo
Chr1	20579600	20579650	CHG	hypo
Chr1	20579650	20579700	CHG	hypo
Chr1	20580850	20580900	CHG	hypo
Chr1	20612150	20612200	CHH	hypo
Chr1	20625700	20625750	CHH	hypo
Chr1	20633650	20633700	CHH	hypo
Chr1	20634200	20634250	CG	hypo
Chr1	20640050	20640100	CG	hypo
Chr1	20669700	20669750	CG	hypo
Chr1	20690850	20690900	CHG	hypo
Chr1	20703900	20703950	CHG	hypo
Chr1	20743600	20743650	CHH	hypo
Chr1	20746150	20746200	CHG	hypo
Chr1	20792750	20792800	CHG	hypo
Chr1	20838500	20838550	CHG	hypo
Chr1	20880900	20880950	CHG	hypo
Chr1	20912050	20912100	CHG	hypo
Chr1	20925800	20925850	CHH	hypo
Chr1	20926050	20926100	CHG	hypo
Chr1	20934450	20934500	CHG	hypo
Chr1	20940000	20940050	CHG	hypo
Chr1	20945000	20945050	CHG	hypo
Chr1	20959200	20959250	CHH	hypo
Chr1	20984950	20985000	CHG	hypo
Chr1	21005050	21005100	CHG	hypo
Chr1	21022950	21023000	CHG	hypo
Chr1	21048350	21048400	CHH	hypo
Chr1	21101900	21101950	CHH	hypo
Chr1	21107600	21107650	CHG	hypo
Chr1	21115950	21116000	CHH	hypo
Chr1	21129350	21129400	CHH	hypo
Chr1	21146750	21146800	CHH	hypo
Chr1	21156650	21156700	CHG	hypo
Chr1	21164450	21164500	CHG	hypo
Chr1	21240750	21240800	CHH	hypo
Chr1	21246500	21246550	CHH	hypo
Chr1	21271100	21271150	CHH	hypo
Chr1	21352050	21352100	CHG	hypo
Chr1	21357950	21358000	CHH	hypo
Chr1	21359850	21359900	CHH	hypo
Chr1	21359900	21359950	CHH	hypo
Chr1	21394050	21394100	CHG	hypo
Chr1	21421550	21421600	CHH	hypo
Chr1	21437950	21438000	CHH	hypo
Chr1	21438000	21438050	CHH	hypo
Chr1	21439350	21439400	CHH	hypo
Chr1	21443600	21443650	CHH	hypo
Chr1	21465950	21466000	CHG	hypo
Chr1	21496000	21496050	CHG	hypo
Chr1	21496850	21496900	CHG	hypo
Chr1	21508500	21508550	CHG	hypo
Chr1	21509250	21509300	CHG	hypo
Chr1	21523350	21523400	CHG	hypo
Chr1	21544200	21544250	CG	hypo
Chr1	21554600	21554650	CHG	hypo
Chr1	21591800	21591850	CHG	hypo
Chr1	21591950	21592000	CHH	hypo
Chr1	21619800	21619850	CHH	hypo
Chr1	21652800	21652850	CHG	hypo
Chr1	21672300	21672350	CHG	hypo
Chr1	21684650	21684700	CHG	hypo
Chr1	21767600	21767650	CHG	hypo
Chr1	21778050	21778100	CHG	hypo
Chr1	21783250	21783300	CHH	hypo
Chr1	21851100	21851150	CHG	hypo
Chr1	21868650	21868700	CHG	hypo
Chr1	21903950	21904000	CHG	hypo
Chr1	21979800	21979850	CG	hypo
Chr1	21989400	21989450	CHH	hypo
Chr1	21999100	21999150	CHH	hypo
Chr1	22007100	22007150	CHG	hypo
Chr1	22012800	22012850	CHG	hypo
Chr1	22044850	22044900	CHG	hypo
Chr1	22100400	22100450	CHH	hypo
Chr1	22113700	22113750	CHH	hypo
Chr1	22116300	22116350	CHG	hypo
Chr1	22132050	22132100	CHG	hypo
Chr1	22162750	22162800	CHH	hypo
Chr1	22162800	22162850	CHH	hypo
Chr1	22191250	22191300	CHG	hypo
Chr1	22214750	22214800	CHG	hypo
Chr1	22222650	22222700	CHG	hypo
Chr1	22222650	22222700	CHH	hypo
Chr1	22222700	22222750	CHH	hypo
Chr1	22222750	22222800	CHH	hypo
Chr1	22243250	22243300	CHG	hypo
Chr1	22257200	22257250	CG	hypo
Chr1	22303350	22303400	CHG	hypo
Chr1	22350750	22350800	CHH	hypo
Chr1	22363850	22363900	CHG	hypo
Chr1	22422300	22422350	CHH	hypo
Chr1	22438750	22438800	CHH	hypo
Chr1	22444150	22444200	CHG	hypo
Chr1	22445850	22445900	CHH	hypo
Chr1	22458850	22458900	CHG	hypo
Chr1	22459600	22459650	CG	hypo
Chr1	22475150	22475200	CHG	hypo
Chr1	22519850	22519900	CHH	hypo
Chr1	22531950	22532000	CHG	hypo
Chr1	22561650	22561700	CHH	hypo
Chr1	22600500	22600550	CG	hypo
Chr1	22629750	22629800	CHH	hypo
Chr1	22630000	22630050	CHG	hypo
Chr1	22634350	22634400	CHG	hypo
Chr1	22655700	22655750	CHG	hypo
Chr1	22669550	22669600	CHG	hypo
Chr1	22671450	22671500	CHH	hypo
Chr1	22674850	22674900	CHH	hypo
Chr1	22731050	22731100	CHH	hypo
Chr1	22786400	22786450	CHG	hypo
Chr1	22803150	22803200	CHG	hypo
Chr1	22839700	22839750	CHG	hypo
Chr1	22861600	22861650	CHG	hypo
Chr1	22863750	22863800	CHH	hypo
Chr1	22873950	22874000	CG	hypo
Chr1	22944550	22944600	CHG	hypo
Chr1	23029150	23029200	CHG	hypo
Chr1	23055000	23055050	CHG	hypo
Chr1	23064600	23064650	CHG	hypo
Chr1	23072600	23072650	CHG	hypo
Chr1	23116650	23116700	CHH	hypo
Chr1	23162050	23162100	CHH	hypo
Chr1	23162100	23162150	CHH	hypo
Chr1	23162500	23162550	CHG	hypo
Chr1	23188650	23188700	CHH	hypo
Chr1	23217000	23217050	CHH	hypo
Chr1	23278850	23278900	CHG	hypo
Chr1	23368550	23368600	CHG	hypo
Chr1	23395700	23395750	CHG	hypo
Chr1	23398650	23398700	CHG	hypo
Chr1	23414050	23414100	CHH	hypo
Chr1	23454600	23454650	CHG	hypo
Chr1	23472450	23472500	CHG	hypo
Chr1	23478850	23478900	CHG	hypo
Chr1	23518600	23518650	CHH	hypo
Chr1	23518650	23518700	CHH	hypo
Chr1	23545200	23545250	CHG	hypo
Chr1	23568500	23568550	CHG	hypo
Chr1	23609250	23609300	CHH	hypo
Chr1	23614150	23614200	CHH	hypo
Chr1	23659800	23659850	CHG	hypo
Chr1	23665500	23665550	CHH	hypo
Chr1	23678950	23679000	CHG	hypo
Chr1	23687750	23687800	CHH	hypo
Chr1	23689650	23689700	CHH	hypo
Chr1	23693250	23693300	CHG	hypo
Chr1	23696150	23696200	CHG	hypo
Chr1	23717950	23718000	CHH	hypo
Chr1	23718600	23718650	CHG	hypo
Chr1	23748550	23748600	CHG	hypo
Chr1	23749400	23749450	CHH	hypo
Chr1	23753350	23753400	CHH	hypo
Chr1	23753500	23753550	CHH	hypo
Chr1	23756600	23756650	CHH	hypo
Chr1	23800700	23800750	CHH	hypo
Chr1	23832050	23832100	CHH	hypo
Chr1	23832150	23832200	CHH	hypo
Chr1	23873500	23873550	CHG	hypo
Chr1	23883750	23883800	CG	hypo
Chr1	23894600	23894650	CHH	hypo
Chr1	23900450	23900500	CHH	hypo
Chr1	23927150	23927200	CHH	hypo
Chr1	24005450	24005500	CHG	hypo
Chr1	24008900	24008950	CHH	hypo
Chr1	24009050	24009100	CHH	hypo
Chr1	24021850	24021900	CHG	hypo
Chr1	24023200	24023250	CHG	hypo
Chr1	24036300	24036350	CHH	hypo
Chr1	24060750	24060800	CHH	hypo
Chr1	24074750	24074800	CHH	hypo
Chr1	24130250	24130300	CHH	hypo
Chr1	24190750	24190800	CHG	hypo
Chr1	24221550	24221600	CHH	hypo
Chr1	24275900	24275950	CHG	hypo
Chr1	24311400	24311450	CHH	hypo
Chr1	24311600	24311650	CHG	hypo
Chr1	24350850	24350900	CHG	hypo
Chr1	24368000	24368050	CHH	hypo
Chr1	24406450	24406500	CHH	hypo
Chr1	24440750	24440800	CHG	hypo
Chr1	24449550	24449600	CHH	hypo
Chr1	24450600	24450650	CHH	hypo
Chr1	24450650	24450700	CHH	hypo
Chr1	24520100	24520150	CG	hypo
Chr1	24582400	24582450	CHH	hypo
Chr1	24627350	24627400	CHH	hypo
Chr1	24642700	24642750	CHG	hypo
Chr1	24644450	24644500	CHH	hypo
Chr1	24660000	24660050	CHG	hypo
Chr1	24700750	24700800	CHH	hypo
Chr1	24714700	24714750	CHG	hypo
Chr1	24722100	24722150	CHG	hypo
Chr1	24725250	24725300	CHG	hypo
Chr1	24742400	24742450	CHH	hypo
Chr1	24753150	24753200	CHH	hypo
Chr1	24790900	24790950	CHH	hypo
Chr1	24806450	24806500	CHH	hypo
Chr1	24821450	24821500	CHH	hypo
Chr1	24850300	24850350	CHH	hypo
Chr1	24944400	24944450	CHH	hypo
Chr1	24964800	24964850	CHG	hypo
Chr1	24989250	24989300	CG	hypo
Chr1	25014000	25014050	CHH	hypo
Chr1	25061250	25061300	CHH	hypo
Chr1	25061400	25061450	CHH	hypo
Chr1	25064500	25064550	CHG	hypo
Chr1	25143000	25143050	CHG	hypo
Chr1	25162450	25162500	CHH	hypo
Chr1	25204550	25204600	CHG	hypo
Chr1	25255700	25255750	CHH	hypo
Chr1	25256800	25256850	CHH	hypo
Chr1	25260000	25260050	CHH	hypo
Chr1	25274200	25274250	CHH	hypo
Chr1	25329500	25329550	CHG	hypo
Chr1	25379650	25379700	CG	hypo
Chr1	25394550	25394600	CHH	hypo
Chr1	25396950	25397000	CHH	hypo
Chr1	25475400	25475450	CHH	hypo
Chr1	25522000	25522050	CHH	hypo
Chr1	25523700	25523750	CHG	hypo
Chr1	25560800	25560850	CHG	hypo
Chr1	25572550	25572600	CHH	hypo
Chr1	25573550	25573600	CHH	hypo
Chr1	25578450	25578500	CHH	hypo
Chr1	25600500	25600550	CHH	hypo
Chr1	25623100	25623150	CHH	hypo
Chr1	25668150	25668200	CHH	hypo
Chr1	25693800	25693850	CG	hypo
Chr1	25744350	25744400	CHH	hypo
Chr1	25744450	25744500	CHH	hypo
Chr1	25772400	25772450	CHG	hypo
Chr1	25787700	25787750	CHH	hypo
Chr1	25787750	25787800	CHH	hypo
Chr1	25787800	25787850	CHH	hypo
Chr1	25787950	25788000	CHH	hypo
Chr1	25814600	25814650	CHH	hypo
Chr1	25818800	25818850	CHH	hypo
Chr1	25845750	25845800	CG	hypo
Chr1	25886850	25886900	CHH	hypo
Chr1	25918300	25918350	CHH	hypo
Chr1	25936650	25936700	CG	hypo
Chr1	25944250	25944300	CHG	hypo
Chr1	26031000	26031050	CHH	hypo
Chr1	26035700	26035750	CHH	hypo
Chr1	26039800	26039850	CHH	hypo
Chr1	26041200	26041250	CHH	hypo
Chr1	26086200	26086250	CG	hypo
Chr1	26099850	26099900	CHH	hypo
Chr1	26104750	26104800	CHH	hypo
Chr1	26164950	26165000	CG	hypo
Chr1	26227700	26227750	CHH	hypo
Chr1	26317450	26317500	CHG	hypo
Chr1	26326000	26326050	CHH	hypo
Chr1	26338100	26338150	CHG	hypo
Chr1	26341850	26341900	CHH	hypo
Chr1	26376050	26376100	CHH	hypo
Chr1	26381900	26381950	CHG	hypo
Chr1	26408000	26408050	CHH	hypo
Chr1	26419500	26419550	CHH	hypo
Chr1	26423250	26423300	CHH	hypo
Chr1	26438000	26438050	CHH	hypo
Chr1	26438900	26438950	CHH	hypo
Chr1	26439850	26439900	CHH	hypo
Chr1	26471150	26471200	CHG	hypo
Chr1	26487950	26488000	CHG	hypo
Chr1	26522300	26522350	CHH	hypo
Chr1	26522400	26522450	CHH	hypo
Chr1	26581100	26581150	CHG	hypo
Chr1	26663600	26663650	CHG	hypo
Chr1	26666650	26666700	CHH	hypo
Chr1	26675300	26675350	CHG	hypo
Chr1	26681350	26681400	CHH	hypo
Chr1	26693700	26693750	CHG	hypo
Chr1	26754350	26754400	CHH	hypo
Chr1	26769100	26769150	CHH	hypo
Chr1	26786050	26786100	CHH	hypo
Chr1	26815950	26816000	CG	hypo
Chr1	26825700	26825750	CHH	hypo
Chr1	26877450	26877500	CHH	hypo
Chr1	26921250	26921300	CHG	hypo
Chr1	26998400	26998450	CHG	hypo
Chr1	26998450	26998500	CHG	hypo
Chr1	27003400	27003450	CHH	hypo
Chr1	27026500	27026550	CHH	hypo
Chr1	27031000	27031050	CHH	hypo
Chr1	27031050	27031100	CHH	hypo
Chr1	27122750	27122800	CHH	hypo
Chr1	27138250	27138300	CHG	hypo
Chr1	27160600	27160650	CHH	hypo
Chr1	27206000	27206050	CHG	hypo
Chr1	27234350	27234400	CHH	hypo
Chr1	27271150	27271200	CHH	hypo
Chr1	27276150	27276200	CHH	hypo
Chr1	27288000	27288050	CHH	hypo
Chr1	27295100	27295150	CHH	hypo
Chr1	27295200	27295250	CHH	hypo
Chr1	27344850	27344900	CHH	hypo
Chr1	27371150	27371200	CHH	hypo
Chr1	27391050	27391100	CHH	hypo
Chr1	27401850	27401900	CHG	hypo
Chr1	27412950	27413000	CHG	hypo
Chr1	27464550	27464600	CHH	hypo
Chr1	27472350	27472400	CHG	hypo
Chr1	27491100	27491150	CHH	hypo
Chr1	27492900	27492950	CHH	hypo
Chr1	27499500	27499550	CHG	hypo
Chr1	27514600	27514650	CG	hypo
Chr1	27518250	27518300	CHG	hypo
Chr1	27563100	27563150	CHH	hypo
Chr1	27578000	27578050	CHG	hypo
Chr1	27629200	27629250	CG	hypo
Chr1	27704250	27704300	CHG	hypo
Chr1	27709750	27709800	CHG	hypo
Chr1	27711000	27711050	CHH	hypo
Chr1	27745300	27745350	CHH	hypo
Chr1	27750400	27750450	CHG	hypo
Chr1	27769850	27769900	CHG	hypo
Chr1	27773050	27773100	CHH	hypo
Chr1	27790200	27790250	CHG	hypo
Chr1	27804600	27804650	CHH	hypo
Chr1	27846100	27846150	CG	hypo
Chr1	27847650	27847700	CHG	hypo
Chr1	27853350	27853400	CHG	hypo
Chr1	27866150	27866200	CHG	hypo
Chr1	27866250	27866300	CHG	hypo
Chr1	27881700	27881750	CHG	hypo
Chr1	27907300	27907350	CHH	hypo
Chr1	27913650	27913700	CHG	hypo
Chr1	27960000	27960050	CHH	hypo
Chr1	27970700	27970750	CHH	hypo
Chr1	27977300	27977350	CHG	hypo
Chr1	28000900	28000950	CG	hypo
Chr1	28008700	28008750	CHH	hypo
Chr1	28069900	28069950	CHH	hypo
Chr1	28115350	28115400	CHH	hypo
Chr1	28115500	28115550	CHH	hypo
Chr1	28132750	28132800	CHG	hypo
Chr1	28158850	28158900	CHG	hypo
Chr1	28298800	28298850	CHG	hypo
Chr1	28301100	28301150	CHG	hypo
Chr1	28305250	28305300	CG	hypo
Chr1	28336900	28336950	CHH	hypo
Chr1	28345100	28345150	CHH	hypo
Chr1	28360400	28360450	CHH	hypo
Chr1	28411750	28411800	CG	hypo
Chr1	28435900	28435950	CHH	hypo
Chr1	28435950	28436000	CHH	hypo
Chr1	28440450	28440500	CHH	hypo
Chr1	28465750	28465800	CHH	hypo
Chr1	28493650	28493700	CG	hypo
Chr1	28552600	28552650	CG	hypo
Chr1	28565250	28565300	CHG	hypo
Chr1	28590500	28590550	CHH	hypo
Chr1	28641600	28641650	CHG	hypo
Chr1	28661650	28661700	CHG	hypo
Chr1	28661850	28661900	CG	hypo
Chr1	28680600	28680650	CHH	hypo
Chr1	28724700	28724750	CHG	hypo
Chr1	28739550	28739600	CHH	hypo
Chr1	28756300	28756350	CHH	hypo
Chr1	28759750	28759800	CHH	hypo
Chr1	28781750	28781800	CHH	hypo
Chr1	28817550	28817600	CHH	hypo
Chr1	28839100	28839150	CHH	hypo
Chr1	28854450	28854500	CHG	hypo
Chr1	28854500	28854550	CHG	hypo
Chr1	28864600	28864650	CHG	hypo
Chr1	28942050	28942100	CHH	hypo
Chr1	28995250	28995300	CHG	hypo
Chr1	29006250	29006300	CHG	hypo
Chr1	29033400	29033450	CHG	hypo
Chr1	29056250	29056300	CHG	hypo
Chr1	29141100	29141150	CHG	hypo
Chr1	29195100	29195150	CHH	hypo
Chr1	29210300	29210350	CHH	hypo
Chr1	29230050	29230100	CHH	hypo
Chr1	29275800	29275850	CHH	hypo
Chr1	29300750	29300800	CG	hypo
Chr1	29354000	29354050	CHH	hypo
Chr1	29356350	29356400	CHH	hypo
Chr1	29396050	29396100	CHG	hypo
Chr1	29396100	29396150	CHG	hypo
Chr1	29421300	29421350	CHG	hypo
Chr1	29429200	29429250	CHH	hypo
Chr1	29429300	29429350	CHH	hypo
Chr1	29471850	29471900	CHH	hypo
Chr1	29474300	29474350	CHH	hypo
Chr1	29500500	29500550	CHG	hypo
Chr1	29500550	29500600	CHG	hypo
Chr1	29533150	29533200	CHH	hypo
Chr1	29551150	29551200	CHH	hypo
Chr1	29568300	29568350	CHH	hypo
Chr1	29595900	29595950	CHG	hypo
Chr1	29619550	29619600	CHH	hypo
Chr1	29679250	29679300	CHH	hypo
Chr1	29701400	29701450	CHG	hypo
Chr1	29712350	29712400	CHH	hypo
Chr1	29715650	29715700	CHH	hypo
Chr1	29791500	29791550	CHG	hypo
Chr1	29812750	29812800	CHH	hypo
Chr1	29859400	29859450	CHH	hypo
Chr1	29875250	29875300	CHH	hypo
Chr1	29890900	29890950	CHH	hypo
Chr1	29905700	29905750	CHG	hypo
Chr1	29925650	29925700	CG	hypo
Chr1	29939050	29939100	CHH	hypo
Chr1	29943350	29943400	CHH	hypo
Chr1	29945900	29945950	CG	hypo
Chr1	29990050	29990100	CHH	hypo
Chr1	29993100	29993150	CHH	hypo
Chr1	30041700	30041750	CHH	hypo
Chr1	30045050	30045100	CHH	hypo
Chr1	30067950	30068000	CHG	hypo
Chr1	30071750	30071800	CHG	hypo
Chr1	30079050	30079100	CHH	hypo
Chr1	30111000	30111050	CHH	hypo
Chr1	30123450	30123500	CHH	hypo
Chr1	30163600	30163650	CHH	hypo
Chr1	30178100	30178150	CHH	hypo
Chr1	30227850	30227900	CHH	hypo
Chr1	30282800	30282850	CHG	hypo
Chr1	30330900	30330950	CHH	hypo
Chr1	30347550	30347600	CHH	hypo
Chr1	30350400	30350450	CHH	hypo
Chr1	30351150	30351200	CHG	hypo
Chr1	30377700	30377750	CHH	hypo
Chr1	30422600	30422650	CHH	hypo
Chr1	30514850	30514900	CHG	hypo
Chr1	30545200	30545250	CHH	hypo
Chr1	30549400	30549450	CHH	hypo
Chr1	30668250	30668300	CHH	hypo
Chr1	30681900	30681950	CHH	hypo
Chr1	30683000	30683050	CHH	hypo
Chr1	30691750	30691800	CHH	hypo
Chr1	30726250	30726300	CHH	hypo
Chr1	30732100	30732150	CHH	hypo
Chr1	30732600	30732650	CHH	hypo
Chr1	30737800	30737850	CHH	hypo
Chr1	30773600	30773650	CHH	hypo
Chr1	30826600	30826650	CHH	hypo
Chr1	30874300	30874350	CHH	hypo
Chr1	30930500	30930550	CHH	hypo
Chr1	30943150	30943200	CHH	hypo
Chr1	30974750	30974800	CHH	hypo
Chr1	31021300	31021350	CHG	hypo
Chr1	31021350	31021400	CHG	hypo
Chr1	31040100	31040150	CHH	hypo
Chr1	31055150	31055200	CHH	hypo
Chr1	31060350	31060400	CHH	hypo
Chr1	31150200	31150250	CHG	hypo
Chr1	31255300	31255350	CHH	hypo
Chr1	31308050	31308100	CHH	hypo
Chr1	31430900	31430950	CHH	hypo
Chr1	31431150	31431200	CHH	hypo
Chr1	31486550	31486600	CHH	hypo
Chr1	31486600	31486650	CHH	hypo
Chr1	31498350	31498400	CHG	hypo
Chr1	31541350	31541400	CHH	hypo
Chr1	31625600	31625650	CHH	hypo
Chr1	31631700	31631750	CHH	hypo
Chr1	31640750	31640800	CHH	hypo
Chr1	31676650	31676700	CHH	hypo
Chr1	31746050	31746100	CHH	hypo
Chr1	31746100	31746150	CHH	hypo
Chr1	31773550	31773600	CHG	hypo
Chr1	31783650	31783700	CHG	hypo
Chr1	31806200	31806250	CHG	hypo
Chr1	31820350	31820400	CHH	hypo
Chr1	31882100	31882150	CHG	hypo
Chr1	31902100	31902150	CHH	hypo
Chr1	31953100	31953150	CHG	hypo
Chr1	31956900	31956950	CHG	hypo
Chr1	31998050	31998100	CG	hypo
Chr1	32014000	32014050	CHH	hypo
Chr1	32071400	32071450	CHH	hypo
Chr1	32086800	32086850	CHH	hypo
Chr1	32091300	32091350	CHH	hypo
Chr1	32104250	32104300	CHH	hypo
Chr1	32117700	32117750	CHG	hypo
Chr1	32121300	32121350	CHG	hypo
Chr1	32175300	32175350	CHH	hypo
Chr1	32204050	32204100	CHH	hypo
Chr1	32255900	32255950	CHH	hypo
Chr1	32260600	32260650	CG	hypo
Chr1	32265550	32265600	CHG	hypo
Chr1	32272500	32272550	CHH	hypo
Chr1	32272600	32272650	CHH	hypo
Chr1	32284050	32284100	CHH	hypo
Chr1	32317350	32317400	CHH	hypo
Chr1	32335300	32335350	CHH	hypo
Chr1	32346450	32346500	CHG	hypo
Chr1	32365750	32365800	CHH	hypo
Chr1	32375150	32375200	CHG	hypo
Chr1	32380650	32380700	CHH	hypo
Chr1	32389300	32389350	CHH	hypo
Chr1	32432800	32432850	CHH	hypo
Chr1	32499300	32499350	CG	hypo
Chr1	32517700	32517750	CHH	hypo
Chr1	32529450	32529500	CHG	hypo
Chr1	32542600	32542650	CHH	hypo
Chr1	32570300	32570350	CG	hypo
Chr1	32668950	32669000	CG	hypo
Chr1	32742350	32742400	CHG	hypo
Chr1	32743400	32743450	CHG	hypo
Chr1	32744350	32744400	CHH	hypo
Chr1	32750600	32750650	CG	hypo
Chr1	32756100	32756150	CHH	hypo
Chr1	32828800	32828850	CHG	hypo
Chr1	32892750	32892800	CHG	hypo
Chr1	32926150	32926200	CHH	hypo
Chr1	32926200	32926250	CHH	hypo
Chr1	32951200	32951250	CHG	hypo
Chr1	32951700	32951750	CHH	hypo
Chr1	32999700	32999750	CHH	hypo
Chr1	33037900	33037950	CHG	hypo
Chr1	33153600	33153650	CHH	hypo
Chr1	33198150	33198200	CHH	hypo
Chr1	33261300	33261350	CHG	hypo
Chr1	33263250	33263300	CHH	hypo
Chr1	33296700	33296750	CHG	hypo
Chr1	33299400	33299450	CHG	hypo
Chr1	33302350	33302400	CHG	hypo
Chr1	33307000	33307050	CHH	hypo
Chr1	33311900	33311950	CHH	hypo
Chr1	33324150	33324200	CHH	hypo
Chr1	33344200	33344250	CHG	hypo
Chr1	33358950	33359000	CHG	hypo
Chr1	33377000	33377050	CHH	hypo
Chr1	33408700	33408750	CHG	hypo
Chr1	33412100	33412150	CHH	hypo
Chr1	33470950	33471000	CHG	hypo
Chr1	33471250	33471300	CHG	hypo
Chr1	33497100	33497150	CHH	hypo
Chr1	33497200	33497250	CHH	hypo
Chr1	33605500	33605550	CHH	hypo
Chr1	33617950	33618000	CHH	hypo
Chr1	33654350	33654400	CHG	hypo
Chr1	33656850	33656900	CHH	hypo
Chr1	33658650	33658700	CHH	hypo
Chr1	33712600	33712650	CHG	hypo
Chr1	33725850	33725900	CHH	hypo
Chr1	33753900	33753950	CHG	hypo
Chr1	33769600	33769650	CHH	hypo
Chr1	33779850	33779900	CHH	hypo
Chr1	33779950	33780000	CHH	hypo
Chr1	33781350	33781400	CHH	hypo
Chr1	33782050	33782100	CHH	hypo
Chr1	33807100	33807150	CHH	hypo
Chr1	33811300	33811350	CHH	hypo
Chr1	33831900	33831950	CHH	hypo
Chr1	33841950	33842000	CHH	hypo
Chr1	33858500	33858550	CHG	hypo
Chr1	33868450	33868500	CG	hypo
Chr1	33876250	33876300	CHG	hypo
Chr1	33883700	33883750	CHH	hypo
Chr1	33884000	33884050	CHH	hypo
Chr1	33892550	33892600	CHG	hypo
Chr1	33933050	33933100	CHH	hypo
Chr1	33943950	33944000	CHG	hypo
Chr1	34041450	34041500	CHH	hypo
Chr1	34046800	34046850	CHH	hypo
Chr1	34061200	34061250	CHG	hypo
Chr1	34062650	34062700	CHG	hypo
Chr1	34105500	34105550	CHH	hypo
Chr1	34118600	34118650	CHH	hypo
Chr1	34166950	34167000	CHH	hypo
Chr1	34195650	34195700	CHH	hypo
Chr1	34238900	34238950	CHG	hypo
Chr1	34323400	34323450	CHH	hypo
Chr1	34375800	34375850	CHG	hypo
Chr1	34377850	34377900	CHH	hypo
Chr1	34400350	34400400	CHH	hypo
Chr1	34400400	34400450	CHH	hypo
Chr1	34427550	34427600	CHH	hypo
Chr1	34434900	34434950	CHH	hypo
Chr1	34479450	34479500	CHG	hypo
Chr1	34503950	34504000	CHH	hypo
Chr1	34523100	34523150	CHG	hypo
Chr1	34544250	34544300	CHH	hypo
Chr1	34703300	34703350	CHH	hypo
Chr1	34727350	34727400	CG	hypo
Chr1	34765900	34765950	CHH	hypo
Chr1	34812500	34812550	CHH	hypo
Chr1	34819100	34819150	CG	hypo
Chr1	34943000	34943050	CHH	hypo
Chr1	34989550	34989600	CHH	hypo
Chr1	35005650	35005700	CHH	hypo
Chr1	35078000	35078050	CHH	hypo
Chr1	35081600	35081650	CHH	hypo
Chr1	35081650	35081700	CHH	hypo
Chr1	35093250	35093300	CHH	hypo
Chr1	35120850	35120900	CHH	hypo
Chr1	35132600	35132650	CHH	hypo
Chr1	35138600	35138650	CHH	hypo
Chr1	35200300	35200350	CHH	hypo
Chr1	35201600	35201650	CHH	hypo
Chr1	35218850	35218900	CHG	hypo
Chr1	35220700	35220750	CHH	hypo
Chr1	35221650	35221700	CHH	hypo
Chr1	35327950	35328000	CHH	hypo
Chr1	35328000	35328050	CHH	hypo
Chr1	35375150	35375200	CHG	hypo
Chr1	35414450	35414500	CG	hypo
Chr1	35459000	35459050	CHG	hypo
Chr1	35533000	35533050	CHH	hypo
Chr1	35536300	35536350	CHH	hypo
Chr1	35542400	35542450	CHH	hypo
Chr1	35551950	35552000	CHH	hypo
Chr1	35665900	35665950	CHH	hypo
Chr1	35783900	35783950	CHH	hypo
Chr1	35800700	35800750	CHG	hypo
Chr1	35800700	35800750	CHH	hypo
Chr1	35836750	35836800	CHG	hypo
Chr1	35902250	35902300	CHG	hypo
Chr1	35936500	35936550	CHH	hypo
Chr1	35952700	35952750	CHH	hypo
Chr1	35958050	35958100	CHH	hypo
Chr1	35991750	35991800	CHH	hypo
Chr1	36051650	36051700	CHH	hypo
Chr1	36066450	36066500	CHG	hypo
Chr1	36097700	36097750	CHH	hypo
Chr1	36097750	36097800	CHH	hypo
Chr1	36115950	36116000	CHH	hypo
Chr1	36116000	36116050	CHH	hypo
Chr1	36121350	36121400	CHH	hypo
Chr1	36121400	36121450	CHH	hypo
Chr1	36136550	36136600	CHH	hypo
Chr1	36146700	36146750	CHH	hypo
Chr1	36162550	36162600	CHH	hypo
Chr1	36172000	36172050	CHH	hypo
Chr1	36173050	36173100	CHG	hypo
Chr1	36193300	36193350	CHH	hypo
Chr1	36195200	36195250	CHH	hypo
Chr1	36197400	36197450	CHH	hypo
Chr1	36218750	36218800	CHH	hypo
Chr1	36240950	36241000	CHH	hypo
Chr1	36246350	36246400	CHH	hypo
Chr1	36290300	36290350	CHH	hypo
Chr1	36309100	36309150	CHG	hypo
Chr1	36334950	36335000	CHH	hypo
Chr1	36367000	36367050	CHG	hypo
Chr1	36367150	36367200	CHH	hypo
Chr1	36377550	36377600	CHH	hypo
Chr1	36377650	36377700	CHH	hypo
Chr1	36377700	36377750	CHH	hypo
Chr1	36411500	36411550	CHH	hypo
Chr1	36476850	36476900	CHG	hypo
Chr1	36567450	36567500	CHG	hypo
Chr1	36587050	36587100	CHH	hypo
Chr1	36631600	36631650	CHH	hypo
Chr1	36680450	36680500	CHG	hypo
Chr1	36768700	36768750	CHH	hypo
Chr1	36791300	36791350	CHH	hypo
Chr1	36827250	36827300	CHG	hypo
Chr1	36832300	36832350	CHG	hypo
Chr1	36832400	36832450	CHG	hypo
Chr1	36832450	36832500	CHG	hypo
Chr1	36845100	36845150	CHG	hypo
Chr1	36862900	36862950	CHH	hypo
Chr1	36871650	36871700	CHG	hypo
Chr1	36884100	36884150	CHG	hypo
Chr1	36912400	36912450	CHG	hypo
Chr1	36917300	36917350	CHG	hypo
Chr1	36926950	36927000	CHH	hypo
Chr1	36927000	36927050	CHH	hypo
Chr1	36974600	36974650	CHH	hypo
Chr1	36996350	36996400	CHH	hypo
Chr1	37045350	37045400	CHH	hypo
Chr1	37051700	37051750	CG	hypo
Chr1	37051750	37051800	CG	hypo
Chr1	37055100	37055150	CHH	hypo
Chr1	37092500	37092550	CHH	hypo
Chr1	37092550	37092600	CHH	hypo
Chr1	37162800	37162850	CHH	hypo
Chr1	37200850	37200900	CHH	hypo
Chr1	37250300	37250350	CHG	hypo
Chr1	37321650	37321700	CHH	hypo
Chr1	37357000	37357050	CHH	hypo
Chr1	37393450	37393500	CHH	hypo
Chr1	37433450	37433500	CHG	hypo
Chr1	37437150	37437200	CHG	hypo
Chr1	37439950	37440000	CHG	hypo
Chr1	37491450	37491500	CHG	hypo
Chr1	37597950	37598000	CHH	hypo
Chr1	37599600	37599650	CHG	hypo
Chr1	37611450	37611500	CHH	hypo
Chr1	37622350	37622400	CHH	hypo
Chr1	37650750	37650800	CG	hypo
Chr1	37696500	37696550	CHG	hypo
Chr1	37700400	37700450	CHH	hypo
Chr1	37768550	37768600	CHH	hypo
Chr1	37817200	37817250	CHH	hypo
Chr1	37827750	37827800	CHH	hypo
Chr1	37833350	37833400	CHH	hypo
Chr1	37833400	37833450	CHH	hypo
Chr1	37886850	37886900	CG	hypo
Chr1	37925650	37925700	CHH	hypo
Chr1	37939650	37939700	CHH	hypo
Chr1	37939700	37939750	CHH	hypo
Chr1	37941050	37941100	CHH	hypo
Chr1	38042950	38043000	CHH	hypo
Chr1	38043000	38043050	CHH	hypo
Chr1	38047700	38047750	CG	hypo
Chr1	38060850	38060900	CHG	hypo
Chr1	38094150	38094200	CHG	hypo
Chr1	38100450	38100500	CHH	hypo
Chr1	38122800	38122850	CHH	hypo
Chr1	38140350	38140400	CG	hypo
Chr1	38148000	38148050	CHH	hypo
Chr1	38150850	38150900	CHH	hypo
Chr1	38186850	38186900	CHH	hypo
Chr1	38217950	38218000	CHH	hypo
Chr1	38289600	38289650	CHH	hypo
Chr1	38293350	38293400	CHH	hypo
Chr1	38324350	38324400	CHH	hypo
Chr1	38324600	38324650	CHH	hypo
Chr1	38354300	38354350	CHH	hypo
Chr1	38408450	38408500	CHH	hypo
Chr1	38426950	38427000	CHG	hypo
Chr1	38429950	38430000	CHH	hypo
Chr1	38431500	38431550	CG	hypo
Chr1	38441750	38441800	CHG	hypo
Chr1	38449500	38449550	CG	hypo
Chr1	38488250	38488300	CHH	hypo
Chr1	38511800	38511850	CHG	hypo
Chr1	38600950	38601000	CHH	hypo
Chr1	38605850	38605900	CHG	hypo
Chr1	38608150	38608200	CHH	hypo
Chr1	38673650	38673700	CHG	hypo
Chr1	38694350	38694400	CHH	hypo
Chr1	38714000	38714050	CHG	hypo
Chr1	38720850	38720900	CHH	hypo
Chr1	38722400	38722450	CHH	hypo
Chr1	38763700	38763750	CHH	hypo
Chr1	38776600	38776650	CHH	hypo
Chr1	38791150	38791200	CHH	hypo
Chr1	38793700	38793750	CG	hypo
Chr1	38794650	38794700	CHG	hypo
Chr1	38849150	38849200	CHG	hypo
Chr1	38858150	38858200	CHG	hypo
Chr1	38918000	38918050	CHG	hypo
Chr1	38938250	38938300	CHH	hypo
Chr1	38944100	38944150	CHH	hypo
Chr1	38980600	38980650	CHH	hypo
Chr1	38990500	38990550	CHH	hypo
Chr1	39057800	39057850	CG	hypo
Chr1	39072250	39072300	CHH	hypo
Chr1	39106050	39106100	CHH	hypo
Chr1	39146550	39146600	CHG	hypo
Chr1	39151250	39151300	CHH	hypo
Chr1	39151900	39151950	CHG	hypo
Chr1	39168600	39168650	CHH	hypo
Chr1	39191700	39191750	CHH	hypo
Chr1	39191750	39191800	CHH	hypo
Chr1	39193750	39193800	CHH	hypo
Chr1	39197050	39197100	CHG	hypo
Chr1	39208450	39208500	CHH	hypo
Chr1	39248250	39248300	CHG	hypo
Chr1	39248850	39248900	CHH	hypo
Chr1	39250600	39250650	CHH	hypo
Chr1	39284750	39284800	CHH	hypo
Chr1	39310950	39311000	CHG	hypo
Chr1	39322900	39322950	CHG	hypo
Chr1	39325750	39325800	CHH	hypo
Chr1	39331750	39331800	CHG	hypo
Chr1	39334000	39334050	CHH	hypo
Chr1	39416100	39416150	CHH	hypo
Chr1	39425900	39425950	CG	hypo
Chr1	39509600	39509650	CHG	hypo
Chr1	39522300	39522350	CHG	hypo
Chr1	39543850	39543900	CHG	hypo
Chr1	39543900	39543950	CHH	hypo
Chr1	39551050	39551100	CHH	hypo
Chr1	39575000	39575050	CHH	hypo
Chr1	39586000	39586050	CHG	hypo
Chr1	39679050	39679100	CHH	hypo
Chr1	39722150	39722200	CHG	hypo
Chr1	39758550	39758600	CHG	hypo
Chr1	39762600	39762650	CHG	hypo
Chr1	39769350	39769400	CHG	hypo
Chr1	39780300	39780350	CHH	hypo
Chr1	39782550	39782600	CHH	hypo
Chr1	39789150	39789200	CHH	hypo
Chr1	39790050	39790100	CHH	hypo
Chr1	39837250	39837300	CHH	hypo
Chr1	39857350	39857400	CHH	hypo
Chr1	40027250	40027300	CHH	hypo
Chr1	40045300	40045350	CHH	hypo
Chr1	40051500	40051550	CHG	hypo
Chr1	40067250	40067300	CHH	hypo
Chr1	40096350	40096400	CHG	hypo
Chr1	40151500	40151550	CHH	hypo
Chr1	40164100	40164150	CHH	hypo
Chr1	40167100	40167150	CHH	hypo
Chr1	40167200	40167250	CHH	hypo
Chr1	40173450	40173500	CHH	hypo
Chr1	40274000	40274050	CHH	hypo
Chr1	40280250	40280300	CHH	hypo
Chr1	40280500	40280550	CHH	hypo
Chr1	40287600	40287650	CHH	hypo
Chr1	40302000	40302050	CHH	hypo
Chr1	40324800	40324850	CHH	hypo
Chr1	40379950	40380000	CHH	hypo
Chr1	40382500	40382550	CHG	hypo
Chr1	40395950	40396000	CHH	hypo
Chr1	40396800	40396850	CHH	hypo
Chr1	40411700	40411750	CHH	hypo
Chr1	40411750	40411800	CHH	hypo
Chr1	40418800	40418850	CHH	hypo
Chr1	40434400	40434450	CHH	hypo
Chr1	40469250	40469300	CHH	hypo
Chr1	40490350	40490400	CHH	hypo
Chr1	40508500	40508550	CHH	hypo
Chr1	40540000	40540050	CHH	hypo
Chr1	40551650	40551700	CHG	hypo
Chr1	40575500	40575550	CHH	hypo
Chr1	40575600	40575650	CHH	hypo
Chr1	40577450	40577500	CHG	hypo
Chr1	40592650	40592700	CHH	hypo
Chr1	40621100	40621150	CHG	hypo
Chr1	40708450	40708500	CHG	hypo
Chr1	40738550	40738600	CG	hypo
Chr1	40745650	40745700	CHH	hypo
Chr1	40755100	40755150	CHH	hypo
Chr1	40772700	40772750	CHH	hypo
Chr1	40819850	40819900	CHG	hypo
Chr1	40835200	40835250	CHH	hypo
Chr1	40840550	40840600	CHH	hypo
Chr1	40845100	40845150	CHH	hypo
Chr1	40873250	40873300	CHG	hypo
Chr1	40880500	40880550	CHH	hypo
Chr1	40921200	40921250	CHH	hypo
Chr1	40946050	40946100	CHG	hypo
Chr1	40962400	40962450	CHH	hypo
Chr1	40977700	40977750	CHG	hypo
Chr1	40998000	40998050	CHH	hypo
Chr1	41020350	41020400	CG	hypo
Chr1	41026150	41026200	CHH	hypo
Chr1	41041600	41041650	CHH	hypo
Chr1	41092800	41092850	CHG	hypo
Chr1	41115650	41115700	CHG	hypo
Chr1	41175350	41175400	CHG	hypo
Chr1	41189750	41189800	CHH	hypo
Chr1	41222150	41222200	CHG	hypo
Chr1	41240600	41240650	CHG	hypo
Chr1	41283150	41283200	CHG	hypo
Chr1	41323100	41323150	CHH	hypo
Chr1	41338300	41338350	CHG	hypo
Chr1	41417900	41417950	CHG	hypo
Chr1	41506800	41506850	CHH	hypo
Chr1	41532300	41532350	CHG	hypo
Chr1	41561550	41561600	CHH	hypo
Chr1	41568700	41568750	CHH	hypo
Chr1	41594100	41594150	CHH	hypo
Chr1	41605100	41605150	CHG	hypo
Chr1	41702000	41702050	CHG	hypo
Chr1	41726350	41726400	CHH	hypo
Chr1	41750500	41750550	CHH	hypo
Chr1	41808650	41808700	CHG	hypo
Chr1	41824400	41824450	CHH	hypo
Chr1	41832750	41832800	CHH	hypo
Chr1	41833250	41833300	CHH	hypo
Chr1	41838850	41838900	CHH	hypo
Chr1	41843550	41843600	CHH	hypo
Chr1	41861050	41861100	CHH	hypo
Chr1	41912500	41912550	CHH	hypo
Chr1	41938800	41938850	CHH	hypo
Chr1	41946550	41946600	CHH	hypo
Chr1	41973250	41973300	CHH	hypo
Chr1	42046650	42046700	CHH	hypo
Chr1	42072800	42072850	CG	hypo
Chr1	42075750	42075800	CHG	hypo
Chr1	42093700	42093750	CHH	hypo
Chr1	42149600	42149650	CHH	hypo
Chr1	42173900	42173950	CHH	hypo
Chr1	42214150	42214200	CHG	hypo
Chr1	42238000	42238050	CHH	hypo
Chr1	42275250	42275300	CHH	hypo
Chr1	42296450	42296500	CG	hypo
Chr1	42380650	42380700	CHH	hypo
Chr1	42443050	42443100	CHH	hypo
Chr1	42444850	42444900	CHH	hypo
Chr1	42463250	42463300	CHG	hypo
Chr1	42463400	42463450	CHG	hypo
Chr1	42468750	42468800	CHH	hypo
Chr1	42469000	42469050	CHH	hypo
Chr1	42490050	42490100	CHH	hypo
Chr1	42495000	42495050	CHG	hypo
Chr1	42522850	42522900	CHG	hypo
Chr1	42522900	42522950	CHG	hypo
Chr1	42537450	42537500	CHH	hypo
Chr1	42588600	42588650	CHG	hypo
Chr1	42627900	42627950	CG	hypo
Chr1	42661500	42661550	CHG	hypo
Chr1	42799950	42800000	CHH	hypo
Chr1	42913250	42913300	CHH	hypo
Chr1	42929100	42929150	CHH	hypo
Chr1	42929150	42929200	CHH	hypo
Chr1	42929200	42929250	CHH	hypo
Chr1	42932700	42932750	CHH	hypo
Chr1	42936200	42936250	CHG	hypo
Chr1	42952150	42952200	CG	hypo
Chr1	42957450	42957500	CHH	hypo
Chr1	42981000	42981050	CHH	hypo
Chr1	43016250	43016300	CHH	hypo
Chr1	43022550	43022600	CHG	hypo
Chr1	43118650	43118700	CHG	hypo
Chr1	43139050	43139100	CHH	hypo
Chr1	43181050	43181100	CHG	hypo
Chr1	43181300	43181350	CHG	hypo
Chr1	43188850	43188900	CHH	hypo
Chr1	43199900	43199950	CHG	hypo
Chr1	43202350	43202400	CHH	hypo
Chr1	43260650	43260700	CHH	hypo
Chr1	43264650	43264700	CHG	hypo
Chr10	17900	17950	CHG	hypo
Chr10	77850	77900	CHG	hypo
Chr10	78200	78250	CHG	hypo
Chr10	94100	94150	CHH	hypo
Chr10	100950	101000	CHH	hypo
Chr10	145000	145050	CHH	hypo
Chr10	152000	152050	CHG	hypo
Chr10	153050	153100	CHG	hypo
Chr10	180250	180300	CHH	hypo
Chr10	194950	195000	CHG	hypo
Chr10	204400	204450	CHG	hypo
Chr10	216400	216450	CHG	hypo
Chr10	235000	235050	CHG	hypo
Chr10	258050	258100	CHG	hypo
Chr10	262450	262500	CHH	hypo
Chr10	294500	294550	CHG	hypo
Chr10	336400	336450	CHH	hypo
Chr10	339300	339350	CHH	hypo
Chr10	351250	351300	CHG	hypo
Chr10	359550	359600	CHH	hypo
Chr10	368400	368450	CHH	hypo
Chr10	449700	449750	CHH	hypo
Chr10	454800	454850	CHH	hypo
Chr10	543200	543250	CHG	hypo
Chr10	602450	602500	CHG	hypo
Chr10	637500	637550	CHG	hypo
Chr10	640600	640650	CHG	hypo
Chr10	646100	646150	CHG	hypo
Chr10	654800	654850	CHH	hypo
Chr10	667950	668000	CHH	hypo
Chr10	685250	685300	CHH	hypo
Chr10	772900	772950	CHG	hypo
Chr10	791750	791800	CHH	hypo
Chr10	815500	815550	CHH	hypo
Chr10	820050	820100	CHG	hypo
Chr10	835750	835800	CHH	hypo
Chr10	851600	851650	CHG	hypo
Chr10	863700	863750	CHH	hypo
Chr10	863750	863800	CHH	hypo
Chr10	868700	868750	CHG	hypo
Chr10	947400	947450	CHH	hypo
Chr10	963850	963900	CHG	hypo
Chr10	979600	979650	CHG	hypo
Chr10	1003950	1004000	CHG	hypo
Chr10	1021200	1021250	CHG	hypo
Chr10	1052900	1052950	CHG	hypo
Chr10	1063200	1063250	CHG	hypo
Chr10	1077600	1077650	CHG	hypo
Chr10	1141600	1141650	CG	hypo
Chr10	1167450	1167500	CHG	hypo
Chr10	1170100	1170150	CHG	hypo
Chr10	1187250	1187300	CHG	hypo
Chr10	1191200	1191250	CHH	hypo
Chr10	1255150	1255200	CHH	hypo
Chr10	1291000	1291050	CHG	hypo
Chr10	1292600	1292650	CHG	hypo
Chr10	1302100	1302150	CHG	hypo
Chr10	1311550	1311600	CHG	hypo
Chr10	1369050	1369100	CHG	hypo
Chr10	1412200	1412250	CHH	hypo
Chr10	1451000	1451050	CHG	hypo
Chr10	1497250	1497300	CHG	hypo
Chr10	1497900	1497950	CHH	hypo
Chr10	1555600	1555650	CHH	hypo
Chr10	1607150	1607200	CHH	hypo
Chr10	1610100	1610150	CHH	hypo
Chr10	1677800	1677850	CHG	hypo
Chr10	1680350	1680400	CHH	hypo
Chr10	1694100	1694150	CHG	hypo
Chr10	1703000	1703050	CHH	hypo
Chr10	1713050	1713100	CHH	hypo
Chr10	1720300	1720350	CHH	hypo
Chr10	1722700	1722750	CHH	hypo
Chr10	1803850	1803900	CHG	hypo
Chr10	1817250	1817300	CHG	hypo
Chr10	1835550	1835600	CHH	hypo
Chr10	1922750	1922800	CHG	hypo
Chr10	1952000	1952050	CHG	hypo
Chr10	1961600	1961650	CHG	hypo
Chr10	2011100	2011150	CHG	hypo
Chr10	2020400	2020450	CHH	hypo
Chr10	2065900	2065950	CHG	hypo
Chr10	2076850	2076900	CG	hypo
Chr10	2082850	2082900	CHG	hypo
Chr10	2083150	2083200	CHG	hypo
Chr10	2099150	2099200	CHG	hypo
Chr10	2148350	2148400	CHG	hypo
Chr10	2201200	2201250	CHG	hypo
Chr10	2288150	2288200	CHH	hypo
Chr10	2334900	2334950	CHG	hypo
Chr10	2380150	2380200	CHG	hypo
Chr10	2488000	2488050	CHG	hypo
Chr10	2504750	2504800	CHH	hypo
Chr10	2504900	2504950	CHH	hypo
Chr10	2519450	2519500	CHG	hypo
Chr10	2520100	2520150	CHG	hypo
Chr10	2544500	2544550	CHG	hypo
Chr10	2646650	2646700	CHG	hypo
Chr10	2673150	2673200	CHH	hypo
Chr10	2674800	2674850	CG	hypo
Chr10	2690200	2690250	CHH	hypo
Chr10	2694200	2694250	CHH	hypo
Chr10	2712200	2712250	CHH	hypo
Chr10	2779200	2779250	CHG	hypo
Chr10	2788850	2788900	CHH	hypo
Chr10	2800500	2800550	CHH	hypo
Chr10	2808300	2808350	CHG	hypo
Chr10	2821050	2821100	CHH	hypo
Chr10	2821400	2821450	CHH	hypo
Chr10	2828200	2828250	CHG	hypo
Chr10	2833250	2833300	CHG	hypo
Chr10	2846250	2846300	CHG	hypo
Chr10	2891750	2891800	CHH	hypo
Chr10	2901200	2901250	CHH	hypo
Chr10	2901900	2901950	CHG	hypo
Chr10	2908550	2908600	CHH	hypo
Chr10	2986000	2986050	CHG	hypo
Chr10	3011600	3011650	CHG	hypo
Chr10	3035100	3035150	CHH	hypo
Chr10	3054950	3055000	CHG	hypo
Chr10	3055100	3055150	CHH	hypo
Chr10	3056850	3056900	CHH	hypo
Chr10	3056900	3056950	CHH	hypo
Chr10	3093300	3093350	CHG	hypo
Chr10	3093350	3093400	CHG	hypo
Chr10	3141100	3141150	CG	hypo
Chr10	3173200	3173250	CHG	hypo
Chr10	3239900	3239950	CHG	hypo
Chr10	3254850	3254900	CG	hypo
Chr10	3290650	3290700	CHG	hypo
Chr10	3334150	3334200	CHH	hypo
Chr10	3344750	3344800	CHG	hypo
Chr10	3382250	3382300	CHH	hypo
Chr10	3382850	3382900	CHH	hypo
Chr10	3443750	3443800	CHG	hypo
Chr10	3461650	3461700	CHG	hypo
Chr10	3491250	3491300	CHG	hypo
Chr10	3524050	3524100	CHG	hypo
Chr10	3594500	3594550	CHG	hypo
Chr10	3678700	3678750	CHH	hypo
Chr10	3688050	3688100	CG	hypo
Chr10	3699500	3699550	CHH	hypo
Chr10	3702200	3702250	CHG	hypo
Chr10	3724800	3724850	CHH	hypo
Chr10	3739900	3739950	CHG	hypo
Chr10	3747950	3748000	CHG	hypo
Chr10	3862100	3862150	CHH	hypo
Chr10	3862200	3862250	CHH	hypo
Chr10	3877300	3877350	CHH	hypo
Chr10	3890400	3890450	CHH	hypo
Chr10	3927500	3927550	CHH	hypo
Chr10	3928850	3928900	CHH	hypo
Chr10	3943150	3943200	CHH	hypo
Chr10	4042950	4043000	CHG	hypo
Chr10	4053050	4053100	CHH	hypo
Chr10	4113800	4113850	CHG	hypo
Chr10	4153050	4153100	CHG	hypo
Chr10	4195700	4195750	CHG	hypo
Chr10	4201550	4201600	CHG	hypo
Chr10	4273750	4273800	CHG	hypo
Chr10	4297850	4297900	CHH	hypo
Chr10	4299150	4299200	CHH	hypo
Chr10	4318550	4318600	CHG	hypo
Chr10	4319200	4319250	CHG	hypo
Chr10	4329750	4329800	CHH	hypo
Chr10	4389450	4389500	CHG	hypo
Chr10	4392950	4393000	CHG	hypo
Chr10	4418250	4418300	CHH	hypo
Chr10	4459850	4459900	CHG	hypo
Chr10	4471600	4471650	CHH	hypo
Chr10	4480300	4480350	CHG	hypo
Chr10	4507100	4507150	CHG	hypo
Chr10	4520550	4520600	CHG	hypo
Chr10	4541200	4541250	CHG	hypo
Chr10	4550450	4550500	CHG	hypo
Chr10	4582700	4582750	CHH	hypo
Chr10	4633850	4633900	CHG	hypo
Chr10	4646200	4646250	CHH	hypo
Chr10	4705150	4705200	CHG	hypo
Chr10	4714100	4714150	CHG	hypo
Chr10	4747900	4747950	CHG	hypo
Chr10	4760500	4760550	CHG	hypo
Chr10	4799550	4799600	CHH	hypo
Chr10	4846500	4846550	CHG	hypo
Chr10	4868700	4868750	CHG	hypo
Chr10	4939700	4939750	CHG	hypo
Chr10	4953550	4953600	CHG	hypo
Chr10	4974150	4974200	CHG	hypo
Chr10	4988950	4989000	CHH	hypo
Chr10	5017600	5017650	CHG	hypo
Chr10	5036500	5036550	CHH	hypo
Chr10	5042200	5042250	CHG	hypo
Chr10	5058550	5058600	CG	hypo
Chr10	5084050	5084100	CHH	hypo
Chr10	5086050	5086100	CHG	hypo
Chr10	5156650	5156700	CHG	hypo
Chr10	5179600	5179650	CHG	hypo
Chr10	5220700	5220750	CHG	hypo
Chr10	5236400	5236450	CHG	hypo
Chr10	5249800	5249850	CHG	hypo
Chr10	5255650	5255700	CHG	hypo
Chr10	5284900	5284950	CHG	hypo
Chr10	5309800	5309850	CHH	hypo
Chr10	5335950	5336000	CHG	hypo
Chr10	5340150	5340200	CHG	hypo
Chr10	5348400	5348450	CHH	hypo
Chr10	5417650	5417700	CHH	hypo
Chr10	5417800	5417850	CHG	hypo
Chr10	5453150	5453200	CHG	hypo
Chr10	5490700	5490750	CHH	hypo
Chr10	5491100	5491150	CG	hypo
Chr10	5525800	5525850	CHG	hypo
Chr10	5665750	5665800	CHH	hypo
Chr10	5666800	5666850	CHH	hypo
Chr10	5669600	5669650	CHG	hypo
Chr10	5712650	5712700	CHH	hypo
Chr10	5720250	5720300	CHG	hypo
Chr10	5779050	5779100	CHH	hypo
Chr10	5820750	5820800	CHG	hypo
Chr10	5827450	5827500	CHG	hypo
Chr10	5831500	5831550	CHG	hypo
Chr10	5839450	5839500	CHG	hypo
Chr10	5863500	5863550	CHG	hypo
Chr10	5920650	5920700	CHG	hypo
Chr10	5933600	5933650	CHH	hypo
Chr10	6010850	6010900	CHG	hypo
Chr10	6070900	6070950	CHG	hypo
Chr10	6094300	6094350	CHH	hypo
Chr10	6131650	6131700	CHG	hypo
[truncated: 62,469 more rows]
