# Supplementary material for: DNA methylation dynamics play crucial roles in shaping the distinct transcriptomic profiles for different root-type initiation in rice
Source: Genome Biol. 2025 Apr 17;26:99. doi: 10.1186/s13059-025-03571-0 (PMC12004658; doi:10.1186/s13059-025-03571-0)
Supplement: Supplementary file 5 — Additional file 5. Table S4. Gene list of which transcription positively or negatively correlated with promoter CHH methylation. [file 13059_2025_3571_MOESM5_ESM.xlsx]

## Sheet: Sheet1
Supplementary Table 4. Gene list of which transcription positively or negatively correlated with promoter CHH methylation.
The genes marked in red are ER-1 specifically expressed genes.
Locus	Start site	End site	Correlation coefficient between methylation and gene transcription	P value	FDR
LOC_Os12g33180	20074250	20074450	0.900317	3.57112e-07	1.18403e-05
LOC_Os11g40140	23938050	23938250	0.893309	6.01124e-07	1.81118e-05
LOC_Os04g28420	16813300	16813500	0.874715	2.04536e-06	4.82904e-05
LOC_Os08g31769	19691450	19691650	0.849407	8.19911e-06	0.000142461
LOC_Os02g14130	7717100	7717300	0.76791	0.000198236	0.00154047
LOC_Os12g09700	5115150	5115350	0.719872	0.000755742	0.00402932
LOC_Os12g16210	9273550	9273750	0.712204	0.000913051	0.0046171
LOC_Os05g08410	4584500	4584700	-0.685375	0.00169395	0.00706984
LOC_Os06g07220	3454700	3454900	0.678514	0.00196437	0.00780998
LOC_Os02g53080	32473400	32473600	0.672697	0.00222069	0.0084914
LOC_Os04g50760	30020850	30021050	0.795424	7.93502e-05	0.000777165
LOC_Os01g46310	26331300	26331500	1	0	0
LOC_Os08g12059	7100850	7101050	1	0	0
LOC_Os03g42870	23901500	23901700	1	0	0
LOC_Os08g28270	17255750	17255950	1	1.16043e-126	4.72753e-124
LOC_Os02g07495	3874100	3874300	0.99999	7.19867e-39	2.67644e-36
LOC_Os08g27470	16766100	16766300	0.999908	2.55417e-31	8.81188e-29
LOC_Os11g15200	8572700	8572900	0.9998	1.29214e-28	4.22928e-26
LOC_Os03g60760	34531900	34532100	0.989822	5.60969e-15	1.16752e-12
LOC_Os08g14600	8780050	8780250	0.98885	1.15986e-14	2.31339e-12
LOC_Os01g22770	12801600	12801800	0.988373	1.61912e-14	3.21265e-12
LOC_Os08g19980	11956200	11956400	0.987765	2.42921e-14	4.79519e-12
LOC_Os07g03458	1384400	1384600	0.987323	3.2234e-14	6.33027e-12
LOC_Os11g37560	22174000	22174200	0.987123	3.6506e-14	7.0606e-12
LOC_Os04g36020	21963650	21963850	0.985959	7.26965e-14	1.36466e-11
LOC_Os07g11490	6313550	6313750	0.984358	1.71573e-13	3.12876e-11
LOC_Os08g09520	5519800	5520000	0.983698	2.38323e-13	4.28478e-11
LOC_Os06g11260	5904800	5905000	0.983348	2.82208e-13	4.98025e-11
LOC_Os01g51270	29473800	29474000	0.983323	2.85527e-13	5.01571e-11
LOC_Os03g55530	31595000	31595200	0.982959	3.38953e-13	5.9001e-11
LOC_Os01g29890	16741550	16741750	0.980919	8.32363e-13	1.36804e-10
LOC_Os12g39230	24146350	24146550	0.980381	1.03788e-12	1.67752e-10
LOC_Os05g45880	26583400	26583600	0.979929	1.2434e-12	1.97577e-10
LOC_Os11g37759	22327950	22328150	0.977857	2.71133e-12	4.05587e-10
LOC_Os03g09020	4681100	4681300	0.977249	3.36106e-12	4.91267e-10
LOC_Os02g57940	35481300	35481500	0.97711	3.52681e-12	5.13534e-10
LOC_Os01g17070	9815050	9815250	0.976795	3.93143e-12	5.7028e-10
LOC_Os06g05570	2521650	2521850	0.976103	4.96118e-12	7.06277e-10
LOC_Os11g17540	9771950	9772150	0.974591	8.06618e-12	1.10319e-09
LOC_Os05g23470	13420750	13420950	0.974091	9.41307e-12	1.27376e-09
LOC_Os01g03170	1237650	1237850	0.973768	1.0384e-11	1.3904e-09
LOC_Os08g09670	5583300	5583500	0.972862	1.35872e-11	1.80042e-09
LOC_Os07g20340	11737000	11737200	0.971776	1.85305e-11	2.37333e-09
LOC_Os09g26950	16376150	16376350	0.971605	1.94405e-11	2.48158e-09
LOC_Os10g23020	12000450	12000650	0.971424	2.0439e-11	2.59175e-09
LOC_Os11g37900	22467300	22467500	0.97113	2.21674e-11	2.76515e-09
LOC_Os01g27260	15216050	15216250	0.97046	2.6575e-11	3.2935e-09
LOC_Os05g39140	22955300	22955500	0.970095	2.92826e-11	3.59416e-09
LOC_Os01g57082	32983050	32983250	0.969668	3.27614e-11	3.94065e-09
LOC_Os03g47280	26750100	26750300	0.96966	3.28259e-11	3.94065e-09
LOC_Os06g45580	27598500	27598700	0.96872	4.17808e-11	4.92306e-09
LOC_Os06g14700	8272600	8272800	0.968399	4.52886e-11	5.32002e-09
LOC_Os11g09020	4798500	4798700	0.967643	5.4589e-11	6.33481e-09
LOC_Os10g34810	18588250	18588450	0.966832	6.63726e-11	7.65584e-09
LOC_Os04g54870	32631200	32631400	0.966468	7.2341e-11	8.31921e-09
LOC_Os08g27250	16639200	16639400	0.965747	8.5577e-11	9.69577e-09
LOC_Os04g38360	22819200	22819400	0.965344	9.38405e-11	1.03866e-08
LOC_Os01g19740	11201750	11201950	0.964992	1.01635e-10	1.11521e-08
LOC_Os05g08390	4577250	4577450	0.964687	1.0884e-10	1.19086e-08
LOC_Os07g49370	29564950	29565150	0.963787	1.32728e-10	1.43583e-08
LOC_Os12g36030	22047350	22047550	0.962279	1.83095e-10	1.93158e-08
LOC_Os02g34640	20775100	20775300	0.96199	1.94445e-10	2.0345e-08
LOC_Os06g05250	2365350	2365550	0.96144	2.17726e-10	2.24135e-08
LOC_Os09g26610	16142300	16142500	0.961452	2.17183e-10	2.24135e-08
LOC_Os06g50060	30334850	30335050	0.96134	2.22234e-10	2.27552e-08
LOC_Os06g34330	19971950	19972150	0.961217	2.27856e-10	2.32687e-08
LOC_Os08g29610	18163700	18163900	0.961082	2.34174e-10	2.38502e-08
LOC_Os03g04150	1898350	1898550	0.96095	2.40493e-10	2.42141e-08
LOC_Os08g32570	20170000	20170200	0.960764	2.49651e-10	2.50272e-08
LOC_Os06g46284	28044750	28044950	0.959802	3.02147e-10	2.96685e-08
LOC_Os05g43040	24996200	24996400	0.959352	3.29834e-10	3.18161e-08
LOC_Os06g29250	16693200	16693400	0.957479	4.7008e-10	4.37998e-08
LOC_Os11g22150	12703000	12703200	0.956985	5.14817e-10	4.75058e-08
LOC_Os02g56700	34764000	34764200	0.956792	5.33313e-10	4.90942e-08
LOC_Os05g49020	28110950	28111150	0.956757	5.36644e-10	4.92824e-08
LOC_Os12g44010	27299300	27299500	0.956276	5.85448e-10	5.31273e-08
LOC_Os05g33140	19433850	19434050	0.956077	6.06691e-10	5.49249e-08
LOC_Os12g41710	25819200	25819400	0.955662	6.53288e-10	5.8621e-08
LOC_Os01g31580	17265800	17266000	0.955427	6.81027e-10	6.09344e-08
LOC_Os02g53180	32558300	32558500	0.955046	7.28087e-10	6.45419e-08
LOC_Os05g50340	28843450	28843650	0.954976	7.37011e-10	6.50319e-08
LOC_Os07g44260	26448900	26449100	0.954548	7.93972e-10	6.94182e-08
LOC_Os08g09480	5489800	5490000	0.954352	8.21149e-10	7.13059e-08
LOC_Os08g09570	5530500	5530700	0.954027	8.68226e-10	7.47163e-08
LOC_Os04g14680	8238400	8238600	0.95387	8.91858e-10	7.58972e-08
LOC_Os08g27630	16832200	16832400	0.953556	9.40599e-10	7.93398e-08
LOC_Os10g42040	22606450	22606650	0.953224	9.94751e-10	8.35395e-08
LOC_Os05g26750	15522250	15522450	0.952973	1.0374e-09	8.67403e-08
LOC_Os05g37470	21926600	21926800	0.952467	1.12836e-09	9.35295e-08
LOC_Os12g16410	9395050	9395250	0.952438	1.13369e-09	9.37682e-08
LOC_Os01g73120	42411700	42411900	0.951914	1.23559e-09	1.01538e-07
LOC_Os11g35230	20657450	20657650	0.951751	1.26883e-09	1.03824e-07
LOC_Os02g52180	31950950	31951150	0.95126	1.37367e-09	1.11451e-07
LOC_Os02g43630	26328300	26328500	0.951191	1.38901e-09	1.12457e-07
LOC_Os06g28590	16262400	16262600	0.951176	1.39251e-09	1.12503e-07
LOC_Os07g36630	21909350	21909550	0.950798	1.47928e-09	1.19262e-07
LOC_Os07g05550	2594950	2595150	0.949841	1.7204e-09	1.37255e-07
LOC_Os11g24620	14046050	14046250	0.949632	1.77737e-09	1.41506e-07
LOC_Os07g11510	6334950	6335150	0.949535	1.80449e-09	1.43367e-07
LOC_Os08g09610	5562450	5562650	0.949514	1.81044e-09	1.43542e-07
LOC_Os11g45180	27342000	27342200	0.949455	1.82705e-09	1.44262e-07
LOC_Os07g29310	17185600	17185800	0.947965	2.29426e-09	1.77135e-07
LOC_Os02g57924	35460100	35460300	0.947306	2.532e-09	1.91626e-07
LOC_Os10g16974	8492950	8493150	0.94728	2.54171e-09	1.91691e-07
LOC_Os07g48320	28875850	28876050	0.947277	2.54287e-09	1.91691e-07
LOC_Os07g04480	1977300	1977500	0.947191	2.57559e-09	1.93397e-07
LOC_Os01g52480	30154600	30154800	0.947003	2.64802e-09	1.96905e-07
LOC_Os02g56120	34347600	34347800	0.946519	2.84352e-09	2.10217e-07
LOC_Os04g28840	17082850	17083050	0.946379	2.90241e-09	2.14158e-07
LOC_Os12g02030	600600	600800	0.945859	3.13001e-09	2.29624e-07
LOC_Os03g46440	26262900	26263100	0.945585	3.25629e-09	2.37523e-07
LOC_Os01g57770	33407750	33407950	0.945597	3.25081e-09	2.37523e-07
LOC_Os05g20910	12278600	12278800	0.945409	3.33969e-09	2.42682e-07
LOC_Os07g11770	6501950	6502150	0.945062	3.50929e-09	2.54042e-07
LOC_Os02g28900	17116700	17116900	0.944729	3.67942e-09	2.65855e-07
LOC_Os09g35780	20586350	20586550	0.944572	3.76183e-09	2.71298e-07
LOC_Os08g13580	8065500	8065700	0.944341	3.88666e-09	2.79774e-07
LOC_Os08g01220	150200	150400	0.943534	4.34982e-09	3.10777e-07
LOC_Os02g12490	6529050	6529250	0.943274	4.50879e-09	3.20937e-07
LOC_Os02g26670	15658100	15658300	0.943054	4.64715e-09	3.29561e-07
LOC_Os09g09370	5020050	5020250	0.942946	4.71675e-09	3.33878e-07
LOC_Os02g37800	22804300	22804500	0.942864	4.76954e-09	3.35753e-07
LOC_Os04g42560	25179600	25179800	0.942679	4.89199e-09	3.43111e-07
LOC_Os06g16350	9324250	9324450	0.942656	4.90749e-09	3.43569e-07
LOC_Os04g08290	4422650	4422850	0.942535	4.98845e-09	3.47965e-07
LOC_Os12g26690	15638900	15639100	0.942189	5.22821e-09	3.62707e-07
LOC_Os07g03610	1448450	1448650	0.941564	5.68712e-09	3.93831e-07
LOC_Os12g02680	935000	935200	0.941379	5.82866e-09	4.0282e-07
LOC_Os08g09700	5602450	5602650	0.941367	5.83797e-09	4.0282e-07
LOC_Os09g24190	14357800	14358000	0.941026	6.10892e-09	4.17815e-07
LOC_Os04g45090	26672900	26673100	0.940645	6.42419e-09	4.35424e-07
LOC_Os09g09944	5401800	5402000	0.940607	6.45651e-09	4.36841e-07
LOC_Os03g32790	18766850	18767050	0.94048	6.56459e-09	4.41812e-07
LOC_Os01g20160	11457950	11458150	0.940209	6.80202e-09	4.56989e-07
LOC_Os12g34098	20633800	20634000	0.940015	6.97616e-09	4.67049e-07
LOC_Os08g27650	16848400	16848600	0.939956	7.0301e-09	4.69839e-07
LOC_Os12g02350	761750	761950	0.939707	7.26068e-09	4.83561e-07
LOC_Os02g49160	30062450	30062650	0.9396	7.36185e-09	4.86912e-07
LOC_Os03g48430	27579550	27579750	0.939416	7.53873e-09	4.9604e-07
LOC_Os01g62370	36093050	36093250	0.939219	7.73253e-09	5.06183e-07
LOC_Os06g35940	20970800	20971000	0.939156	7.79509e-09	5.09408e-07
LOC_Os09g23084	13630700	13630900	0.938418	8.56481e-09	5.53102e-07
LOC_Os05g07960	4311600	4311800	0.938427	8.55503e-09	5.53102e-07
LOC_Os07g15670	9097100	9097300	0.938192	8.81226e-09	5.64324e-07
LOC_Os01g54380	31284500	31284700	0.938207	8.79568e-09	5.64324e-07
LOC_Os07g43940	26258950	26259150	0.938213	8.78907e-09	5.64324e-07
LOC_Os07g44780	26726300	26726500	0.938205	8.79873e-09	5.64324e-07
LOC_Os10g36200	19352950	19353150	0.938133	8.87845e-09	5.67613e-07
LOC_Os05g48390	27739550	27739750	0.93761	9.48092e-09	6.01112e-07
LOC_Os03g38940	21630000	21630200	0.937477	9.64056e-09	6.10223e-07
LOC_Os11g04030	1625950	1626150	0.937434	9.69139e-09	6.11926e-07
LOC_Os12g39080	24037300	24037500	0.936964	1.02744e-08	6.4396e-07
LOC_Os02g58214	35631950	35632150	0.936794	1.04926e-08	6.53353e-07
LOC_Os09g33555	19787650	19787850	0.936607	1.07371e-08	6.66414e-07
LOC_Os01g21630	12115950	12116150	0.936553	1.08082e-08	6.69739e-07
LOC_Os01g23810	13395600	13395800	0.935752	1.19191e-08	7.27613e-07
LOC_Os11g24280	13829400	13829600	0.935574	1.21787e-08	7.37949e-07
LOC_Os01g12304	6716550	6716750	0.935031	1.30023e-08	7.82899e-07
LOC_Os12g07980	4051350	4051550	0.934708	1.35141e-08	8.09769e-07
LOC_Os03g49160	28001650	28001850	0.93462	1.36576e-08	8.14671e-07
LOC_Os11g16530	9142450	9142650	0.934567	1.37437e-08	8.18531e-07
LOC_Os01g45140	25614300	25614500	0.934327	1.41415e-08	8.39612e-07
LOC_Os08g32970	20458800	20459000	0.934127	1.44804e-08	8.5575e-07
LOC_Os01g05810	2775100	2775300	0.933956	1.47757e-08	8.70517e-07
LOC_Os11g38920	23171650	23171850	0.933786	1.50741e-08	8.84019e-07
LOC_Os01g05860	2803650	2803850	0.933742	1.51531e-08	8.87293e-07
LOC_Os03g25460	14547250	14547450	0.933664	1.52911e-08	8.94005e-07
LOC_Os04g05580	2824750	2824950	0.933628	1.53563e-08	8.9645e-07
LOC_Os03g07310	3715600	3715800	0.93359	1.54256e-08	8.9912e-07
LOC_Os09g14700	8725800	8726000	0.933338	1.58867e-08	9.17619e-07
LOC_Os05g28040	16362050	16362250	0.933035	1.64583e-08	9.42106e-07
LOC_Os11g29720	17234250	17234450	0.932924	1.66714e-08	9.51465e-07
LOC_Os09g17990	10999900	11000100	0.93267	1.7169e-08	9.76952e-07
LOC_Os01g68860	40005950	40006150	0.932495	1.75206e-08	9.94001e-07
LOC_Os11g37700	22271950	22272150	0.932323	1.78701e-08	1.00935e-06
LOC_Os01g67770	39385900	39386100	0.932257	1.80057e-08	1.01551e-06
LOC_Os12g08390	4262400	4262600	0.932208	1.81081e-08	1.01828e-06
LOC_Os10g25060	12898300	12898500	0.932171	1.81851e-08	1.02111e-06
LOC_Os12g37510	23014450	23014650	0.932096	1.83431e-08	1.02697e-06
LOC_Os09g27250	16562350	16562550	0.931969	1.86103e-08	1.04041e-06
LOC_Os03g02330	811050	811250	0.931826	1.89167e-08	1.05251e-06
LOC_Os08g07380	4131000	4131200	0.931808	1.89571e-08	1.05251e-06
LOC_Os01g25720	14575450	14575650	0.93165	1.93018e-08	1.0697e-06
LOC_Os11g25470	14516800	14517000	0.931379	1.99055e-08	1.10156e-06
LOC_Os02g48600	29751100	29751300	0.930716	2.14503e-08	1.17517e-06
LOC_Os01g62480	36165750	36165950	0.930601	2.17295e-08	1.18876e-06
LOC_Os06g05160	2290850	2291050	0.930466	2.20598e-08	1.19997e-06
LOC_Os08g01380	241000	241200	0.930124	2.29189e-08	1.24141e-06
LOC_Os01g70670	40914050	40914250	0.929962	2.33336e-08	1.26031e-06
LOC_Os01g45914	26086300	26086500	0.929876	2.35568e-08	1.27057e-06
LOC_Os06g35790	20885750	20885950	0.92958	2.43408e-08	1.30917e-06
LOC_Os01g27880	15567100	15567300	0.929555	2.44099e-08	1.30979e-06
LOC_Os08g09730	5621750	5621950	0.929538	2.44548e-08	1.30979e-06
LOC_Os12g26875	15752900	15753100	0.92935	2.49661e-08	1.33344e-06
LOC_Os11g17504	9753600	9753800	0.929227	2.5307e-08	1.34602e-06
LOC_Os03g02740	1027300	1027500	0.929047	2.5812e-08	1.37097e-06
LOC_Os08g43490	27506100	27506300	0.928886	2.6271e-08	1.39149e-06
LOC_Os03g22200	12727300	12727500	0.928749	2.66667e-08	1.40855e-06
LOC_Os02g56260	34420200	34420400	0.928712	2.6773e-08	1.41222e-06
LOC_Os05g34600	20515700	20515900	0.927167	3.16284e-08	1.63456e-06
LOC_Os07g12730	7272500	7272700	0.926836	3.27617e-08	1.68404e-06
LOC_Os12g43790	27195450	27195650	0.926784	3.29408e-08	1.69098e-06
LOC_Os01g53294	30620500	30620700	0.92672	3.31648e-08	1.70019e-06
LOC_Os05g47730	27344100	27344300	0.926494	3.39671e-08	1.73393e-06
LOC_Os04g44850	26551050	26551250	0.926401	3.43023e-08	1.7445e-06
LOC_Os09g08190	4250150	4250350	0.926405	3.42904e-08	1.7445e-06
LOC_Os06g10510	5408600	5408800	0.926098	3.54144e-08	1.79391e-06
LOC_Os12g07150	3501600	3501800	0.92608	3.54808e-08	1.7949e-06
LOC_Os03g43010	23987300	23987500	0.925825	3.64444e-08	1.8315e-06
LOC_Os06g10020	5106100	5106300	0.925824	3.64469e-08	1.8315e-06
LOC_Os07g30100	17742650	17742850	0.925406	3.80724e-08	1.90337e-06
LOC_Os03g47740	27056600	27056800	0.925338	3.83431e-08	1.91191e-06
LOC_Os01g03914	1672150	1672350	0.925313	3.84435e-08	1.91194e-06
LOC_Os02g44080	26607700	26607900	0.925039	3.9552e-08	1.95944e-06
LOC_Os02g36380	21974750	21974950	0.924978	3.98013e-08	1.96924e-06
LOC_Os11g09830	5258000	5258200	0.924932	3.99896e-08	1.976e-06
LOC_Os11g41530	24905850	24906050	0.924746	4.07667e-08	2.00726e-06
LOC_Os06g38090	22525900	22526100	0.924342	4.24937e-08	2.07829e-06
LOC_Os01g51990	29878400	29878600	0.924103	4.35474e-08	2.11524e-06
LOC_Os06g04920	2161250	2161450	0.923929	4.43262e-08	2.14598e-06
LOC_Os02g43980	26565550	26565750	0.923885	4.45285e-08	2.14763e-06
LOC_Os01g54700	31473000	31473200	0.923828	4.47856e-08	2.15731e-06
LOC_Os01g56200	32366250	32366450	0.92316	4.79215e-08	2.29681e-06
LOC_Os04g28780	17042350	17042550	0.922847	4.94562e-08	2.3615e-06
LOC_Os06g08290	4014050	4014250	0.922585	5.07746e-08	2.41842e-06
LOC_Os11g16990	9415650	9415850	0.922497	5.12256e-08	2.43534e-06
LOC_Os06g45140	27299600	27299800	0.922485	5.12849e-08	2.43534e-06
LOC_Os02g09810	5057600	5057800	0.922478	5.13206e-08	2.43534e-06
LOC_Os06g49230	29826650	29826850	0.922112	5.32297e-08	2.5073e-06
LOC_Os06g18000	10467850	10468050	0.921751	5.51705e-08	2.59234e-06
LOC_Os08g20130	12065950	12066150	0.921547	5.62967e-08	2.64201e-06
LOC_Os12g15400	8791350	8791550	0.921251	5.79614e-08	2.71017e-06
LOC_Os02g34540	20702550	20702750	0.921148	5.85545e-08	2.73457e-06
LOC_Os04g52530	31229950	31230150	0.920855	6.02566e-08	2.797e-06
LOC_Os02g32950	19566400	19566600	0.920389	6.30587e-08	2.91295e-06
LOC_Os06g06780	3194800	3195000	0.920342	6.3353e-08	2.92302e-06
LOC_Os04g54240	32300450	32300650	0.9203	6.36083e-08	2.92774e-06
LOC_Os02g05120	2443400	2443600	0.920203	6.42095e-08	2.94522e-06
LOC_Os04g59590	35434100	35434300	0.920211	6.41645e-08	2.94522e-06
LOC_Os06g06940	3293900	3294100	0.920199	6.42389e-08	2.94522e-06
LOC_Os03g16580	9137850	9138050	0.920109	6.48017e-08	2.95778e-06
LOC_Os05g43570	25329700	25329900	0.920072	6.50338e-08	2.96132e-06
LOC_Os08g26850	16329850	16330050	0.919943	6.58509e-08	2.98787e-06
LOC_Os02g29340	17427700	17427900	0.919816	6.66646e-08	3.01763e-06
LOC_Os06g49940	30234100	30234300	0.919565	6.82979e-08	3.08064e-06
LOC_Os01g50616	29066000	29066200	0.919347	6.97385e-08	3.13672e-06
LOC_Os03g06420	3208350	3208550	0.91917	7.09317e-08	3.177e-06
LOC_Os04g06850	3608100	3608300	0.919116	7.13008e-08	3.18979e-06
LOC_Os07g32340	19222800	19223000	0.919079	7.15544e-08	3.19741e-06
LOC_Os03g22350	12800800	12801000	-0.918762	7.3755e-08	3.27662e-06
LOC_Os06g36480	21412200	21412400	0.918658	7.44851e-08	3.30139e-06
LOC_Os05g14900	8459650	8459850	0.918509	7.55476e-08	3.32922e-06
LOC_Os10g21352	10886150	10886350	0.918361	7.66152e-08	3.36466e-06
LOC_Os06g29260	16696150	16696350	0.918036	7.90061e-08	3.45776e-06
LOC_Os08g02300	854750	854950	0.918044	7.89508e-08	3.45776e-06
LOC_Os11g19490	11220900	11221100	0.917985	7.93871e-08	3.47047e-06
LOC_Os11g26880	15443700	15443900	0.917436	8.35934e-08	3.6131e-06
LOC_Os06g42620	25627550	25627750	0.917419	8.37297e-08	3.61491e-06
LOC_Os07g10780	5863800	5864000	0.917165	8.57404e-08	3.68925e-06
LOC_Os11g29740	17250750	17250950	0.916782	8.88516e-08	3.80601e-06
LOC_Os02g32730	19436950	19437150	0.916556	9.07369e-08	3.87809e-06
LOC_Os05g29990	17341600	17341800	0.916041	9.51545e-08	4.03985e-06
LOC_Os08g14050	8414600	8414800	0.915991	9.55967e-08	4.05413e-06
LOC_Os01g67910	39464450	39464650	0.915947	9.59837e-08	4.06129e-06
LOC_Os02g34970	20971800	20972000	0.915372	1.01175e-07	4.24833e-06
LOC_Os12g33165	20066450	20066650	0.91476	1.06971e-07	4.46722e-06
LOC_Os06g42470	25523750	25523950	0.914718	1.07372e-07	4.47909e-06
LOC_Os03g24560	13994900	13995100	0.914679	1.07758e-07	4.4903e-06
LOC_Os08g13795	8223450	8223650	0.914336	1.11149e-07	4.61654e-06
LOC_Os02g09170	4707900	4708100	0.914001	1.14551e-07	4.72708e-06
LOC_Os07g22770	12844850	12845050	0.914007	1.14486e-07	4.72708e-06
LOC_Os05g27000	15697100	15697300	0.913822	1.16408e-07	4.79853e-06
LOC_Os01g64140	37247850	37248050	0.913735	1.17319e-07	4.82051e-06
LOC_Os08g20680	12428800	12429000	0.913559	1.1918e-07	4.89173e-06
LOC_Os03g50970	29112850	29113050	0.913401	1.20867e-07	4.95566e-06
LOC_Os08g10340	6055450	6055650	0.913086	1.24298e-07	5.08005e-06
LOC_Os03g10350	5275850	5276050	0.912993	1.2533e-07	5.11129e-06
LOC_Os06g10650	5554350	5554550	0.912747	1.2809e-07	5.20839e-06
LOC_Os05g46420	26899750	26899950	0.912717	1.28436e-07	5.21575e-06
LOC_Os05g03520	1488450	1488650	0.912608	1.29673e-07	5.25483e-06
LOC_Os03g46940	26541950	26542150	0.912405	1.32025e-07	5.33884e-06
LOC_Os04g32050	19219250	19219450	0.912167	1.34811e-07	5.44002e-06
LOC_Os04g32830	19821650	19821850	0.912124	1.35326e-07	5.45508e-06
LOC_Os06g05930	2713200	2713400	0.911792	1.39319e-07	5.58389e-06
LOC_Os01g71340	41345250	41345450	0.911678	1.40711e-07	5.60869e-06
LOC_Os11g44690	27023200	27023400	0.911546	1.42349e-07	5.6607e-06
LOC_Os06g50480	30562700	30562900	0.911486	1.43096e-07	5.68438e-06
LOC_Os10g33450	17614100	17614300	0.91142	1.43914e-07	5.69338e-06
LOC_Os01g14110	7901700	7901900	0.911192	1.46799e-07	5.78957e-06
LOC_Os05g40020	23509500	23509700	0.911148	1.47365e-07	5.79992e-06
LOC_Os01g01660	325000	325200	0.911098	1.48006e-07	5.81919e-06
LOC_Os03g12950	6991000	6991200	0.91094	1.50049e-07	5.88741e-06
LOC_Os09g32770	19548450	19548650	0.910874	1.5091e-07	5.91514e-06
LOC_Os11g06980	3463250	3463450	0.91065	1.53857e-07	6.01218e-06
LOC_Os11g26760	15326950	15327150	0.910469	1.56271e-07	6.09133e-06
LOC_Os01g17300	9953450	9953650	0.910183	1.60161e-07	6.22046e-06
LOC_Os03g03500	1510100	1510300	0.910072	1.61698e-07	6.27377e-06
LOC_Os09g03200	1538550	1538750	0.910026	1.62329e-07	6.28553e-06
LOC_Os05g38990	22873300	22873500	0.909951	1.63384e-07	6.31504e-06
LOC_Os04g33650	20379700	20379900	0.909847	1.64836e-07	6.35689e-06
LOC_Os09g33850	19979650	19979850	0.909734	1.66446e-07	6.39717e-06
LOC_Os10g28690	14972650	14972850	0.909726	1.66549e-07	6.39717e-06
LOC_Os12g03960	1645200	1645400	0.909727	1.66544e-07	6.39717e-06
LOC_Os09g27160	16515150	16515350	0.909416	1.71012e-07	6.54238e-06
LOC_Os03g30130	17206000	17206200	0.909207	1.74077e-07	6.63971e-06
LOC_Os10g26620	13881600	13881800	0.909143	1.75023e-07	6.66252e-06
LOC_Os10g28610	14902800	14903000	0.909072	1.76083e-07	6.69623e-06
LOC_Os04g42420	25100050	25100250	0.90898	1.77458e-07	6.73514e-06
LOC_Os01g73514	42588900	42589100	0.908589	1.83413e-07	6.94053e-06
LOC_Os08g31440	19445800	19446000	0.908527	1.84382e-07	6.97029e-06
LOC_Os03g29770	16974050	16974250	0.908493	1.84914e-07	6.97664e-06
LOC_Os02g49320	30138100	30138300	0.908294	1.88035e-07	7.07346e-06
LOC_Os01g21420	11955050	11955250	0.908197	1.8957e-07	7.12232e-06
LOC_Os01g11220	6002700	6002900	0.908111	1.90933e-07	7.16139e-06
LOC_Os01g45200	25640650	25640850	0.908066	1.91666e-07	7.18184e-06
LOC_Os04g58790	34971200	34971400	0.90784	1.95317e-07	7.28703e-06
LOC_Os12g42610	26476100	26476300	0.90758	1.99606e-07	7.41409e-06
LOC_Os05g12090	6918300	6918500	0.907487	2.01164e-07	7.4647e-06
LOC_Os07g30300	17906800	17907000	0.907364	2.03227e-07	7.52665e-06
LOC_Os02g42020	25241850	25242050	0.906993	2.0958e-07	7.72462e-06
LOC_Os10g26720	13944000	13944200	0.906651	2.15579e-07	7.9001e-06
LOC_Os05g31480	18313200	18313400	0.906414	2.19826e-07	8.03267e-06
LOC_Os04g01950	592200	592400	0.906271	2.22439e-07	8.11268e-06
LOC_Os01g14880	8338050	8338250	0.906146	2.24722e-07	8.16483e-06
LOC_Os11g47570	28746700	28746900	0.906022	2.27012e-07	8.23243e-06
LOC_Os12g36860	22593600	22593800	0.905835	2.3052e-07	8.32809e-06
LOC_Os05g35410	21038100	21038300	0.905636	2.34294e-07	8.44849e-06
LOC_Os12g17950	10319750	10319950	0.905643	2.34169e-07	8.44849e-06
LOC_Os11g31090	18090950	18091150	0.90556	2.35742e-07	8.47924e-06
LOC_Os11g40690	24300800	24301000	0.905562	2.35707e-07	8.47924e-06
LOC_Os07g44370	26515200	26515400	0.905506	2.36794e-07	8.50659e-06
LOC_Os03g48750	27777150	27777350	0.905328	2.40238e-07	8.60608e-06
LOC_Os05g11630	6590300	6590500	0.905171	2.43321e-07	8.70027e-06
LOC_Os01g23440	13170450	13170650	0.904998	2.46754e-07	8.80656e-06
LOC_Os11g26190	14996200	14996400	0.904858	2.49573e-07	8.8989e-06
LOC_Os01g27020	15057300	15057500	0.904839	2.49949e-07	8.90399e-06
LOC_Os04g49940	29787400	29787600	0.904769	2.51382e-07	8.94672e-06
LOC_Os08g42690	26982200	26982400	0.904639	2.54014e-07	9.00692e-06
LOC_Os12g16250	9289350	9289550	0.904647	2.53868e-07	9.00692e-06
LOC_Os04g58560	34816600	34816800	0.904347	2.60061e-07	9.16196e-06
LOC_Os06g42660	25654450	25654650	0.904228	2.62557e-07	9.23288e-06
LOC_Os01g66580	38657950	38658150	0.904166	2.63871e-07	9.27059e-06
LOC_Os03g15440	8456450	8456650	0.904099	2.65288e-07	9.29663e-06
LOC_Os05g01700	420000	420200	0.904108	2.65109e-07	9.29663e-06
LOC_Os08g30810	19021200	19021400	0.90402	2.66986e-07	9.3431e-06
LOC_Os05g03160	1264950	1265150	0.903656	2.74866e-07	9.55171e-06
LOC_Os01g28220	15806650	15806850	0.903498	2.78349e-07	9.6465e-06
LOC_Os03g24930	14205600	14205800	0.903426	2.7996e-07	9.691e-06
LOC_Os06g06120	2832200	2832400	0.903396	2.80619e-07	9.69884e-06
LOC_Os01g05820	2782500	2782700	0.903372	2.81163e-07	9.70886e-06
LOC_Os01g31370	17159350	17159550	0.902648	2.97757e-07	1.02265e-05
LOC_Os04g32110	19267450	19267650	0.902538	3.00358e-07	1.02995e-05
LOC_Os05g25030	14493050	14493250	0.902182	3.08895e-07	1.05617e-05
LOC_Os10g37690	20165700	20165900	-0.902033	3.12522e-07	1.06477e-05
LOC_Os01g72170	41853550	41853750	0.901946	3.14669e-07	1.07018e-05
LOC_Os05g03760	1660050	1660250	0.901525	3.25199e-07	1.10208e-05
LOC_Os04g45860	27153450	27153650	0.901443	3.27279e-07	1.10703e-05
LOC_Os03g63870	36082350	36082550	0.901284	3.31352e-07	1.11897e-05
LOC_Os08g06060	3305500	3305700	0.901255	3.32094e-07	1.12049e-05
LOC_Os07g31870	18931600	18931800	0.901227	3.32827e-07	1.12197e-05
LOC_Os08g31940	19802600	19802800	0.901151	3.34793e-07	1.12563e-05
LOC_Os03g50630	28911700	28911900	0.901172	3.34255e-07	1.12563e-05
LOC_Os11g14120	7865150	7865350	0.9011	3.36132e-07	1.12914e-05
LOC_Os08g34000	21301200	21301400	0.900998	3.38783e-07	1.13406e-05
LOC_Os07g37690	22595600	22595800	0.901	3.38755e-07	1.13406e-05
LOC_Os05g08960	4957650	4957850	0.900986	3.39102e-07	1.13414e-05
LOC_Os01g66970	38891500	38891700	0.900908	3.41164e-07	1.14004e-05
LOC_Os01g46790	26678450	26678650	0.900861	3.42411e-07	1.14321e-05
LOC_Os09g26420	15957900	15958100	0.900764	3.44999e-07	1.14926e-05
LOC_Os08g40615	25707250	25707450	0.900759	3.45124e-07	1.14926e-05
LOC_Os03g45790	25860750	25860950	0.900632	3.48537e-07	1.15962e-05
LOC_Os02g10190	5338350	5338550	0.900579	3.49963e-07	1.16335e-05
LOC_Os02g39000	23559050	23559250	0.900207	3.60137e-07	1.19224e-05
LOC_Os02g22340	13333800	13334000	0.899914	3.68332e-07	1.20971e-05
LOC_Os07g17220	10141900	10142100	0.899815	3.71147e-07	1.21555e-05
LOC_Os01g47570	27218650	27218850	0.899807	3.7138e-07	1.21555e-05
LOC_Os04g38790	23059000	23059200	0.899825	3.70859e-07	1.21555e-05
LOC_Os12g26510	15497400	15497600	0.899683	3.74915e-07	1.22503e-05
LOC_Os08g36540	23068600	23068800	0.8992	3.88979e-07	1.26882e-05
LOC_Os02g13060	6914450	6914650	0.899097	3.92061e-07	1.27673e-05
LOC_Os02g52010	31839150	31839350	0.898795	4.01144e-07	1.30185e-05
LOC_Os05g29880	17287550	17287750	0.898245	4.18167e-07	1.35137e-05
LOC_Os09g15320	9356000	9356200	0.898229	4.1868e-07	1.35189e-05
LOC_Os05g28320	16580450	16580650	0.898187	4.20004e-07	1.35502e-05
LOC_Os06g12070	6465050	6465250	0.898085	4.23226e-07	1.36312e-05
LOC_Os05g08370	4564200	4564400	0.897997	4.26037e-07	1.36986e-05
LOC_Os10g36626	19596800	19597000	0.89785	4.30793e-07	1.38168e-05
LOC_Os06g43810	26383700	26383900	0.897578	4.39645e-07	1.40302e-05
LOC_Os02g37280	22544400	22544600	0.89749	4.42568e-07	1.40999e-05
LOC_Os01g11040	5889650	5889850	0.897279	4.49605e-07	1.43004e-05
LOC_Os05g48270	27665600	27665800	0.897218	4.5163e-07	1.4329e-05
LOC_Os01g16980	9709850	9710050	0.896925	4.61602e-07	1.46091e-05
LOC_Os01g53079	30501600	30501800	0.896739	4.68023e-07	1.47879e-05
LOC_Os10g34920	18636250	18636450	0.896692	4.69658e-07	1.48273e-05
LOC_Os05g51690	29654800	29655000	0.896625	4.7202e-07	1.48774e-05
LOC_Os12g43970	27286100	27286300	0.896153	4.88771e-07	1.53173e-05
LOC_Os03g04620	2157150	2157350	0.896015	4.9379e-07	1.54491e-05
LOC_Os08g04010	1919300	1919500	0.895952	4.96071e-07	1.55078e-05
LOC_Os12g33415	20197200	20197400	0.895926	4.97002e-07	1.55242e-05
LOC_Os07g38130	22872200	22872400	-0.895584	5.09658e-07	1.58549e-05
LOC_Os04g22080	12499800	12500000	0.895347	5.18612e-07	1.60942e-05
LOC_Os09g34320	20257350	20257550	0.895231	5.23014e-07	1.62106e-05
LOC_Os03g51010	29149950	29150150	0.895213	5.23706e-07	1.62129e-05
LOC_Os06g46350	28107100	28107300	0.895198	5.24276e-07	1.62174e-05
LOC_Os07g01114	65600	65800	0.895045	5.30168e-07	1.63864e-05
LOC_Os05g03934	1761050	1761250	0.894922	5.34958e-07	1.65078e-05
LOC_Os07g11330	6242250	6242450	0.894609	5.47271e-07	1.682e-05
LOC_Os04g34360	20809300	20809500	0.89457	5.48843e-07	1.68413e-05
LOC_Os08g08690	5030750	5030950	0.894515	5.51007e-07	1.68942e-05
LOC_Os04g01500	345100	345300	0.894151	5.65749e-07	1.72558e-05
LOC_Os10g22740	11820550	11820750	0.894058	5.69568e-07	1.73383e-05
LOC_Os08g28660	17505450	17505650	0.893951	5.73968e-07	1.74307e-05
LOC_Os01g58590	33875850	33876050	0.893828	5.7911e-07	1.7559e-05
LOC_Os07g44280	26456100	26456300	0.89374	5.82804e-07	1.7657e-05
LOC_Os09g27135	16497650	16497850	0.893598	5.88784e-07	1.78241e-05
LOC_Os03g24390	13882750	13882950	0.89354	5.91231e-07	1.78699e-05
LOC_Os01g44130	25289550	25289750	0.893486	5.93549e-07	1.79258e-05
LOC_Os01g57580	33271850	33272050	0.893318	6.00723e-07	1.81118e-05
LOC_Os07g13270	7620550	7620750	0.893257	6.0337e-07	1.81651e-05
LOC_Os01g04040	1756050	1756250	0.893238	6.04206e-07	1.8176e-05
LOC_Os08g13840	8257000	8257200	0.893129	6.08909e-07	1.83031e-05
LOC_Os01g24430	13773500	13773700	0.893045	6.1258e-07	1.83846e-05
LOC_Os06g45080	27265200	27265400	0.892988	6.151e-07	1.84314e-05
LOC_Os02g54870	33603000	33603200	0.892903	6.18845e-07	1.85291e-05
LOC_Os02g15540	8712250	8712450	0.89274	6.26105e-07	1.87172e-05
LOC_Os02g44235	26767100	26767300	0.892626	6.31195e-07	1.8796e-05
LOC_Os07g10030	5348500	5348700	0.892633	6.30908e-07	1.8796e-05
LOC_Os04g46130	27333000	27333200	0.892527	6.35666e-07	1.88851e-05
LOC_Os06g11130	5834500	5834700	0.892424	6.40364e-07	1.89929e-05
LOC_Os02g51280	31394700	31394900	0.892416	6.40715e-07	1.89929e-05
LOC_Os08g09450	5473850	5474050	0.892361	6.43232e-07	1.90369e-05
LOC_Os06g46270	28036250	28036450	0.892223	6.49554e-07	1.91638e-05
LOC_Os01g18090	10135000	10135200	0.892064	6.5692e-07	1.93365e-05
LOC_Os08g44810	28140500	28140700	0.89207	6.5663e-07	1.93365e-05
LOC_Os03g64170	36253950	36254150	0.892043	6.57883e-07	1.935e-05
LOC_Os11g47447	28652450	28652650	0.891986	6.60577e-07	1.93887e-05
LOC_Os07g39860	23901950	23902150	0.891983	6.6072e-07	1.93887e-05
LOC_Os04g47820	28375750	28375950	0.8913	6.93321e-07	2.02368e-05
LOC_Os01g02500	807600	807800	0.891255	6.95504e-07	2.02851e-05
LOC_Os07g22960	12931300	12931500	0.891242	6.96162e-07	2.02888e-05
LOC_Os02g13600	7300000	7300200	0.891124	7.01945e-07	2.04108e-05
LOC_Os12g33289	20133250	20133450	0.890682	7.24033e-07	2.10211e-05
LOC_Os06g45570	27593450	27593650	0.890613	7.27555e-07	2.10914e-05
LOC_Os08g36900	23334650	23334850	0.890452	7.35776e-07	2.13136e-05
LOC_Os06g46560	28269950	28270150	0.890439	7.36448e-07	2.13169e-05
LOC_Os08g41890	26446800	26447000	0.890365	7.40259e-07	2.14003e-05
LOC_Os08g05770	3088650	3088850	0.890205	7.48546e-07	2.16018e-05
LOC_Os12g34500	20883000	20883200	0.890076	7.55274e-07	2.17795e-05
LOC_Os04g30530	18246450	18246650	0.890046	7.56866e-07	2.1809e-05
LOC_Os04g24930	14361550	14361750	0.889642	7.78351e-07	2.23608e-05
LOC_Os12g36940	22646300	22646500	0.889613	7.79957e-07	2.23902e-05
LOC_Os12g35340	21480100	21480300	0.889552	7.83214e-07	2.24668e-05
LOC_Os02g48150	29470100	29470300	0.889527	7.84595e-07	2.24896e-05
LOC_Os06g27410	15512700	15512900	0.889492	7.86485e-07	2.25269e-05
LOC_Os01g17065	9807700	9807900	0.88938	7.92604e-07	2.26683e-05
LOC_Os02g15340	8581300	8581500	0.889313	7.96266e-07	2.2739e-05
LOC_Os03g62388	35337550	35337750	0.889003	8.13447e-07	2.31606e-05
LOC_Os09g16280	9932150	9932350	0.888882	8.20252e-07	2.3337e-05
LOC_Os08g01810	489000	489200	0.888835	8.22943e-07	2.33961e-05
LOC_Os08g08060	4569600	4569800	0.888684	8.31486e-07	2.35865e-05
LOC_Os03g32302	18480700	18480900	0.888592	8.36768e-07	2.37012e-05
LOC_Os03g15200	8320450	8320650	0.888557	8.38771e-07	2.37404e-05
LOC_Os04g23610	13517800	13518000	0.888527	8.40496e-07	2.37549e-05
LOC_Os09g10865	5950750	5950950	0.888527	8.40525e-07	2.37549e-05
LOC_Os01g07060	3320200	3320400	0.888259	8.56072e-07	2.40876e-05
LOC_Os10g40510	21688550	21688750	0.887977	8.72657e-07	2.45003e-05
LOC_Os02g57670	35319450	35319650	0.887966	8.73312e-07	2.45007e-05
LOC_Os05g02430	808550	808750	0.887812	8.82549e-07	2.47417e-05
LOC_Os11g04920	2096800	2097000	0.887778	8.84615e-07	2.47815e-05
LOC_Os02g50110	30596150	30596350	0.887743	8.86709e-07	2.4822e-05
LOC_Os07g40310	24171100	24171300	0.887641	8.9289e-07	2.49403e-05
LOC_Os06g51230	30997450	30997650	0.887598	8.95478e-07	2.49944e-05
LOC_Os03g21220	12108600	12108800	0.887511	9.00756e-07	2.51234e-05
LOC_Os11g39390	23442900	23443100	0.887336	9.11536e-07	2.54056e-05
LOC_Os12g03980	1649450	1649650	0.887322	9.12379e-07	2.54106e-05
LOC_Os06g50080	30338350	30338550	0.887244	9.17207e-07	2.55079e-05
LOC_Os09g13570	7869500	7869700	0.88722	9.18737e-07	2.5532e-05
LOC_Os01g09570	4904250	4904450	0.887174	9.21594e-07	2.55497e-05
LOC_Os07g46920	28049150	28049350	0.887167	9.22043e-07	2.55497e-05
LOC_Os07g25900	14867600	14867800	0.887135	9.24038e-07	2.55864e-05
LOC_Os02g06820	3439500	3439700	0.887074	9.27836e-07	2.5673e-05
LOC_Os10g36924	19776000	19776200	0.886934	9.36677e-07	2.58741e-05
LOC_Os04g03520	1530850	1531050	0.886922	9.37389e-07	2.58741e-05
LOC_Os04g58000	34539450	34539650	0.886412	9.70148e-07	2.66512e-05
LOC_Os07g30280	17901150	17901350	0.88639	9.71596e-07	2.66719e-05
LOC_Os01g36590	20303300	20303500	0.886374	9.7265e-07	2.66817e-05
LOC_Os05g36160	21431700	21431900	0.886348	9.7435e-07	2.67092e-05
LOC_Os03g01614	386700	386900	0.886226	9.82324e-07	2.69085e-05
LOC_Os02g51900	31784950	31785150	0.886187	9.84936e-07	2.69608e-05
LOC_Os06g49150	29784850	29785050	0.886088	9.91441e-07	2.71001e-05
LOC_Os01g09670	4981850	4982050	0.885943	1.00112e-06	2.72904e-05
LOC_Os02g56500	34596300	34596500	0.885941	1.00125e-06	2.72904e-05
LOC_Os06g12820	7005550	7005750	0.885953	1.0005e-06	2.72904e-05
LOC_Os06g02210	677000	677200	0.885888	1.00484e-06	2.73571e-05
LOC_Os01g65370	37931000	37931200	0.885857	1.00692e-06	2.73863e-05
LOC_Os03g25920	14834500	14834700	0.885841	1.00798e-06	2.73959e-05
LOC_Os09g38110	21954250	21954450	0.885788	1.01159e-06	2.74453e-05
LOC_Os08g09010	5241350	5241550	0.885666	1.01983e-06	2.75708e-05
LOC_Os12g21760	12243050	12243250	0.885516	1.03007e-06	2.77989e-05
LOC_Os11g47500	28722000	28722200	0.885428	1.03616e-06	2.79239e-05
LOC_Os02g29140	17255750	17255950	0.885389	1.03884e-06	2.79763e-05
LOC_Os05g32460	18957200	18957400	0.885335	1.04254e-06	2.80564e-05
LOC_Os03g18900	10590950	10591150	0.885314	1.04405e-06	2.80773e-05
LOC_Os04g53850	32084300	32084500	0.885259	1.04786e-06	2.81401e-05
LOC_Os06g02000	562950	563150	0.885086	1.05996e-06	2.84066e-05
LOC_Os02g48870	29892300	29892500	0.884979	1.06749e-06	2.85585e-05
LOC_Os02g21530	12776000	12776200	0.884994	1.06643e-06	2.85585e-05
LOC_Os03g19709	11088050	11088250	0.884715	1.08633e-06	2.89701e-05
LOC_Os12g37490	23001850	23002050	0.884667	1.0898e-06	2.9002e-05
LOC_Os06g01840	475500	475700	0.884619	1.09322e-06	2.90526e-05
LOC_Os07g26630	15358200	15358400	0.884119	1.1299e-06	2.99235e-05
LOC_Os10g31000	16180250	16180450	0.883889	1.14707e-06	3.02946e-05
LOC_Os07g03770	1565050	1565250	0.883834	1.15125e-06	3.0342e-05
LOC_Os08g32870	20378350	20378550	0.883787	1.15476e-06	3.03929e-05
LOC_Os05g19030	11041450	11041650	0.883736	1.15868e-06	3.0475e-05
LOC_Os10g13940	7572300	7572500	0.883696	1.1617e-06	3.05125e-05
LOC_Os01g54560	31372150	31372350	0.883576	1.17089e-06	3.07117e-05
LOC_Os05g47490	27203100	27203300	0.883424	1.18256e-06	3.09543e-05
LOC_Os08g20636	12394100	12394300	0.883432	1.18195e-06	3.09543e-05
LOC_Os12g04340	1837100	1837300	0.883402	1.18426e-06	3.09695e-05
LOC_Os02g29590	17603950	17604150	0.883256	1.1956e-06	3.12102e-05
LOC_Os07g31850	18923150	18923350	0.883136	1.20502e-06	3.14348e-05
LOC_Os08g35319	22278700	22278900	0.883096	1.20816e-06	3.14952e-05
LOC_Os08g42040	26553300	26553500	0.882923	1.22181e-06	3.18077e-05
LOC_Os01g52170	30006850	30007050	0.882881	1.2252e-06	3.18455e-05
LOC_Os06g10670	5568950	5569150	0.882842	1.22825e-06	3.18455e-05
LOC_Os07g42560	25465900	25466100	0.882875	1.22567e-06	3.18455e-05
LOC_Os08g19950	11939750	11939950	0.882856	1.22715e-06	3.18455e-05
LOC_Os10g10980	6067750	6067950	0.882817	1.23024e-06	3.18755e-05
LOC_Os01g48339	27702900	27703100	0.882759	1.2349e-06	3.19729e-05
LOC_Os05g40810	23930750	23930950	0.88275	1.23567e-06	3.19729e-05
LOC_Os11g25920	14784150	14784350	0.882542	1.25247e-06	3.23463e-05
LOC_Os11g14240	7968900	7969100	0.882539	1.25272e-06	3.23463e-05
LOC_Os07g09010	4695450	4695650	0.882451	1.25987e-06	3.24676e-05
LOC_Os08g15600	9480850	9481050	0.882438	1.26089e-06	3.2472e-05
LOC_Os04g56110	33417000	33417200	0.882413	1.26294e-06	3.25028e-05
LOC_Os11g20280	11717900	11718100	0.882399	1.26413e-06	3.25117e-05
LOC_Os12g23280	13176900	13177100	0.882322	1.27045e-06	3.26523e-05
LOC_Os05g40850	23958300	23958500	0.882311	1.27133e-06	3.26529e-05
LOC_Os07g48980	29321950	29322150	0.882199	1.2806e-06	3.2847e-05
LOC_Os01g46120	26221050	26221250	0.881993	1.29772e-06	3.31971e-05
LOC_Os02g40260	24371950	24372150	0.881907	1.30489e-06	3.33583e-05
LOC_Os11g13870	7650400	7650600	0.881812	1.31294e-06	3.35193e-05
LOC_Os07g26700	15420300	15420500	0.881525	1.33739e-06	3.4098e-05
LOC_Os01g12130	6610500	6610700	0.881447	1.34412e-06	3.42015e-05
LOC_Os11g38010	22548250	22548450	0.881109	1.37361e-06	3.49039e-05
LOC_Os09g39240	22543150	22543350	0.881094	1.37488e-06	3.49039e-05
LOC_Os04g08550	4636650	4636850	0.881046	1.37911e-06	3.49755e-05
LOC_Os09g35980	20730250	20730450	0.880994	1.38369e-06	3.50643e-05
LOC_Os04g52450	31176500	31176700	0.880777	1.40303e-06	3.54882e-05
LOC_Os04g24020	13724850	13725050	0.880752	1.4053e-06	3.55221e-05
LOC_Os09g37350	21567300	21567500	0.880701	1.40987e-06	3.56141e-05
LOC_Os01g70220	40652800	40653000	0.880512	1.42696e-06	3.5951e-05
LOC_Os05g25540	14839950	14840150	0.880422	1.43516e-06	3.60862e-05
LOC_Os05g13580	7531650	7531850	0.880063	1.46824e-06	3.68456e-05
LOC_Os01g60930	35242900	35243100	0.880028	1.47147e-06	3.69024e-05
LOC_Os02g46560	28388550	28388750	0.879991	1.47497e-06	3.6966e-05
LOC_Os02g21460	12731250	12731450	0.879961	1.47774e-06	3.70111e-05
LOC_Os10g12090	6719250	6719450	0.879892	1.4843e-06	3.71511e-05
LOC_Os12g04020	1669600	1669800	0.879833	1.48983e-06	3.72651e-05
LOC_Os03g36080	20017700	20017900	0.879766	1.49613e-06	3.73984e-05
LOC_Os04g41110	24379700	24379900	0.879481	1.5233e-06	3.80032e-05
LOC_Os06g47470	28752200	28752400	0.87942	1.52923e-06	3.80246e-05
LOC_Os11g26350	15079050	15079250	0.879335	1.53745e-06	3.8182e-05
LOC_Os01g62490	36175350	36175550	0.879287	1.54205e-06	3.82713e-05
LOC_Os02g12000	6221250	6221450	0.879187	1.55177e-06	3.84878e-05
LOC_Os08g13280	7894850	7895050	0.878927	1.57743e-06	3.90826e-05
LOC_Os11g32410	19132600	19132800	0.878906	1.57947e-06	3.90989e-05
LOC_Os07g01620	383000	383200	0.878696	1.60042e-06	3.95662e-05
LOC_Os02g39850	24080450	24080650	0.878445	1.62578e-06	4.01413e-05
LOC_Os02g41820	25145900	25146100	0.878301	1.64045e-06	4.04513e-05
LOC_Os12g43110	26766150	26766350	0.87814	1.65703e-06	4.08338e-05
LOC_Os09g25540	15319400	15319600	0.877769	1.69579e-06	4.1655e-05
LOC_Os04g12530	6924750	6924950	0.877543	1.71975e-06	4.21626e-05
LOC_Os05g50490	28949400	28949600	0.877443	1.73043e-06	4.23972e-05
LOC_Os04g01660	445600	445800	0.876891	1.79058e-06	4.35645e-05
LOC_Os07g23990	13588000	13588200	0.876687	1.81321e-06	4.4003e-05
LOC_Os04g12140	6681550	6681750	0.87663	1.8196e-06	4.41301e-05
LOC_Os08g09640	5570200	5570400	0.876282	1.85898e-06	4.49429e-05
LOC_Os07g01660	403700	403900	0.875883	1.90497e-06	4.591e-05
LOC_Os08g09190	5321200	5321400	0.875839	1.91002e-06	4.59737e-05
LOC_Os03g42090	23422950	23423150	0.875829	1.91128e-06	4.59751e-05
LOC_Os11g17799	9960100	9960300	0.875764	1.9188e-06	4.60694e-05
LOC_Os03g62230	35249250	35249450	0.875546	1.94462e-06	4.66598e-05
LOC_Os05g02770	996500	996700	0.875519	1.94783e-06	4.67076e-05
LOC_Os11g36070	21200900	21201100	0.875455	1.95535e-06	4.67497e-05
LOC_Os10g40230	21545300	21545500	0.875452	1.95569e-06	4.67497e-05
LOC_Os12g10550	5596100	5596300	0.875323	1.97115e-06	4.70389e-05
LOC_Os03g07360	3737650	3737850	0.875132	1.99419e-06	4.74038e-05
LOC_Os09g13830	8124550	8124750	0.875098	1.99832e-06	4.74726e-05
LOC_Os03g01700	429850	430050	0.875062	2.00266e-06	4.7546e-05
LOC_Os03g31400	17882850	17883050	0.874978	2.01296e-06	4.77552e-05
LOC_Os06g04690	2041350	2041550	0.874953	2.016e-06	4.77552e-05
LOC_Os12g34796	21135700	21135900	0.874675	2.05023e-06	4.83244e-05
LOC_Os05g14040	7848700	7848900	0.874629	2.05599e-06	4.8422e-05
LOC_Os11g27795	16000200	16000400	0.874516	2.07014e-06	4.87252e-05
LOC_Os11g39300	23398700	23398900	0.874455	2.07777e-06	4.88449e-05
LOC_Os04g19140	10623100	10623300	0.87444	2.07968e-06	4.88598e-05
LOC_Os11g39090	23262450	23262650	0.8744	2.08461e-06	4.89456e-05
LOC_Os11g11940	6620250	6620450	0.874262	2.10214e-06	4.92364e-05
LOC_Os08g17160	10506400	10506600	0.874194	2.11071e-06	4.93624e-05
LOC_Os03g04110	1877900	1878100	0.873932	2.14436e-06	5.00415e-05
LOC_Os02g19550	11426550	11426750	0.873882	2.15075e-06	5.01602e-05
LOC_Os03g52730	30226950	30227150	0.873762	2.16638e-06	5.04633e-05
LOC_Os01g10590	5651150	5651350	0.873705	2.17384e-06	5.05754e-05
LOC_Os01g58370	33727600	33727800	0.87356	2.19284e-06	5.09556e-05
LOC_Os10g39750	21244300	21244500	0.873502	2.20043e-06	5.1101e-05
LOC_Os11g02440	727500	727700	0.873457	2.20633e-06	5.11758e-05
LOC_Os05g01120	100450	100650	0.873312	2.22561e-06	5.14983e-05
LOC_Os01g10180	5351800	5352000	0.872984	2.26974e-06	5.24877e-05
LOC_Os01g01450	226600	226800	0.872765	2.29953e-06	5.30484e-05
LOC_Os08g01780	469450	469650	0.872588	2.32398e-06	5.35157e-05
LOC_Os01g52440	30128900	30129100	0.872532	2.3317e-06	5.36612e-05
LOC_Os10g37870	20276200	20276400	0.872494	2.3369e-06	5.37486e-05
LOC_Os05g49684	28493700	28493900	0.87246	2.34166e-06	5.3826e-05
LOC_Os02g39010	23560600	23560800	0.872168	2.38267e-06	5.44743e-05
LOC_Os08g42770	27066850	27067050	0.872109	2.39093e-06	5.46025e-05
LOC_Os09g29350	17821300	17821500	0.872108	2.39113e-06	5.46025e-05
LOC_Os02g53660	32822200	32822400	0.871993	2.4075e-06	5.49108e-05
LOC_Os12g17070	9765100	9765300	0.871551	2.47112e-06	5.60945e-05
LOC_Os11g37730	22304700	22304900	0.871466	2.48365e-06	5.63122e-05
LOC_Os12g24084	13702450	13702650	0.871096	2.53829e-06	5.74151e-05
LOC_Os01g15120	8484600	8484800	0.870988	2.55448e-06	5.76452e-05
LOC_Os09g30120	18307700	18307900	0.870946	2.56071e-06	5.77178e-05
LOC_Os11g07960	4127400	4127600	0.870881	2.57053e-06	5.78708e-05
LOC_Os06g50340	30468950	30469150	0.870863	2.5732e-06	5.7897e-05
LOC_Os01g16460	9342950	9343150	0.870745	2.59118e-06	5.81748e-05
LOC_Os05g12380	7123150	7123350	0.870689	2.59967e-06	5.82872e-05
LOC_Os08g01710	434750	434950	0.870657	2.60454e-06	5.83338e-05
LOC_Os07g07300	3618200	3618400	0.870645	2.60632e-06	5.83338e-05
LOC_Os03g14290	7780850	7781050	0.870323	2.65583e-06	5.93378e-05
LOC_Os07g47400	28342000	28342200	0.870298	2.65976e-06	5.9391e-05
LOC_Os07g37630	22558300	22558500	0.870268	2.66445e-06	5.94609e-05
LOC_Os07g44920	26802050	26802250	0.870153	2.68245e-06	5.96889e-05
LOC_Os06g01260	166500	166700	0.870036	2.70068e-06	6.00248e-05
LOC_Os11g03380	1273000	1273200	0.869879	2.72551e-06	6.03716e-05
LOC_Os11g34870	20433300	20433500	0.869868	2.72733e-06	6.03716e-05
LOC_Os08g14000	8394100	8394300	0.869869	2.72719e-06	6.03716e-05
LOC_Os01g69930	40437000	40437200	0.869877	2.7259e-06	6.03716e-05
LOC_Os03g07226	3692600	3692800	0.869823	2.73437e-06	6.04925e-05
LOC_Os06g03580	1383300	1383500	0.869784	2.74061e-06	6.05957e-05
LOC_Os01g73300	42479100	42479300	0.869686	2.7563e-06	6.09073e-05
LOC_Os03g20600	11667400	11667600	0.869588	2.77205e-06	6.11497e-05
LOC_Os05g25920	15076800	15077000	0.869592	2.77134e-06	6.11497e-05
LOC_Os08g32590	20183400	20183600	0.86949	2.7879e-06	6.14639e-05
LOC_Os06g11030	5777750	5777950	0.869358	2.80923e-06	6.17813e-05
LOC_Os12g07550	3760650	3760850	0.869351	2.81037e-06	6.17813e-05
LOC_Os08g20500	12308500	12308700	0.869215	2.83269e-06	6.21293e-05
LOC_Os08g19100	11393700	11393900	0.86919	2.83671e-06	6.21819e-05
LOC_Os11g38590	22867700	22867900	0.869129	2.84673e-06	6.2359e-05
LOC_Os03g30092	17171700	17171900	0.869088	2.85355e-06	6.24082e-05
LOC_Os11g02020	538700	538900	0.869052	2.85946e-06	6.2466e-05
LOC_Os09g27220	16550450	16550650	0.868975	2.87229e-06	6.27107e-05
LOC_Os03g60220	34244750	34244950	0.868795	2.90226e-06	6.31847e-05
LOC_Os04g11060	6010800	6011000	0.868687	2.92036e-06	6.34878e-05
LOC_Os03g03750	1669000	1669200	0.868682	2.92115e-06	6.34878e-05
LOC_Os10g38340	20486550	20486750	0.868624	2.93105e-06	6.36306e-05
LOC_Os03g44500	25040850	25041050	0.868578	2.9387e-06	6.37246e-05
LOC_Os05g51440	29492850	29493050	0.86858	2.93836e-06	6.37246e-05
LOC_Os11g14050	7795300	7795500	0.868444	2.96143e-06	6.39815e-05
LOC_Os01g63870	37059200	37059400	-0.86844	2.96225e-06	6.39815e-05
LOC_Os05g10330	5638150	5638350	0.868406	2.96792e-06	6.40678e-05
LOC_Os05g45420	26345150	26345350	0.868299	2.98624e-06	6.43909e-05
LOC_Os09g32964	19673100	19673300	0.868305	2.98525e-06	6.43909e-05
LOC_Os09g03090	1462150	1462350	0.868147	3.01241e-06	6.48092e-05
LOC_Os05g51570	29578350	29578550	0.868084	3.02331e-06	6.49342e-05
LOC_Os05g11580	6558250	6558450	0.868031	3.03254e-06	6.50959e-05
LOC_Os02g53410	32684800	32685000	0.867882	3.05854e-06	6.54969e-05
LOC_Os06g43030	25865900	25866100	0.867829	3.0679e-06	6.56341e-05
LOC_Os08g07430	4171900	4172100	0.867672	3.09552e-06	6.61142e-05
LOC_Os11g26660	15267100	15267300	0.867355	3.1521e-06	6.71356e-05
LOC_Os01g46169	26248800	26249000	0.867311	3.15996e-06	6.71909e-05
LOC_Os12g05580	2560750	2560950	0.867318	3.15876e-06	6.71909e-05
LOC_Os05g34530	20469250	20469450	0.86718	3.18373e-06	6.75836e-05
LOC_Os07g31960	19005650	19005850	0.867117	3.19517e-06	6.77514e-05
LOC_Os04g49950	29790300	29790500	0.867081	3.20161e-06	6.78504e-05
LOC_Os02g24720	14335000	14335200	0.866797	3.25377e-06	6.88035e-05
LOC_Os06g07070	3358350	3358550	0.866633	3.28424e-06	6.93712e-05
LOC_Os03g51830	29723450	29723650	0.866621	3.28635e-06	6.93776e-05
LOC_Os01g18744	10559200	10559400	0.866604	3.28962e-06	6.94082e-05
LOC_Os10g39770	21269600	21269800	0.866457	3.317e-06	6.98322e-05
LOC_Os02g05030	2387650	2387850	0.866411	3.32574e-06	6.99776e-05
LOC_Os07g34850	20883600	20883800	0.866322	3.34253e-06	7.02923e-05
LOC_Os03g42320	23543550	23543750	0.866202	3.36527e-06	7.05876e-05
LOC_Os01g22660	12739900	12740100	0.866199	3.36579e-06	7.05876e-05
LOC_Os02g22580	13465200	13465400	0.865837	3.43534e-06	7.18494e-05
LOC_Os04g41810	24765250	24765450	0.865734	3.45537e-06	7.21694e-05
LOC_Os04g58800	34975000	34975200	0.865729	3.45629e-06	7.21694e-05
LOC_Os05g13900	7721350	7721550	0.865744	3.45342e-06	7.21694e-05
LOC_Os11g02470	749700	749900	0.86544	3.51294e-06	7.32292e-05
LOC_Os08g16350	9975200	9975400	0.865343	3.53197e-06	7.34693e-05
LOC_Os07g39620	23745300	23745500	0.865153	3.56986e-06	7.41613e-05
LOC_Os01g49130	28238850	28239050	0.865147	3.57105e-06	7.41613e-05
LOC_Os03g53960	30935150	30935350	0.864957	3.6092e-06	7.48723e-05
LOC_Os12g33160	20060200	20060400	0.864808	3.6395e-06	7.54415e-05
LOC_Os04g49748	29659250	29659450	0.864772	3.64677e-06	7.5529e-05
LOC_Os07g42440	25406250	25406450	0.864703	3.66086e-06	7.57388e-05
LOC_Os07g11550	6357900	6358100	0.86465	3.67181e-06	7.58864e-05
LOC_Os12g37560	23046650	23046850	0.864588	3.68451e-06	7.61048e-05
LOC_Os01g66640	38704100	38704300	0.86454	3.69424e-06	7.62646e-05
LOC_Os08g06840	3818000	3818200	0.864443	3.71429e-06	7.65548e-05
LOC_Os03g15000	8180400	8180600	0.864294	3.74531e-06	7.71111e-05
LOC_Os02g41680	25005450	25005650	0.864226	3.7596e-06	7.73222e-05
LOC_Os03g25790	14759850	14760050	0.864148	3.77576e-06	7.75711e-05
LOC_Os01g57854	33452000	33452200	0.864136	3.77828e-06	7.75813e-05
LOC_Os01g28680	16045700	16045900	0.86396	3.81548e-06	7.81775e-05
LOC_Os10g11889	6596650	6596850	0.863891	3.83024e-06	7.8438e-05
LOC_Os11g18870	10732000	10732200	0.863534	3.90655e-06	7.98726e-05
LOC_Os09g10930	6015350	6015550	0.863433	3.92855e-06	8.01684e-05
LOC_Os07g33560	20048800	20049000	0.863429	3.92939e-06	8.01684e-05
LOC_Os01g12290	6710150	6710350	0.86337	3.9423e-06	8.03889e-05
LOC_Os03g15920	8786500	8786700	0.863332	3.95046e-06	8.05125e-05
LOC_Os12g29350	17414700	17414900	0.863022	4.01863e-06	8.16845e-05
LOC_Os10g38040	20373100	20373300	0.863003	4.02287e-06	8.17273e-05
LOC_Os03g31490	17938850	17939050	0.862528	4.12947e-06	8.3671e-05
LOC_Os05g08560	4667300	4667500	0.862489	4.13817e-06	8.38028e-05
LOC_Os08g02996	1309500	1309700	0.862314	4.17815e-06	8.45678e-05
LOC_Os02g57860	35428950	35429150	0.862181	4.20875e-06	8.50434e-05
LOC_Os07g12920	7418350	7418550	0.862162	4.21298e-06	8.50481e-05
LOC_Os02g47810	29236650	29236850	0.862099	4.22756e-06	8.52974e-05
LOC_Os09g37230	21487350	21487550	0.862009	4.24852e-06	8.5675e-05
LOC_Os08g34970	22013750	22013950	0.861983	4.25461e-06	8.57528e-05
LOC_Os03g61040	34674600	34674800	0.861933	4.26619e-06	8.59409e-05
LOC_Os07g38640	23207700	23207900	0.861874	4.27987e-06	8.61711e-05
LOC_Os01g59530	34420300	34420500	0.861847	4.2862e-06	8.62534e-05
LOC_Os11g47400	28515150	28515350	0.86181	4.29497e-06	8.63845e-05
LOC_Os07g09710	5164150	5164350	0.861702	4.32033e-06	8.68489e-05
LOC_Os10g32810	17179850	17180050	0.861641	4.33467e-06	8.70002e-05
LOC_Os01g54510	31348850	31349050	0.86157	4.35146e-06	8.71088e-05
LOC_Os08g31980	19829400	19829600	0.86157	4.35145e-06	8.71088e-05
LOC_Os10g42830	23095250	23095450	0.861482	4.37238e-06	8.74362e-05
LOC_Os10g42404	22823200	22823400	0.861462	4.3771e-06	8.74392e-05
LOC_Os11g43790	26450850	26451050	0.861154	4.45119e-06	8.86419e-05
LOC_Os11g07680	3919850	3920050	0.861159	4.44987e-06	8.86419e-05
LOC_Os12g06180	2927250	2927450	0.861046	4.4774e-06	8.91174e-05
LOC_Os06g33610	19562650	19562850	0.86092	4.50808e-06	8.95419e-05
LOC_Os06g05510	2495450	2495650	0.860897	4.51371e-06	8.96073e-05
LOC_Os03g19630	11039000	11039200	0.860509	4.60954e-06	9.1226e-05
LOC_Os07g35730	21394850	21395050	0.86046	4.62177e-06	9.13736e-05
LOC_Os03g02685	1000700	1000900	0.860303	4.66095e-06	9.20532e-05
LOC_Os01g11240	6009550	6009750	0.860282	4.66631e-06	9.2064e-05
LOC_Os09g39740	22792350	22792550	0.860235	4.67818e-06	9.22507e-05
LOC_Os02g24080	13947800	13948000	0.860078	4.71794e-06	9.28436e-05
LOC_Os12g19530	11349500	11349700	0.860064	4.72153e-06	9.28664e-05
LOC_Os06g51490	31184850	31185050	0.859997	4.73845e-06	9.30559e-05
LOC_Os01g36460	20239550	20239750	0.859982	4.74227e-06	9.30832e-05
LOC_Os03g43970	24692850	24693050	0.859849	4.77633e-06	9.35892e-05
LOC_Os02g47780	29222450	29222650	0.859844	4.77783e-06	9.35892e-05
LOC_Os04g56500	33675650	33675850	0.859686	4.81836e-06	9.42386e-05
LOC_Os04g52830	31458100	31458300	0.859623	4.83468e-06	9.45095e-05
LOC_Os04g42030	24892950	24893150	0.859427	4.88585e-06	9.53638e-05
LOC_Os07g02760	1006700	1006900	-0.859273	4.92649e-06	9.6108e-05
LOC_Os11g42570	25620400	25620600	0.859042	4.9876e-06	9.71023e-05
LOC_Os11g02200	616650	616850	0.858991	5.00122e-06	9.73179e-05
LOC_Os11g07890	4048000	4048200	0.858712	5.07616e-06	9.85758e-05
LOC_Os11g07830	3993100	3993300	0.858315	5.18469e-06	0.000100277
LOC_Os03g15220	8326150	8326350	0.85809	5.24715e-06	0.00010128
LOC_Os10g25170	12990650	12990850	0.858034	5.26277e-06	0.000101451
LOC_Os03g45800	25864400	25864600	0.857906	5.29856e-06	0.000101921
LOC_Os03g16850	9358100	9358300	0.857805	5.32705e-06	0.000102307
LOC_Os07g36150	21593850	21594050	0.857616	5.38034e-06	0.000103226
LOC_Os03g53680	30786100	30786300	0.857498	5.41413e-06	0.00010375
LOC_Os10g14020	7622700	7622900	0.857382	5.44753e-06	0.000104069
LOC_Os03g13984	7585450	7585650	0.857377	5.44871e-06	0.000104069
LOC_Os08g01180	114200	114400	0.857361	5.45357e-06	0.00010411
LOC_Os01g64960	37695100	37695300	0.857076	5.53587e-06	0.000105346
LOC_Os08g07390	4146000	4146200	0.857028	5.55016e-06	0.000105533
LOC_Os03g08960	4650750	4650950	0.856981	5.56388e-06	0.000105741
LOC_Os05g13790	7645850	7646050	0.856863	5.59834e-06	0.000106291
LOC_Os06g28630	16300100	16300300	0.856725	5.63932e-06	0.000106963
LOC_Os10g39936	21385200	21385400	0.856643	5.66344e-06	0.000107314
LOC_Os03g16840	9346300	9346500	0.856606	5.6744e-06	0.000107415
LOC_Os08g40940	25908800	25909000	0.856593	5.67826e-06	0.000107435
LOC_Os03g46550	26335800	26336000	0.856479	5.71242e-06	0.000108028
LOC_Os12g43930	27261750	27261950	0.856396	5.73739e-06	0.000108447
LOC_Os06g05910	2704100	2704300	0.85637	5.74516e-06	0.00010854
LOC_Os11g16510	9135550	9135750	0.856342	5.75351e-06	0.000108624
LOC_Os02g03360	1358350	1358550	0.856205	5.79493e-06	0.000109095
LOC_Os05g12080	6914250	6914450	0.856188	5.80018e-06	0.000109095
LOC_Os02g16110	9162050	9162250	0.856209	5.79374e-06	0.000109095
LOC_Os01g41910	23768350	23768550	0.856045	5.8436e-06	0.000109858
LOC_Os07g30110	17767400	17767600	-0.855853	5.90277e-06	0.000110807
LOC_Os12g36210	22192850	22193050	0.8556	5.98106e-06	0.000111893
LOC_Os09g37250	21515200	21515400	0.855496	6.01342e-06	0.000112333
LOC_Os01g04080	1769650	1769850	0.855477	6.0196e-06	0.000112339
LOC_Os09g07350	3653750	3653950	0.855404	6.04225e-06	0.000112707
LOC_Os12g04480	1905600	1905800	0.855381	6.04968e-06	0.000112791
LOC_Os01g57570	33262550	33262750	0.855331	6.06545e-06	0.000112975
LOC_Os01g04330	1930800	1931000	0.855265	6.08627e-06	0.000113252
LOC_Os02g35310	21227900	21228100	0.855119	6.13255e-06	0.000114003
LOC_Os02g14770	8170500	8170700	0.85511	6.13553e-06	0.000114003
LOC_Os04g14150	7912150	7912350	0.854973	6.17926e-06	0.000114704
LOC_Os02g06920	3494750	3494950	0.854953	6.18556e-06	0.00011471
LOC_Os05g29974	17335600	17335800	0.854882	6.20852e-06	0.000114909
LOC_Os07g01090	48550	48750	0.854891	6.2056e-06	0.000114909
LOC_Os06g02630	932850	933050	0.854713	6.263e-06	0.000115809
LOC_Os11g29420	17078250	17078450	0.854414	6.36064e-06	0.000117445
LOC_Os02g21110	12527500	12527700	0.854172	6.4404e-06	0.000118797
LOC_Os05g12630	7249250	7249450	0.854123	6.45672e-06	0.000118953
LOC_Os09g23334	13850750	13850950	0.85409	6.46756e-06	0.000118986
LOC_Os01g72570	42084800	42085000	0.854086	6.46896e-06	0.000118986
LOC_Os01g60250	34840500	34840700	0.854062	6.477e-06	0.000119077
LOC_Os05g12640	7253350	7253550	0.853932	6.5204e-06	0.0001195
LOC_Os04g55200	32817600	32817800	0.853951	6.51417e-06	0.0001195
LOC_Os07g46930	28053150	28053350	0.853974	6.50651e-06	0.0001195
LOC_Os08g18894	11265850	11266050	0.853915	6.52618e-06	0.000119522
LOC_Os12g38800	23840050	23840250	0.853846	6.54931e-06	0.000119888
LOC_Os11g43140	26026250	26026450	0.853566	6.64423e-06	0.000121451
LOC_Os06g08840	4427550	4427750	0.853554	6.64843e-06	0.00012147
LOC_Os11g05770	2658050	2658250	0.853359	6.71519e-06	0.000122398
LOC_Os07g46380	27675950	27676150	0.852979	6.84703e-06	0.000124387
LOC_Os03g45860	25896900	25897100	0.852938	6.86156e-06	0.000124592
LOC_Os06g25950	15188700	15188900	0.852922	6.86706e-06	0.000124632
LOC_Os09g30506	18639450	18639650	0.852911	6.87096e-06	0.000124644
LOC_Os07g33300	19904000	19904200	0.852891	6.87798e-06	0.000124712
LOC_Os05g34130	20176400	20176600	0.852773	6.91958e-06	0.000125289
LOC_Os01g11350	6094450	6094650	0.852779	6.91745e-06	0.000125289
LOC_Os05g32630	19107300	19107500	0.85259	6.98431e-06	0.000126103
LOC_Os01g14960	8386900	8387100	0.852556	6.99657e-06	0.000126265
LOC_Os09g32095	19157500	19157700	0.85254	7.0021e-06	0.000126305
LOC_Os10g26980	14224000	14224200	0.852529	7.0063e-06	0.000126321
LOC_Os09g32640	19468000	19468200	0.852505	7.01485e-06	0.000126416
LOC_Os12g44240	27435100	27435300	0.85232	7.08113e-06	0.000127482
LOC_Os05g02780	999400	999600	0.852279	7.09603e-06	0.000127638
LOC_Os10g01060	66500	66700	0.852215	7.1188e-06	0.000127988
LOC_Os01g46984	26820150	26820350	0.85214	7.14625e-06	0.000128361
LOC_Os06g50070	30336700	30336900	0.8521	7.16072e-06	0.000128512
LOC_Os02g10480	5504700	5504900	0.851894	7.23609e-06	0.000129308
LOC_Os05g46710	27036050	27036250	0.851817	7.26428e-06	0.000129742
LOC_Os12g42840	26616400	26616600	0.851771	7.28127e-06	0.000129933
LOC_Os10g41310	22196450	22196650	0.851622	7.33646e-06	0.000130857
LOC_Os11g48000	28946250	28946450	0.851515	7.37617e-06	0.000131138
LOC_Os09g26460	15982400	15982600	0.851367	7.43141e-06	0.000131936
LOC_Os07g26660	15375950	15376150	0.851325	7.44731e-06	0.000132157
LOC_Os05g38660	22664700	22664900	0.851056	7.54922e-06	0.000133718
LOC_Os01g72000	41722150	41722350	0.85095	7.58951e-06	0.000134126
LOC_Os03g13300	7179850	7180050	0.850965	7.58374e-06	0.000134126
LOC_Os02g07440	3841500	3841700	0.850949	7.58979e-06	0.000134126
LOC_Os01g72600	42121000	42121200	0.850854	7.62613e-06	0.000134644
LOC_Os07g47660	28478900	28479100	0.85062	7.71667e-06	0.000136117
LOC_Os07g05000	2196550	2196750	0.85061	7.72053e-06	0.000136122
LOC_Os01g25530	14469900	14470100	0.850591	7.72784e-06	0.000136153
LOC_Os03g51380	29397150	29397350	0.850587	7.72941e-06	0.000136153
LOC_Os08g01650	381250	381450	0.8501	7.9205e-06	0.000139225
LOC_Os09g24810	14792900	14793100	0.850081	7.92798e-06	0.000139225
LOC_Os03g25470	14550550	14550750	0.850049	7.94063e-06	0.000139298
LOC_Os09g36990	21335100	21335300	0.850007	7.95743e-06	0.000139528
LOC_Os03g62650	35453150	35453350	0.849984	7.96657e-06	0.000139561
LOC_Os01g55799	32136200	32136400	0.849959	7.97636e-06	0.000139668
LOC_Os03g51710	29625300	29625500	0.849729	8.06856e-06	0.000141088
LOC_Os09g09330	4992050	4992250	0.84971	8.07615e-06	0.000141093
LOC_Os07g32800	19623600	19623800	0.849696	8.0821e-06	0.000141093
LOC_Os07g22890	12900550	12900750	0.849692	8.08353e-06	0.000141093
LOC_Os06g48320	29213450	29213650	0.849658	8.09712e-06	0.000141266
LOC_Os04g16450	8946700	8946900	0.849539	8.14547e-06	0.000141836
LOC_Os04g39880	23746350	23746550	0.849541	8.14483e-06	0.000141836
LOC_Os07g43260	25913550	25913750	0.849532	8.14829e-06	0.000141836
LOC_Os04g46220	27370200	27370400	0.849522	8.15221e-06	0.00014184
LOC_Os01g40710	23003050	23003250	0.84947	8.17372e-06	0.000142149
LOC_Os09g04050	2082800	2083000	0.849422	8.19307e-06	0.000142421
LOC_Os03g10100	5110550	5110750	0.849393	8.2049e-06	0.000142497
LOC_Os02g06200	3095150	3095350	0.849287	8.24828e-06	0.000142991
LOC_Os04g21430	12118900	12119100	0.849188	8.28901e-06	0.000143595
LOC_Os04g31120	18601000	18601200	0.849003	8.36578e-06	0.00014457
LOC_Os08g43380	27407550	27407750	-0.84895	8.3878e-06	0.00014482
LOC_Os07g14530	8281050	8281250	0.848931	8.39578e-06	0.000144892
LOC_Os04g34170	20707650	20707850	-0.848834	8.43598e-06	0.000145521
LOC_Os02g45080	27346000	27346200	0.848639	8.51813e-06	0.000146739
LOC_Os09g25570	15343300	15343500	0.848564	8.54982e-06	0.000146955
LOC_Os04g33370	20210450	20210650	0.848566	8.54888e-06	0.000146955
LOC_Os05g02390	781950	782150	0.848492	8.58011e-06	0.000147343
LOC_Os02g12870	6789250	6789450	0.848425	8.60881e-06	0.000147609
LOC_Os10g31680	16606750	16606950	-0.84842	8.61082e-06	0.000147609
LOC_Os07g35330	21140600	21140800	0.848445	8.60046e-06	0.000147609
LOC_Os02g49850	30465900	30466100	0.848255	8.68151e-06	0.000148684
LOC_Os05g20100	11752050	11752250	0.848105	8.74595e-06	0.000149654
LOC_Os01g11760	6364550	6364750	0.848051	8.76951e-06	0.00014999
LOC_Os03g44230	24850050	24850250	0.847949	8.81339e-06	0.000150472
LOC_Os02g43970	26549350	26549550	0.847906	8.83206e-06	0.000150657
LOC_Os12g44180	27405700	27405900	0.847884	8.84197e-06	0.000150739
LOC_Os04g33530	20283300	20283500	0.847877	8.84474e-06	0.000150739
LOC_Os06g01340	209000	209200	0.847664	8.93825e-06	0.000151943
LOC_Os03g52670	30196450	30196650	0.847551	8.98773e-06	0.000152632
LOC_Os07g34720	20805650	20805850	0.847516	9.00356e-06	0.000152765
LOC_Os03g27250	15612900	15613100	0.847495	9.01265e-06	0.000152852
LOC_Os05g49480	28360150	28360350	0.847463	9.02675e-06	0.000152956
LOC_Os02g40560	24595750	24595950	0.847447	9.03387e-06	0.000153008
LOC_Os04g31410	18785300	18785500	0.847293	9.10271e-06	0.000153902
LOC_Os09g23550	13992850	13993050	0.847283	9.1072e-06	0.00015391
LOC_Os02g50390	30774200	30774400	0.847197	9.14533e-06	0.000154486
LOC_Os08g29370	18018600	18018800	0.847078	9.1988e-06	0.000155252
LOC_Os03g46470	26286100	26286300	0.847006	9.23132e-06	0.000155664
LOC_Os07g32570	19408800	19409000	0.846948	9.25775e-06	0.000156041
LOC_Os02g15690	8832650	8832850	0.846916	9.27246e-06	0.000156152
LOC_Os09g29780	18096700	18096900	0.846873	9.29158e-06	0.000156336
LOC_Os08g36170	22806900	22807100	0.846842	9.3059e-06	0.00015644
LOC_Os04g44570	26379450	26379650	0.846814	9.31885e-06	0.000156589
LOC_Os11g41160	24655000	24655200	0.846744	9.35081e-06	0.00015688
LOC_Os02g25080	14556250	14556450	0.84674	9.35256e-06	0.00015688
LOC_Os01g63240	36650900	36651100	0.846726	9.35904e-06	0.00015692
LOC_Os12g18900	10961150	10961350	0.846665	9.38677e-06	0.000157316
LOC_Os01g66100	38380800	38381000	0.846631	9.4023e-06	0.000157438
LOC_Os09g27930	16973200	16973400	0.846541	9.44371e-06	0.000157924
LOC_Os03g21230	12117000	12117200	0.846526	9.45053e-06	0.00015797
LOC_Os04g22750	12891950	12892150	0.846407	9.50569e-06	0.000158545
LOC_Os11g02190	609150	609350	0.846349	9.53271e-06	0.000158858
LOC_Os01g35110	19435600	19435800	0.846334	9.53944e-06	0.000158901
LOC_Os08g06930	3859400	3859600	0.846245	9.58103e-06	0.000159455
LOC_Os10g20280	10196000	10196200	0.846159	9.6213e-06	0.000160056
LOC_Os01g05650	2692050	2692250	0.846025	9.68421e-06	0.000160892
LOC_Os04g35130	21347800	21348000	0.845957	9.71627e-06	0.000161285
LOC_Os04g07890	4215700	4215900	0.845915	9.73632e-06	0.000161548
LOC_Os03g58764	33465250	33465450	0.845898	9.74418e-06	0.000161608
LOC_Os12g01350	203600	203800	0.845793	9.79381e-06	0.000162221
LOC_Os03g20440	11567200	11567400	0.845503	9.93297e-06	0.000163815
LOC_Os01g72370	41970650	41970850	-0.845415	9.97532e-06	0.000164303
LOC_Os02g48900	29910000	29910200	0.845395	9.98495e-06	0.000164334
LOC_Os02g13020	6901950	6902150	0.845393	9.98576e-06	0.000164334
LOC_Os02g41904	25189550	25189750	0.845378	9.99322e-06	0.000164386
LOC_Os05g39240	23007100	23007300	0.845349	1.0007e-05	0.000164439
LOC_Os03g28300	16282300	16282500	0.845326	1.00182e-05	0.000164514
LOC_Os06g06115	2827750	2827950	0.845225	1.00676e-05	0.000165113
LOC_Os11g10850	5977200	5977400	0.845198	1.00806e-05	0.000165256
LOC_Os04g37550	22347750	22347950	0.84518	1.00892e-05	0.000165279
LOC_Os06g20890	12074050	12074250	0.845117	1.012e-05	0.000165618
LOC_Os12g18680	10791900	10792100	0.845071	1.01426e-05	0.000165835
LOC_Os03g48920	27853550	27853750	0.84501	1.01727e-05	0.000166126
LOC_Os11g06070	2893100	2893300	0.84499	1.01823e-05	0.000166139
LOC_Os08g25070	15214200	15214400	0.844857	1.02478e-05	0.000166862
LOC_Os09g11260	6249050	6249250	0.844856	1.02483e-05	0.000166862
LOC_Os10g31320	16424400	16424600	0.84482	1.02661e-05	0.000167081
LOC_Os12g05120	2251000	2251200	0.844793	1.02795e-05	0.000167228
LOC_Os01g69279	40273350	40273550	0.844779	1.02863e-05	0.000167241
LOC_Os09g30411	18511350	18511550	0.844729	1.03112e-05	0.000167471
LOC_Os05g13850	7690350	7690550	0.84458	1.03858e-05	0.000168384
LOC_Os01g57840	33446750	33446950	0.844294	1.05295e-05	0.000170426
LOC_Os09g24440	14529650	14529850	0.844163	1.05958e-05	0.000171355
LOC_Os04g36062	22017650	22017850	0.844168	1.05937e-05	0.000171355
LOC_Os12g14224	8078400	8078600	0.844122	1.06169e-05	0.000171623
LOC_Os09g15250	9264100	9264300	0.843967	1.06964e-05	0.000172616
LOC_Os06g23114	13476200	13476400	0.843916	1.07225e-05	0.000172892
LOC_Os08g28870	17650250	17650450	0.843892	1.07346e-05	0.000173014
LOC_Os01g45730	25958900	25959100	0.843865	1.07486e-05	0.000173021
LOC_Os04g36830	22229700	22229900	0.843869	1.07467e-05	0.000173021
LOC_Os06g11240	5894350	5894550	0.843434	1.09728e-05	0.000176038
LOC_Os01g06550	3085000	3085200	0.843402	1.09895e-05	0.000176085
LOC_Os12g38960	23951550	23951750	0.843354	1.10143e-05	0.000176334
LOC_Os07g38580	23167650	23167850	0.843271	1.10584e-05	0.000176893
LOC_Os06g50230	30415850	30416050	0.843277	1.10553e-05	0.000176893
LOC_Os01g04720	2129050	2129250	-0.843152	1.1121e-05	0.000177524
LOC_Os10g40200	21518850	21519050	0.842946	1.12307e-05	0.000178937
LOC_Os08g36600	23091100	23091300	0.842942	1.12329e-05	0.000178937
LOC_Os04g10420	5655400	5655600	0.842931	1.12391e-05	0.000178961
LOC_Os08g09690	5596550	5596750	0.842903	1.12539e-05	0.000178982
LOC_Os05g23130	13185450	13185650	0.842902	1.12545e-05	0.000178982
LOC_Os01g40200	22681700	22681900	0.842784	1.1318e-05	0.00017963
LOC_Os01g25484	14445750	14445950	0.842779	1.13206e-05	0.00017963
LOC_Os06g33200	19332400	19332600	0.842582	1.1427e-05	0.000180675
LOC_Os07g35560	21278650	21278850	0.842585	1.14251e-05	0.000180675
LOC_Os10g35950	19212550	19212750	0.84249	1.14772e-05	0.000181245
LOC_Os09g24310	14445150	14445350	0.842396	1.15282e-05	0.000181751
LOC_Os08g01160	107100	107300	0.84233	1.15647e-05	0.000182176
LOC_Os12g03730	1506800	1507000	0.842191	1.16408e-05	0.0001833
LOC_Os04g37619	22368950	22369150	0.842142	1.16679e-05	0.000183562
LOC_Os10g42196	22698150	22698350	0.842135	1.16719e-05	0.000183562
LOC_Os08g02904	1239600	1239800	0.841843	1.18343e-05	0.000185735
LOC_Os08g24670	14907150	14907350	0.841775	1.18723e-05	0.000186103
LOC_Os07g10480	5640100	5640300	0.841639	1.19486e-05	0.000187039
LOC_Os05g30990	18002400	18002600	0.841606	1.19673e-05	0.000187209
LOC_Os05g30130	17440850	17441050	0.841485	1.20361e-05	0.000188131
LOC_Os03g51200	29290150	29290350	0.841357	1.21087e-05	0.000189034
LOC_Os11g25980	14822200	14822400	0.841312	1.21346e-05	0.000189285
LOC_Os03g37490	20791200	20791400	0.84117	1.22156e-05	0.000190471
LOC_Os03g49720	28304600	28304800	-0.841038	1.2292e-05	0.000191429
LOC_Os08g05970	3244150	3244350	0.840974	1.23285e-05	0.000191696
LOC_Os08g31140	19243300	19243500	0.840865	1.23918e-05	0.000192592
LOC_Os08g03610	1685350	1685550	0.840775	1.24448e-05	0.000193335
LOC_Os04g57760	34399950	34400150	0.840573	1.25632e-05	0.000194859
LOC_Os06g45320	27394400	27394600	0.840466	1.26259e-05	0.000195673
LOC_Os05g40290	23670750	23670950	0.840409	1.266e-05	0.000196123
LOC_Os07g42895	25679900	25680100	0.840366	1.26855e-05	0.000196362
LOC_Os07g38400	23079400	23079600	0.840265	1.27454e-05	0.000197127
LOC_Os04g51610	30570000	30570200	0.84019	1.27904e-05	0.000197582
LOC_Os03g20310	11475150	11475350	0.840103	1.28423e-05	0.000198225
LOC_Os01g52700	30302600	30302800	0.840089	1.28504e-05	0.00019827
LOC_Os05g05210	2536450	2536650	0.839991	1.29096e-05	0.000199022
LOC_Os02g38386	23207650	23207850	0.839975	1.29194e-05	0.000199094
LOC_Os02g52950	32377100	32377300	0.839945	1.29371e-05	0.000199209
LOC_Os04g31430	18800500	18800700	0.839945	1.29373e-05	0.000199209
LOC_Os06g09450	4795250	4795450	0.839887	1.29721e-05	0.000199586
LOC_Os03g21419	12242050	12242250	0.839848	1.29958e-05	0.00019987
LOC_Os04g23130	13141500	13141700	0.839732	1.30663e-05	0.00020063
LOC_Os08g18079	11073900	11074100	0.839682	1.30969e-05	0.00020102
LOC_Os03g47010	26574300	26574500	0.839653	1.31147e-05	0.000201213
LOC_Os01g50720	29130400	29130600	0.839457	1.32347e-05	0.000202566
LOC_Os08g23180	13983350	13983550	0.839446	1.32412e-05	0.000202586
LOC_Os02g10860	5760000	5760200	0.839416	1.32596e-05	0.000202786
LOC_Os08g07970	4504550	4504750	0.8394	1.32698e-05	0.000202857
LOC_Os06g34450	20049550	20049750	0.839263	1.33543e-05	0.000203779
LOC_Os03g12890	6946250	6946450	0.83926	1.33565e-05	0.000203779
LOC_Os03g35960	19947700	19947900	0.839197	1.33953e-05	0.000204286
LOC_Os03g11810	6177400	6177600	0.839189	1.34004e-05	0.000204286
LOC_Os01g47635	27246750	27246950	0.839178	1.34074e-05	0.000204312
LOC_Os02g15360	8596950	8597150	0.839111	1.34492e-05	0.000204705
LOC_Os03g41130	22861650	22861850	0.839081	1.34677e-05	0.000204823
LOC_Os11g08170	4283800	4284000	0.838995	1.35215e-05	0.000205315
LOC_Os04g53060	31604200	31604400	0.838986	1.35275e-05	0.000205326
LOC_Os01g73024	42368450	42368650	0.838923	1.35671e-05	0.000205682
LOC_Os02g52560	32162450	32162650	0.838862	1.36052e-05	0.000206073
LOC_Os01g05850	2802750	2802950	0.838856	1.36091e-05	0.000206073
LOC_Os08g33154	20616800	20617000	0.838868	1.36015e-05	0.000206073
LOC_Os04g32610	19639300	19639500	0.838826	1.36279e-05	0.000206196
LOC_Os10g25200	13004100	13004300	0.838707	1.37031e-05	0.000207169
LOC_Os10g41749	22465250	22465450	0.83861	1.3765e-05	0.00020786
LOC_Os07g04850	2143300	2143500	0.838554	1.38004e-05	0.000208147
LOC_Os01g50750	29151150	29151350	0.83853	1.3816e-05	0.000208219
LOC_Os06g49010	29702050	29702250	0.838506	1.38313e-05	0.0002083
LOC_Os06g32370	18836850	18837050	0.838504	1.38323e-05	0.0002083
LOC_Os02g39730	23995950	23996150	0.838289	1.39702e-05	0.000209634
LOC_Os05g37900	22206400	22206600	0.838194	1.40316e-05	0.000210391
LOC_Os07g14850	8494450	8494650	0.838154	1.40576e-05	0.000210695
LOC_Os01g62950	36466800	36467000	0.838127	1.4075e-05	0.000210712
LOC_Os05g43940	25568100	25568300	0.83786	1.42491e-05	0.000213068
LOC_Os06g35410	20634750	20634950	0.837822	1.42742e-05	0.00021336
LOC_Os05g09410	5276400	5276600	0.837754	1.43187e-05	0.000213943
LOC_Os01g16330	9258850	9259050	0.83766	1.43809e-05	0.000214704
LOC_Os08g06540	3695400	3695600	0.837648	1.43887e-05	0.000214737
LOC_Os01g59340	34294200	34294400	0.837558	1.44482e-05	0.00021529
LOC_Os04g49890	29741800	29742000	0.837542	1.4459e-05	0.000215367
LOC_Os01g52030	29903550	29903750	0.837505	1.44834e-05	0.000215647
LOC_Os03g61030	34669250	34669450	0.837443	1.45248e-05	0.000216094
LOC_Os04g34600	20933600	20933800	0.837433	1.45313e-05	0.000216108
LOC_Os07g26520	15281650	15281850	0.837392	1.45592e-05	0.000216438
LOC_Os06g04090	1699050	1699250	0.837332	1.4599e-05	0.000216946
LOC_Os05g31490	18318800	18319000	0.837275	1.46374e-05	0.000217094
LOC_Os04g31630	18947000	18947200	0.837276	1.46365e-05	0.000217094
LOC_Os10g05130	2506100	2506300	0.837223	1.46721e-05	0.000217525
LOC_Os02g07460	3851200	3851400	0.837203	1.46858e-05	0.000217571
LOC_Os06g20354	11692000	11692200	-0.837095	1.47588e-05	0.000218225
LOC_Os11g10870	5994900	5995100	0.837016	1.48118e-05	0.000218919
LOC_Os08g34150	21405250	21405450	0.836994	1.48268e-05	0.000219056
LOC_Os08g21570	12846100	12846300	0.836953	1.48549e-05	0.000219387
LOC_Os11g15250	8612000	8612200	0.836879	1.4905e-05	0.000220041
LOC_Os01g72220	41872500	41872700	0.836808	1.49534e-05	0.000220624
LOC_Os01g69290	40283900	40284100	0.836804	1.4956e-05	0.000220624
LOC_Os11g22650	13030250	13030450	0.836608	1.50903e-05	0.000222263
LOC_Os04g10750	5845100	5845300	0.836534	1.5142e-05	0.000222852
LOC_Os02g36924	22294050	22294250	0.836469	1.51864e-05	0.000223334
LOC_Os03g27090	15510800	15511000	0.836295	1.53073e-05	0.000224914
LOC_Os02g37070	22399700	22399900	0.836259	1.53324e-05	0.000225049
LOC_Os10g29620	15402100	15402300	0.836187	1.53827e-05	0.000225454
LOC_Os01g41980	23805600	23805800	0.836152	1.54071e-05	0.000225627
LOC_Os01g14410	8060400	8060600	0.836064	1.54691e-05	0.000226275
LOC_Os08g10080	5845100	5845300	0.836025	1.54964e-05	0.000226588
LOC_Os05g38850	22788850	22789050	-0.835938	1.55577e-05	0.000227232
LOC_Os01g27300	15233750	15233950	0.835802	1.56541e-05	0.000228458
LOC_Os07g43540	26043750	26043950	0.835776	1.56731e-05	0.000228473
LOC_Os05g47690	27322250	27322450	0.835724	1.571e-05	0.000228708
LOC_Os07g10810	5875000	5875200	0.835723	1.57109e-05	0.000228708
LOC_Os03g30150	17213000	17213200	0.835732	1.57045e-05	0.000228708
LOC_Os11g14110	7858900	7859100	0.835681	1.57409e-05	0.00022894
LOC_Os10g05530	2739650	2739850	0.835523	1.58534e-05	0.000230052
LOC_Os05g11700	6646650	6646850	0.835444	1.59106e-05	0.000230794
LOC_Os03g56220	32026150	32026350	0.835361	1.59707e-05	0.000231315
LOC_Os04g33310	20142850	20143050	0.835169	1.61096e-05	0.000232975
LOC_Os02g15120	8420650	8420850	0.835157	1.61185e-05	0.000233015
LOC_Os02g11890	6156700	6156900	0.835127	1.61403e-05	0.000233243
LOC_Os04g51460	30481200	30481400	0.834904	1.63036e-05	0.00023507
LOC_Os03g05750	2864450	2864650	0.834838	1.63522e-05	0.000235683
LOC_Os06g40490	24126800	24127000	0.834808	1.63743e-05	0.000235823
LOC_Os03g61920	35099500	35099700	0.83481	1.63726e-05	0.000235823
LOC_Os03g10730	5478000	5478200	-0.834792	1.63861e-05	0.000235905
LOC_Os03g29830	16998150	16998350	0.834588	1.65375e-05	0.000237545
LOC_Os04g59330	35276300	35276500	0.834593	1.65338e-05	0.000237545
LOC_Os11g37040	21858300	21858500	0.834582	1.65421e-05	0.000237545
LOC_Os03g53690	30786350	30786550	0.834559	1.65594e-05	0.000237684
LOC_Os07g28820	16869000	16869200	0.834536	1.65766e-05	0.000237753
LOC_Os03g55870	31801400	31801600	0.83454	1.65732e-05	0.000237753
LOC_Os12g42640	26498700	26498900	0.834504	1.65999e-05	0.000237998
LOC_Os06g50420	30526750	30526950	0.834419	1.66641e-05	0.000238561
LOC_Os04g28990	17179350	17179550	0.834375	1.66968e-05	0.000238769
LOC_Os06g38660	22956050	22956250	0.834347	1.67182e-05	0.0002388
LOC_Os05g28180	16476200	16476400	0.834076	1.69229e-05	0.000241185
LOC_Os11g34950	20480750	20480950	0.834058	1.69363e-05	0.00024126
LOC_Os05g29710	17174900	17175100	0.834051	1.69416e-05	0.00024126
LOC_Os04g05470	2751750	2751950	0.834044	1.69471e-05	0.00024126
LOC_Os11g08265	4332450	4332650	0.833892	1.70627e-05	0.000242692
LOC_Os08g45220	28391800	28392000	0.833827	1.7113e-05	0.000243079
LOC_Os03g18560	10390150	10390350	0.833666	1.72366e-05	0.000244382
LOC_Os07g48500	29006950	29007150	0.833614	1.72764e-05	0.000244765
LOC_Os04g59520	35397150	35397350	0.833334	1.74941e-05	0.000247392
LOC_Os01g14840	8297400	8297600	0.833225	1.75794e-05	0.000248231
LOC_Os01g24710	13902300	13902500	0.833196	1.76022e-05	0.000248461
LOC_Os08g06260	3447000	3447200	0.833153	1.7636e-05	0.000248663
LOC_Os06g13830	7670700	7670900	0.833098	1.76798e-05	0.000249006
LOC_Os01g66690	38735000	38735200	0.833032	1.77312e-05	0.000249638
LOC_Os09g32260	19252400	19252600	0.833013	1.77465e-05	0.000249762
LOC_Os04g20474	11450550	11450750	0.832947	1.77985e-05	0.000250324
LOC_Os09g35730	20549300	20549500	0.832938	1.78061e-05	0.000250324
LOC_Os04g40080	23861950	23862150	0.832922	1.78184e-05	0.000250405
LOC_Os03g43430	24218300	24218500	0.832799	1.79161e-05	0.00025141
LOC_Os10g05210	2551900	2552100	0.832787	1.79263e-05	0.000251461
LOC_Os03g08870	4596000	4596200	0.832591	1.80831e-05	0.000253234
LOC_Os10g25290	13069150	13069350	0.832564	1.81046e-05	0.000253405
LOC_Os02g02910	1124750	1124950	0.832311	1.83092e-05	0.000256175
LOC_Os09g04490	2384650	2384850	0.832268	1.83441e-05	0.000256476
LOC_Os08g15090	9127050	9127250	0.832251	1.8358e-05	0.000256577
LOC_Os11g34110	19956350	19956550	0.832201	1.83992e-05	0.000257058
LOC_Os02g32450	19184300	19184500	0.832173	1.84214e-05	0.000257275
LOC_Os07g08360	4286900	4287100	0.831821	1.87113e-05	0.000260849
LOC_Os01g02170	633350	633550	0.831644	1.88581e-05	0.000262607
LOC_Os10g27330	14423000	14423200	0.831536	1.89486e-05	0.000263669
LOC_Os08g40540	25666300	25666500	0.831528	1.8955e-05	0.000263669
LOC_Os01g67950	39482100	39482300	0.8313	1.91467e-05	0.000265949
LOC_Os05g51420	29486400	29486600	0.83122	1.92145e-05	0.000266697
LOC_Os02g54180	33218900	33219100	0.831169	1.92569e-05	0.00026719
LOC_Os01g52980	30451250	30451450	0.830858	1.95225e-05	0.000270189
LOC_Os01g70800	40976750	40976950	0.830847	1.95323e-05	0.000270227
LOC_Os09g15365	9395850	9396050	0.830335	1.99762e-05	0.000275474
LOC_Os08g31300	19364450	19364650	0.830277	2.00266e-05	0.000276068
LOC_Os07g28480	16674100	16674300	0.830024	2.02494e-05	0.000278738
LOC_Os06g09180	4615600	4615800	0.829856	2.03986e-05	0.000280491
LOC_Os02g26860	15768600	15768800	0.829842	2.04113e-05	0.000280526
LOC_Os05g50180	28756150	28756350	0.829827	2.0425e-05	0.000280526
LOC_Os09g24800	14774350	14774550	0.829822	2.04291e-05	0.000280526
LOC_Os04g15690	8527650	8527850	0.829752	2.04914e-05	0.00028116
LOC_Os05g06690	3471750	3471950	0.829699	2.05394e-05	0.000281417
LOC_Os06g49180	29797650	29797850	0.829699	2.05395e-05	0.000281417
LOC_Os02g33240	19756950	19757150	0.829611	2.06182e-05	0.000282256
LOC_Os03g14690	7981150	7981350	0.829536	2.06857e-05	0.00028269
LOC_Os08g06640	3740150	3740350	0.829533	2.06883e-05	0.00028269
LOC_Os07g23944	13533750	13533950	0.82953	2.06915e-05	0.00028269
LOC_Os11g38150	22616850	22617050	0.829503	2.07156e-05	0.000282918
LOC_Os10g10290	5652950	5653150	0.829443	2.07697e-05	0.000283456
LOC_Os07g33350	19934550	19934750	0.829427	2.07838e-05	0.000283547
LOC_Os02g51740	31694050	31694250	0.82936	2.0845e-05	0.000283977
LOC_Os09g11050	6136700	6136900	0.829306	2.0894e-05	0.000284543
LOC_Os01g14540	8152200	8152400	0.829221	2.09714e-05	0.000285366
LOC_Os08g45060	28288200	28288400	0.829176	2.10125e-05	0.000285751
LOC_Os06g09390	4729150	4729350	0.829156	2.10307e-05	0.000285897
LOC_Os06g45350	27411400	27411600	0.829146	2.10401e-05	0.000285922
LOC_Os11g25860	14736200	14736400	0.828978	2.11937e-05	0.000287806
LOC_Os01g12280	6704100	6704300	0.828883	2.12812e-05	0.000288511
LOC_Os08g16050	9783750	9783950	0.828885	2.12803e-05	0.000288511
LOC_Os08g28090	17136450	17136650	0.828848	2.13139e-05	0.000288722
LOC_Os10g33960	18084150	18084350	0.828734	2.14196e-05	0.000289321
LOC_Os01g73080	42392050	42392250	0.828722	2.14306e-05	0.000289321
LOC_Os03g22790	13160700	13160900	0.828708	2.14436e-05	0.000289353
LOC_Os01g69020	40097250	40097450	0.82868	2.14702e-05	0.000289507
LOC_Os06g08490	4187900	4188100	0.828649	2.14986e-05	0.000289653
LOC_Os11g04160	1688750	1688950	0.82853	2.161e-05	0.00029088
LOC_Os03g61780	35024600	35024800	0.828429	2.17048e-05	0.000291849
LOC_Os05g15630	8846150	8846350	0.828394	2.17377e-05	0.000292188
LOC_Os03g56140	31985400	31985600	0.828307	2.18191e-05	0.00029318
LOC_Os04g55210	32818500	32818700	0.828219	2.19029e-05	0.000294202
LOC_Os08g05720	3068200	3068400	0.82821	2.19108e-05	0.000294202
LOC_Os10g35500	18992500	18992700	-0.828025	2.20867e-05	0.000296255
LOC_Os06g21720	12555300	12555500	0.827948	2.21605e-05	0.000297037
LOC_Os07g44030	26311050	26311250	0.827892	2.22146e-05	0.000297658
LOC_Os05g20050	11723350	11723550	0.827861	2.22434e-05	0.000297836
LOC_Os04g52460	31185450	31185650	0.827579	2.25158e-05	0.000301063
LOC_Os07g47650	28476150	28476350	0.82755	2.25437e-05	0.000301225
LOC_Os09g13650	7962200	7962400	0.827474	2.26178e-05	0.00030211
LOC_Os04g40150	23892050	23892250	0.827402	2.26884e-05	0.000302622
LOC_Os12g42250	26208850	26209050	0.827394	2.26956e-05	0.000302622
LOC_Os01g67530	39252950	39253150	0.827398	2.26922e-05	0.000302622
LOC_Os01g21960	12325500	12325700	0.827362	2.27271e-05	0.000302935
LOC_Os10g40250	21556450	21556650	0.827337	2.2751e-05	0.000303044
LOC_Os05g34110	20153900	20154100	0.827261	2.28263e-05	0.000303835
LOC_Os09g02130	799200	799400	0.82707	2.3014e-05	0.000305483
LOC_Os06g04480	1920600	1920800	0.827067	2.30165e-05	0.000305483
LOC_Os06g46030	27902400	27902600	0.827028	2.30551e-05	0.000305712
LOC_Os11g11990	6655350	6655550	0.82694	2.31425e-05	0.000306658
LOC_Os11g04320	1797400	1797600	0.826839	2.32431e-05	0.000307885
LOC_Os04g51960	30840850	30841050	0.826795	2.32869e-05	0.000308251
LOC_Os11g28170	16197300	16197500	0.8268	2.3282e-05	0.000308251
LOC_Os09g25560	15332500	15332700	-0.826693	2.3389e-05	0.000309496
LOC_Os03g12510	6624200	6624400	0.82661	2.34719e-05	0.000310379
LOC_Os03g52760	30243200	30243400	0.826494	2.35892e-05	0.000311705
LOC_Os03g13200	7123400	7123600	0.826476	2.36074e-05	0.000311705
LOC_Os08g08840	5137800	5138000	0.826381	2.37028e-05	0.000312676
LOC_Os08g30370	18685250	18685450	0.826358	2.37264e-05	0.000312879
LOC_Os03g53340	30603200	30603400	0.826317	2.37676e-05	0.000313315
LOC_Os07g36170	21612850	21613050	0.826262	2.38234e-05	0.000313835
LOC_Os08g38380	24297200	24297400	0.826242	2.38438e-05	0.000313888
LOC_Os10g36650	19605900	19606100	0.826176	2.39115e-05	0.000314455
LOC_Os06g42205	25343050	25343250	0.826182	2.39052e-05	0.000314455
LOC_Os07g44930	26804100	26804300	0.826117	2.39719e-05	0.00031514
LOC_Os08g05520	2946950	2947150	0.826013	2.40787e-05	0.000316435
LOC_Os09g38510	22156400	22156600	0.825865	2.42303e-05	0.000317991
LOC_Os03g02300	792500	792700	0.825632	2.44722e-05	0.000320617
LOC_Os06g21820	12603200	12603400	0.825407	2.47072e-05	0.000323376
LOC_Os05g48730	27927150	27927350	0.825349	2.47686e-05	0.000323945
LOC_Os01g50760	29157350	29157550	-0.825307	2.48127e-05	0.000324412
LOC_Os01g39860	22488800	22489000	0.825189	2.49366e-05	0.000325698
LOC_Os11g01780	417250	417450	0.825168	2.49586e-05	0.000325875
LOC_Os11g13830	7619800	7620000	0.825085	2.50467e-05	0.000326802
LOC_Os08g30554	18821100	18821300	0.82502	2.51164e-05	0.000327377
LOC_Os11g26390	15112000	15112200	0.825021	2.51146e-05	0.000327377
LOC_Os08g29100	17812750	17812950	0.824916	2.52268e-05	0.000328302
LOC_Os03g25150	14379100	14379300	0.824911	2.52328e-05	0.000328302
LOC_Os02g45225	27472350	27472550	0.824905	2.52388e-05	0.000328302
LOC_Os03g05330	2592050	2592250	0.824882	2.52639e-05	0.000328516
LOC_Os05g49220	28241800	28242000	0.824855	2.52926e-05	0.000328778
LOC_Os08g25310	15390800	15391000	0.824764	2.53893e-05	0.0003297
LOC_Os01g16180	9158700	9158900	0.824746	2.54097e-05	0.000329852
LOC_Os08g06090	3324450	3324650	0.824662	2.54992e-05	0.000330454
LOC_Os02g04540	2020100	2020300	0.824675	2.5486e-05	0.000330454
LOC_Os04g51660	30606650	30606850	0.824668	2.54927e-05	0.000330454
LOC_Os04g52280	31068550	31068750	0.824596	2.55711e-05	0.000331274
LOC_Os04g30420	18168050	18168250	0.824531	2.56411e-05	0.000332068
LOC_Os05g28520	16700150	16700350	0.824506	2.56681e-05	0.000332193
LOC_Os01g15990	8992900	8993100	0.824367	2.58197e-05	0.000333982
LOC_Os12g22650	12792200	12792400	0.824363	2.58238e-05	0.000333982
LOC_Os05g28830	16896650	16896850	0.824249	2.59476e-05	0.000335357
LOC_Os08g44200	27823350	27823550	0.824143	2.60649e-05	0.000336419
LOC_Os06g02900	1061850	1062050	0.824149	2.60574e-05	0.000336419
LOC_Os08g15590	9473450	9473650	0.82405	2.61671e-05	0.000337624
LOC_Os06g30970	18013350	18013550	0.823987	2.62359e-05	0.000338398
LOC_Os05g41200	24129950	24130150	0.823875	2.636e-05	0.000339656
LOC_Os02g22130	13173300	13173500	0.823864	2.63719e-05	0.000339694
LOC_Os11g38200	22644050	22644250	0.823817	2.64244e-05	0.000340142
LOC_Os03g24380	13877450	13877650	0.823689	2.65669e-05	0.000341747
LOC_Os03g38730	21496900	21497100	0.823672	2.6586e-05	0.000341878
LOC_Os03g16170	8921000	8921200	0.823625	2.66383e-05	0.000342435
LOC_Os03g63900	36102850	36103050	0.823584	2.66841e-05	0.000342909
LOC_Os02g01590	341400	341600	0.823555	2.67169e-05	0.000343215
LOC_Os01g67630	39305950	39306150	0.823496	2.67838e-05	0.000343786
LOC_Os11g05550	2505000	2505200	0.823481	2.67998e-05	0.000343819
LOC_Os05g11510	6512650	6512850	0.823466	2.6817e-05	0.000343923
LOC_Os07g26210	15068750	15068950	0.823358	2.69384e-05	0.000345365
LOC_Os10g41999	22578150	22578350	0.823221	2.70935e-05	0.000346889
LOC_Os01g41280	23359500	23359700	0.823172	2.71497e-05	0.000347492
LOC_Os11g47809	28825650	28825850	0.823149	2.71759e-05	0.000347712
LOC_Os08g19160	11459500	11459700	0.823078	2.72571e-05	0.000348634
LOC_Os08g23420	14163700	14163900	0.823057	2.72811e-05	0.000348825
LOC_Os05g02940	1083850	1084050	0.823004	2.73412e-05	0.00034933
LOC_Os04g55970	33340700	33340900	0.822926	2.7431e-05	0.000350156
LOC_Os07g02700	975150	975350	0.822916	2.7442e-05	0.00035018
LOC_Os06g37180	21961700	21961900	0.822739	2.76454e-05	0.000352307
LOC_Os06g29679	17028400	17028600	0.822711	2.76784e-05	0.000352474
LOC_Os08g30080	18489550	18489750	0.822702	2.76884e-05	0.000352474
LOC_Os06g04210	1776200	1776400	0.822552	2.78622e-05	0.000353656
LOC_Os01g05530	2632050	2632250	0.822528	2.78903e-05	0.000353827
LOC_Os01g60920	35237500	35237700	0.822525	2.78941e-05	0.000353827
LOC_Os03g30290	17284250	17284450	0.822397	2.80431e-05	0.000355364
LOC_Os05g31920	18586100	18586300	0.822303	2.8154e-05	0.000356298
LOC_Os01g36130	19986750	19986950	0.822159	2.83224e-05	0.000358074
LOC_Os07g13770	7899450	7899650	0.82199	2.85228e-05	0.000360132
LOC_Os10g03890	1767800	1768000	0.821958	2.85601e-05	0.000360484
LOC_Os08g05910	3182300	3182500	0.821948	2.85731e-05	0.000360529
LOC_Os02g19860	11666750	11666950	0.821928	2.8596e-05	0.000360689
LOC_Os04g52740	31405500	31405700	0.821904	2.86254e-05	0.000360833
LOC_Os07g07340	3667000	3667200	0.821844	2.86964e-05	0.000361609
LOC_Os03g58150	33102050	33102250	0.821816	2.87303e-05	0.000361798
LOC_Os01g22590	12701250	12701450	0.821775	2.87785e-05	0.000362166
LOC_Os10g39820	21311400	21311600	0.821692	2.88775e-05	0.000363293
LOC_Os11g05050	2203500	2203700	0.821651	2.89277e-05	0.000363805
LOC_Os01g15490	8699900	8700100	0.821631	2.89512e-05	0.000363981
LOC_Os02g52640	32196650	32196850	0.82159	2.90009e-05	0.000364367
LOC_Os06g41990	25200250	25200450	0.82133	2.93142e-05	0.000368061
LOC_Os12g05550	2546150	2546350	0.821167	2.95133e-05	0.000370197
LOC_Os03g06750	3432000	3432200	0.821118	2.95734e-05	0.000370709
LOC_Os01g64120	37240100	37240300	0.821101	2.95939e-05	0.000370844
LOC_Os08g01030	18000	18200	0.821035	2.96754e-05	0.000371653
LOC_Os02g13940	7590100	7590300	0.821033	2.96779e-05	0.000371653
LOC_Os01g01312	149750	149950	0.821001	2.97162e-05	0.000372011
LOC_Os06g13200	7229950	7230150	0.820974	2.97502e-05	0.000372315
LOC_Os12g43750	27172450	27172650	0.820949	2.97805e-05	0.000372373
LOC_Os09g03600	1779050	1779250	0.820898	2.98438e-05	0.000372685
LOC_Os04g31460	18821700	18821900	0.820909	2.98295e-05	0.000372685
LOC_Os01g37040	20661200	20661400	0.820821	2.99385e-05	0.000373451
LOC_Os01g47490	27144100	27144300	0.820813	2.99485e-05	0.000373454
LOC_Os04g55940	33314300	33314500	0.820723	3.00599e-05	0.000374599
LOC_Os04g32940	19898300	19898500	0.820577	3.02417e-05	0.000376253
LOC_Os01g69870	40370450	40370650	0.82041	3.04498e-05	0.00037835
LOC_Os08g10630	6266650	6266850	0.820347	3.0529e-05	0.000379094
LOC_Os08g42990	27167300	27167500	0.820347	3.05295e-05	0.000379094
LOC_Os02g19640	11477150	11477350	0.820302	3.05854e-05	0.00037945
LOC_Os12g36830	22578800	22579000	0.820202	3.07119e-05	0.000380742
LOC_Os04g30890	18456400	18456600	0.820159	3.07669e-05	0.000381177
LOC_Os02g37309	22556700	22556900	0.820093	3.08504e-05	0.000382087
LOC_Os08g01270	170100	170300	0.820062	3.08899e-05	0.000382454
LOC_Os08g40680	25758400	25758600	0.819977	3.09974e-05	0.000383412
LOC_Os01g19370	10959650	10959850	0.81991	3.10831e-05	0.000384348
LOC_Os09g25900	15544750	15544950	0.819897	3.1099e-05	0.000384421
LOC_Os04g15790	8577600	8577800	0.819886	3.11132e-05	0.000384473
LOC_Os10g42410	22828050	22828250	0.819849	3.11613e-05	0.000384694
LOC_Os03g50990	29135100	29135300	0.819856	3.11518e-05	0.000384694
LOC_Os03g19380	10908750	10908950	0.819836	3.11773e-05	0.000384767
LOC_Os05g06110	3048750	3048950	0.819802	3.12207e-05	0.000385179
LOC_Os09g23540	13986250	13986450	0.819764	3.12698e-05	0.000385661
LOC_Os05g11620	6579950	6580150	0.819736	3.13057e-05	0.000385979
LOC_Os12g06380	3059050	3059250	-0.819354	3.1799e-05	0.000391431
LOC_Os12g17700	10137750	10137950	0.819332	3.18275e-05	0.000391656
LOC_Os01g03690	1516450	1516650	0.819312	3.18541e-05	0.000391858
LOC_Os02g03010	1184150	1184350	0.819296	3.18747e-05	0.000391923
LOC_Os03g02850	1119550	1119750	0.819266	3.19139e-05	0.000392124
LOC_Os07g41290	24744300	24744500	0.819235	3.19553e-05	0.000392346
LOC_Os07g45550	27170050	27170250	0.819201	3.19992e-05	0.000392759
LOC_Os06g38680	22966050	22966250	0.819107	3.2122e-05	0.000394014
LOC_Os01g41010	23223150	23223350	0.819066	3.21767e-05	0.000394559
LOC_Os07g26690	15405800	15406000	0.819045	3.22043e-05	0.000394644
LOC_Os09g35910	20670800	20671000	0.81901	3.22494e-05	0.000394966
LOC_Os07g27810	16225600	16225800	0.818965	3.23091e-05	0.000395373
LOC_Os12g43340	26888550	26888750	0.81896	3.23154e-05	0.000395373
LOC_Os05g48810	27971500	27971700	-0.818921	3.23667e-05	0.000395748
LOC_Os03g08360	4266300	4266500	0.818609	3.27816e-05	0.000399672
LOC_Os01g44360	25447900	25448100	0.818553	3.28571e-05	0.000400466
LOC_Os02g49640	30334650	30334850	0.818532	3.28853e-05	0.000400682
LOC_Os01g74040	42884250	42884450	0.818505	3.29216e-05	0.000400996
LOC_Os01g17050	9769400	9769600	0.818414	3.30428e-05	0.000402296
LOC_Os12g18130	10452950	10453150	0.818409	3.30493e-05	0.000402296
LOC_Os10g21670	11108300	11108500	0.818342	3.31401e-05	0.000403181
LOC_Os01g42410	24106200	24106400	0.818156	3.33917e-05	0.000405948
LOC_Os08g23870	14449750	14449950	0.818122	3.34379e-05	0.000406123
LOC_Os08g35210	22209900	22210100	0.818123	3.34362e-05	0.000406123
LOC_Os09g23660	14055850	14056050	0.817897	3.37451e-05	0.000408933
LOC_Os04g45960	27221850	27222050	0.817812	3.38615e-05	0.000409967
LOC_Os06g11280	5910750	5910950	0.817632	3.41088e-05	0.00041218
LOC_Os06g14540	8177750	8177950	0.817457	3.43517e-05	0.000414853
LOC_Os12g10730	5759850	5760050	0.817417	3.44077e-05	0.000415398
LOC_Os08g10130	5877600	5877800	0.81734	3.45144e-05	0.000416555
LOC_Os04g55130	32776450	32776650	0.817312	3.45537e-05	0.000416766
LOC_Os08g08820	5108550	5108750	0.81727	3.46125e-05	0.000417344
LOC_Os02g58210	35623600	35623800	0.81723	3.46683e-05	0.000417885
LOC_Os01g54340	31271700	31271900	0.817198	3.47136e-05	0.000418168
LOC_Os12g44030	27308950	27309150	0.817025	3.49573e-05	0.000420178
LOC_Os03g48810	27810550	27810750	0.817029	3.49506e-05	0.000420178
LOC_Os05g38720	22718300	22718500	0.816946	3.50688e-05	0.000421255
LOC_Os12g03530	1395850	1396050	0.816888	3.51504e-05	0.000421611
LOC_Os01g58150	33627500	33627700	0.816887	3.51523e-05	0.000421611
LOC_Os11g20179	11666000	11666200	0.816791	3.52884e-05	0.000422699
LOC_Os01g40070	22602450	22602650	0.816682	3.54427e-05	0.00042415
LOC_Os02g45870	27960850	27961050	0.816672	3.54572e-05	0.00042419
LOC_Os12g27470	16166850	16167050	0.81664	3.5504e-05	0.000424485
LOC_Os02g03500	1422150	1422350	0.816539	3.56479e-05	0.000425807
LOC_Os05g43970	25580750	25580950	0.816338	3.59369e-05	0.000429124
LOC_Os01g42820	24368750	24368950	0.816314	3.59727e-05	0.000429419
LOC_Os02g41580	24933350	24933550	0.816305	3.59854e-05	0.000429436
LOC_Os02g32980	19596900	19597100	0.816282	3.60182e-05	0.000429686
LOC_Os07g19030	11268700	11268900	0.816197	3.61422e-05	0.000430904
LOC_Os03g08330	4248650	4248850	0.816186	3.61569e-05	0.000430946
LOC_Os09g07440	3717900	3718100	0.816175	3.61739e-05	0.000431014
LOC_Os09g25310	15153350	15153550	0.81613	3.62386e-05	0.000431516
LOC_Os01g47480	27142150	27142350	0.816111	3.62659e-05	0.000431707
LOC_Os01g57004	32933550	32933750	0.816081	3.63108e-05	0.000431973
LOC_Os01g09450	4814850	4815050	0.816082	3.63096e-05	0.000431973
LOC_Os02g22260	13279200	13279400	0.816018	3.64021e-05	0.000432791
LOC_Os07g06060	2939950	2940150	0.816009	3.6416e-05	0.000432822
LOC_Os09g36210	20879050	20879250	0.815976	3.64638e-05	0.000432986
LOC_Os01g53250	30591900	30592100	0.815944	3.65106e-05	0.000433102
LOC_Os07g48090	28709800	28710000	0.815901	3.65737e-05	0.000433619
LOC_Os01g22430	12613600	12613800	0.815885	3.65962e-05	0.000433752
LOC_Os07g10840	5888400	5888600	0.815839	3.6664e-05	0.000434421
LOC_Os05g31620	18405650	18405850	0.815802	3.67195e-05	0.000434944
LOC_Os10g04630	2211050	2211250	0.815775	3.67587e-05	0.000435139
LOC_Os01g26160	14808650	14808850	0.815651	3.69422e-05	0.000436907
LOC_Os05g47700	27329750	27329950	0.815598	3.70201e-05	0.000437557
LOC_Os10g02040	653950	654150	0.815507	3.71556e-05	0.000438686
LOC_Os06g12620	6877500	6877700	0.815503	3.71614e-05	0.000438686
LOC_Os11g38190	22640500	22640700	0.815526	3.71271e-05	0.000438686
LOC_Os01g07050	3315850	3316050	0.815512	3.71474e-05	0.000438686
LOC_Os07g01250	145700	145900	0.815495	3.71729e-05	0.000438686
LOC_Os02g26470	15543700	15543900	0.815451	3.72379e-05	0.000439182
LOC_Os03g01710	438350	438550	0.81542	3.72843e-05	0.000439459
LOC_Os07g42740	25591200	25591400	0.815269	3.75104e-05	0.000441716
LOC_Os01g07800	3736650	3736850	0.815191	3.76273e-05	0.000442821
LOC_Os06g12560	6808100	6808300	0.815061	3.78231e-05	0.000444774
LOC_Os01g04300	1912050	1912250	0.815046	3.7846e-05	0.000444847
LOC_Os10g40600	21756400	21756600	0.815023	3.78809e-05	0.000445121
LOC_Os03g14880	8104550	8104750	0.814896	3.8073e-05	0.00044683
LOC_Os05g41100	24074900	24075100	0.814844	3.81513e-05	0.000447611
LOC_Os06g42020	25230950	25231150	0.814835	3.81655e-05	0.000447641
LOC_Os03g59640	33953700	33953900	0.814805	3.82108e-05	0.000448035
LOC_Os10g38080	20387650	20387850	0.814709	3.83573e-05	0.000449453
LOC_Os08g02110	696000	696200	0.814703	3.83669e-05	0.000449453
LOC_Os12g04220	1781850	1782050	0.814632	3.84751e-05	0.000450583
LOC_Os12g38340	23526000	23526200	0.814571	3.85681e-05	0.000451533
LOC_Os02g01510	293150	293350	0.814499	3.86785e-05	0.000452273
LOC_Os01g61110	35367700	35367900	-0.81448	3.87083e-05	0.000452345
LOC_Os04g52700	31379000	31379200	0.814483	3.87044e-05	0.000452345
LOC_Os04g27950	16494600	16494800	-0.814327	3.89439e-05	0.000453989
LOC_Os01g14050	7860650	7860850	0.814328	3.89423e-05	0.000453989
LOC_Os05g22870	12989600	12989800	0.814295	3.89932e-05	0.000454288
LOC_Os06g42030	25234450	25234650	0.814286	3.9008e-05	0.000454322
LOC_Os06g33340	19418150	19418350	0.814189	3.91579e-05	0.000455473
LOC_Os02g01930	500700	500900	0.814184	3.91662e-05	0.000455473
LOC_Os02g28720	16979650	16979850	0.814155	3.92107e-05	0.000455607
LOC_Os01g37210	20781750	20781950	0.814125	3.92583e-05	0.000455989
LOC_Os02g55180	33796500	33796700	0.814089	3.93141e-05	0.000456499
LOC_Os01g52851	30392250	30392450	0.814076	3.93343e-05	0.000456596
LOC_Os03g14730	8008950	8009150	0.814059	3.93615e-05	0.000456772
LOC_Os01g67110	38957900	38958100	0.814009	3.94392e-05	0.000457311
LOC_Os09g35760	20567600	20567800	0.814006	3.94437e-05	0.000457311
LOC_Os02g09230	4746400	4746600	0.813987	3.9473e-05	0.000457512
LOC_Os11g36830	21728700	21728900	0.813949	3.95326e-05	0.000457934
LOC_Os02g41890	25175300	25175500	0.813887	3.96307e-05	0.000458784
LOC_Os09g35630	20492850	20493050	0.813877	3.96459e-05	0.000458821
LOC_Os01g42960	24458950	24459150	0.813864	3.96665e-05	0.000458921
LOC_Os09g06740	3204100	3204300	0.813835	3.97113e-05	0.000459161
LOC_Os01g58400	33740600	33740800	0.813596	4.00886e-05	0.000462547
LOC_Os01g11946	6500150	6500350	0.813533	4.01898e-05	0.000463304
LOC_Os01g52500	30165400	30165600	0.813521	4.02081e-05	0.000463367
LOC_Os04g46060	27282100	27282300	0.813495	4.02494e-05	0.000463704
LOC_Os03g20180	11401250	11401450	0.813456	4.03121e-05	0.000464146
LOC_Os10g37770	20210900	20211100	0.81324	4.06565e-05	0.000467409
LOC_Os01g04370	1947050	1947250	0.813189	4.07384e-05	0.00046793
LOC_Os04g55600	33099950	33100150	0.813202	4.0718e-05	0.00046793
LOC_Os02g15880	8981950	8982150	0.813092	4.08946e-05	0.000469442
LOC_Os04g39160	23283950	23284150	0.813041	4.09771e-05	0.000470107
LOC_Os03g40170	22330550	22330750	0.813005	4.10355e-05	0.000470496
LOC_Os05g02350	759000	759200	0.813006	4.10333e-05	0.000470496
LOC_Os01g49830	28619050	28619250	0.812783	4.13953e-05	0.000474053
LOC_Os12g43370	26906250	26906450	0.812632	4.16425e-05	0.00047603
LOC_Os08g09300	5394850	5395050	0.812594	4.17056e-05	0.000476324
LOC_Os09g33870	19996350	19996550	0.812532	4.18076e-05	0.000477205
LOC_Os01g11600	6255850	6256050	0.812501	4.1857e-05	0.000477626
LOC_Os08g17370	10619650	10619850	0.812397	4.20289e-05	0.000479444
LOC_Os08g24300	14662750	14662950	0.812376	4.20646e-05	0.000479646
LOC_Os05g50190	28758250	28758450	0.812316	4.21635e-05	0.000480123
LOC_Os04g40830	24227800	24228000	0.812328	4.21434e-05	0.000480123
LOC_Os01g46090	26201700	26201900	0.812321	4.21547e-05	0.000480123
LOC_Os03g27210	15583300	15583500	0.812279	4.22242e-05	0.000480671
LOC_Os08g28214	17212700	17212900	0.812195	4.23645e-05	0.000481435
LOC_Os03g11560	5992500	5992700	0.812186	4.23793e-05	0.000481435
LOC_Os05g45730	26493200	26493400	0.812188	4.23751e-05	0.000481435
LOC_Os04g01960	598150	598350	0.812064	4.25824e-05	0.000483312
LOC_Os12g02340	759700	759900	0.812022	4.26514e-05	0.000483951
LOC_Os04g20164	11234450	11234650	0.811976	4.27293e-05	0.000484419
LOC_Os09g04290	2280500	2280700	0.811968	4.27433e-05	0.000484419
LOC_Os01g14070	7874750	7874950	0.811941	4.27871e-05	0.000484773
LOC_Os04g44500	26340350	26340550	0.811763	4.30869e-05	0.000487449
LOC_Os04g59160	35190700	35190900	0.811742	4.31216e-05	0.000487697
LOC_Os01g19260	10890500	10890700	0.811687	4.32144e-05	0.000488403
LOC_Os07g10770	5852000	5852200	0.811604	4.3356e-05	0.000489625
LOC_Os02g57470	35217050	35217250	0.811567	4.34181e-05	0.000490182
LOC_Os04g35140	21357600	21357800	0.811403	4.36971e-05	0.000493041
LOC_Os12g25090	14410500	14410700	0.811393	4.37154e-05	0.000493101
LOC_Os06g27770	15724500	15724700	0.811369	4.37553e-05	0.000493407
LOC_Os12g38150	23426450	23426650	0.81121	4.40273e-05	0.000495744
LOC_Os07g35510	21237550	21237750	0.811054	4.42959e-05	0.000498622
LOC_Os09g39390	22648300	22648500	0.810973	4.44369e-05	0.000499977
LOC_Os01g18240	10216200	10216400	0.810933	4.45062e-05	0.000500548
LOC_Os02g15620	8778700	8778900	0.810857	4.46381e-05	0.000501589
LOC_Os03g63600	35915700	35915900	0.810733	4.48543e-05	0.000503723
LOC_Os10g21090	10698200	10698400	0.81069	4.49295e-05	0.000504419
LOC_Os06g33880	19700700	19700900	0.810659	4.49832e-05	0.000504874
LOC_Os02g47990	29365900	29366100	0.810632	4.50303e-05	0.000505107
LOC_Os10g39970	21406600	21406800	0.810556	4.51635e-05	0.000506157
LOC_Os11g03540	1364100	1364300	0.810538	4.51948e-05	0.000506359
LOC_Os07g48020	28671850	28672050	0.810491	4.52772e-05	0.000507134
LOC_Os06g40060	23843100	23843300	0.810444	4.53607e-05	0.000507921
LOC_Os11g38910	23165550	23165750	0.810312	4.55934e-05	0.000510228
LOC_Os11g36810	21726700	21726900	0.810119	4.59349e-05	0.000513899
LOC_Os08g27540	16795550	16795750	0.810053	4.60541e-05	0.000514782
LOC_Os06g24420	14300750	14300950	0.809969	4.62043e-05	0.00051631
LOC_Os08g31240	19314700	19314900	0.80972	4.66516e-05	0.000520852
LOC_Os03g45930	25958150	25958350	0.809635	4.68038e-05	0.000522246
LOC_Os05g33940	20037000	20037200	0.809637	4.68012e-05	0.000522246
LOC_Os06g46950	28482700	28482900	0.809586	4.68932e-05	0.000523092
LOC_Os02g19040	11115400	11115600	0.809503	4.70431e-05	0.000524459
LOC_Os04g51970	30850650	30850850	0.809495	4.70577e-05	0.000524469
LOC_Os01g71620	41484900	41485100	0.809448	4.71437e-05	0.000525097
LOC_Os05g47780	27377300	27377500	0.809442	4.71552e-05	0.000525097
LOC_Os04g51250	30364650	30364850	0.809422	4.71919e-05	0.000525151
LOC_Os08g41780	26378250	26378450	0.809421	4.71924e-05	0.000525151
LOC_Os11g03230	1175000	1175200	0.809237	4.75289e-05	0.000528337
LOC_Os03g29850	17007550	17007750	0.809123	4.77394e-05	0.000530523
LOC_Os11g40530	24180050	24180250	0.809114	4.77555e-05	0.000530548
LOC_Os05g02980	1107350	1107550	-0.809087	4.78045e-05	0.000530937
LOC_Os04g01674	452200	452400	0.808911	4.81308e-05	0.000534097
LOC_Os11g35425	20757700	20757900	0.808915	4.81221e-05	0.000534097
LOC_Os01g58670	33912400	33912600	0.808684	4.85512e-05	0.000537983
LOC_Os01g01680	332300	332500	0.808668	4.85825e-05	0.000538174
LOC_Os06g13880	7722000	7722200	0.808544	4.88137e-05	0.00054011
LOC_Os07g03730	1521700	1521900	0.808527	4.88456e-05	0.000540307
LOC_Os12g19304	11192200	11192400	0.808426	4.90347e-05	0.000541929
LOC_Os02g30200	17950050	17950250	0.808429	4.90306e-05	0.000541929
LOC_Os06g47150	28584450	28584650	0.808343	4.91922e-05	0.000543199
LOC_Os01g73690	42694600	42694800	0.808177	4.95053e-05	0.000546499
LOC_Os12g37360	22938150	22938350	0.808153	4.95527e-05	0.0005466
LOC_Os04g30450	18189900	18190100	0.808133	4.95895e-05	0.000546641
LOC_Os01g72420	41999400	41999600	0.808115	4.96248e-05	0.000546651
LOC_Os04g39864	23734900	23735100	0.807923	4.99893e-05	0.000549782
LOC_Os03g20350	11516750	11516950	0.807866	5.00999e-05	0.000550682
LOC_Os06g06610	3111100	3111300	0.807816	5.01961e-05	0.000551581
LOC_Os01g74430	43102950	43103150	0.807705	5.04086e-05	0.000553122
LOC_Os10g36400	19461400	19461600	0.807603	5.06052e-05	0.000554848
LOC_Os01g41890	23746600	23746800	0.807427	5.09477e-05	0.0005576
LOC_Os10g42150	22673850	22674050	0.80741	5.098e-05	0.000557795
LOC_Os02g44340	26822600	26822800	0.807401	5.09985e-05	0.000557837
LOC_Os06g09920	5057050	5057250	0.807392	5.10159e-05	0.000557858
LOC_Os03g21680	12372050	12372250	0.807331	5.11335e-05	0.000558835
LOC_Os03g20410	11545800	11546000	0.807301	5.11932e-05	0.000559328
LOC_Os09g30490	18617850	18618050	0.807282	5.12303e-05	0.000559413
LOC_Os02g18850	10999100	10999300	0.807189	5.14113e-05	0.000560751
LOC_Os08g20000	11973350	11973550	0.807143	5.15012e-05	0.000561412
LOC_Os07g11410	6275500	6275700	0.807113	5.15604e-05	0.000561897
LOC_Os01g02870	1008350	1008550	0.806986	5.18105e-05	0.000564301
LOC_Os04g39960	23787250	23787450	0.806902	5.19764e-05	0.000565465
LOC_Os03g47270	26746350	26746550	0.806885	5.20099e-05	0.000565669
LOC_Os06g02230	696000	696200	0.806872	5.20354e-05	0.000565785
LOC_Os08g44270	27874250	27874450	0.806834	5.21117e-05	0.000566138
LOC_Os06g40415	24067750	24067950	0.806826	5.21269e-05	0.000566138
LOC_Os08g04310	2114850	2115050	0.806844	5.2092e-05	0.000566138
LOC_Os08g20580	12357500	12357700	0.806712	5.23533e-05	0.000567952
LOC_Os10g27280	14397450	14397650	0.806696	5.23848e-05	0.000568106
LOC_Os01g51250	29456500	29456700	0.80669	5.23972e-05	0.000568106
LOC_Os08g35710	22529950	22530150	0.80662	5.25365e-05	0.000568651
LOC_Os03g48540	27667550	27667750	0.806626	5.25241e-05	0.000568651
LOC_Os07g47750	28530150	28530350	0.806573	5.26305e-05	0.000569507
LOC_Os02g38780	23430950	23431150	0.806566	5.26454e-05	0.000569507
LOC_Os06g45370	27428150	27428350	0.806347	5.30838e-05	0.000573764
LOC_Os01g65410	37961850	37962050	0.806302	5.31743e-05	0.000574418
LOC_Os04g56680	33788350	33788550	0.806285	5.32088e-05	0.000574628
LOC_Os10g33430	17600150	17600350	0.806254	5.32711e-05	0.000575138
LOC_Os03g18870	10571200	10571400	0.80623	5.33204e-05	0.000575508
LOC_Os03g62330	35309050	35309250	0.806158	5.34657e-05	0.000576752
LOC_Os01g74410	43094350	43094550	0.806108	5.35664e-05	0.000577676
LOC_Os01g49760	28577350	28577550	0.806059	5.36664e-05	0.000578591
LOC_Os09g19274	11536450	11536650	0.806005	5.37762e-05	0.000578959
LOC_Os07g45080	26909900	26910100	0.806031	5.37228e-05	0.000578959
LOC_Os01g55510	31980700	31980900	0.805974	5.38396e-05	0.000579154
LOC_Os02g18515	10786200	10786400	0.805935	5.39188e-05	0.000579809
LOC_Os12g34470	20873650	20873850	0.805878	5.40362e-05	0.000580664
LOC_Os09g33800	19954450	19954650	0.805423	5.49726e-05	0.000588861
LOC_Os10g19334	9859700	9859900	0.80533	5.51664e-05	0.000590276
LOC_Os01g64620	37504000	37504200	0.805281	5.52675e-05	0.000591192
LOC_Os03g20760	11750100	11750300	0.805238	5.53584e-05	0.000592
LOC_Os11g38800	23064450	23064650	0.805167	5.55055e-05	0.000593407
LOC_Os02g57290	35090650	35090850	0.805132	5.558e-05	0.000593813
LOC_Os01g65169	37819400	37819600	0.805019	5.58159e-05	0.000595727
LOC_Os03g45760	25844500	25844700	0.804857	5.61569e-05	0.000599117
LOC_Os10g41980	22574500	22574700	0.804854	5.61647e-05	0.000599117
LOC_Os03g62300	35289550	35289750	0.804722	5.64429e-05	0.000601581
LOC_Os01g03250	1313550	1313750	0.804692	5.65066e-05	0.000601925
LOC_Os10g41490	22292900	22293100	0.804681	5.6531e-05	0.000602017
LOC_Os09g15840	9671950	9672150	0.804639	5.66195e-05	0.000602528
LOC_Os01g14520	8130950	8131150	0.804515	5.68848e-05	0.000604776
LOC_Os03g21850	12490750	12490950	0.804483	5.69522e-05	0.000605325
LOC_Os05g49740	28533250	28533450	0.804437	5.70499e-05	0.000606195
LOC_Os06g46010	27880250	27880450	0.804412	5.71054e-05	0.000606617
LOC_Os07g29640	17424800	17425000	0.80438	5.71741e-05	0.000607177
LOC_Os06g51380	31116700	31116900	0.804337	5.72662e-05	0.000607819
LOC_Os03g47550	26885300	26885500	0.80428	5.73886e-05	0.000608948
LOC_Os08g28860	17643300	17643500	0.804219	5.75187e-05	0.000609991
LOC_Os08g42350	26725850	26726050	0.804115	5.7745e-05	0.000612052
LOC_Os03g17710	9851850	9852050	0.804008	5.79748e-05	0.000614148
LOC_Os10g36580	19566600	19566800	0.803886	5.82419e-05	0.000615864
LOC_Os02g54510	33386350	33386550	0.803724	5.85957e-05	0.000619184
LOC_Os08g05900	3175050	3175250	0.80371	5.86258e-05	0.000619331
LOC_Os01g60760	35136400	35136600	0.80366	5.87347e-05	0.00062031
LOC_Os07g42200	25253500	25253700	0.803595	5.88774e-05	0.000621646
LOC_Os01g62970	36479950	36480150	0.803579	5.89127e-05	0.000621676
LOC_Os02g41800	25131950	25132150	0.80356	5.89545e-05	0.000621945
LOC_Os11g06780	3313850	3314050	0.803553	5.89707e-05	0.000621945
LOC_Os04g47300	28079100	28079300	0.803433	5.92342e-05	0.000623867
LOC_Os02g09340	4802350	4802550	0.803442	5.9216e-05	0.000623867
LOC_Os06g08250	3993800	3994000	0.803322	5.94804e-05	0.000625769
LOC_Os07g30150	17786150	17786350	0.803307	5.9515e-05	0.000625962
LOC_Os09g35960	20715900	20716100	0.803295	5.95414e-05	0.000626047
LOC_Os10g39980	21415100	21415300	0.80315	5.98647e-05	0.00062856
LOC_Os01g24490	13805550	13805750	0.803117	5.99378e-05	0.000629027
LOC_Os03g03430	1475350	1475550	0.803043	6.01037e-05	0.000630422
LOC_Os10g31040	16224050	16224250	0.802955	6.02993e-05	0.0006323
LOC_Os07g09870	5248000	5248200	0.8029	6.04233e-05	0.000633254
LOC_Os10g37720	20179600	20179800	0.802805	6.06375e-05	0.000634978
LOC_Os10g24690	12688600	12688800	0.802754	6.07525e-05	0.000635314
LOC_Os05g06990	3670600	3670800	0.802646	6.09975e-05	0.000637252
LOC_Os08g42410	26776850	26777050	0.802643	6.10044e-05	0.000637252
LOC_Os02g01830	457200	457400	0.802653	6.0982e-05	0.000637252
LOC_Os06g40190	23927300	23927500	0.802625	6.10442e-05	0.000637319
LOC_Os08g41670	26306150	26306350	0.802627	6.104e-05	0.000637319
LOC_Os12g22600	12761050	12761250	0.802475	6.13858e-05	0.000640224
LOC_Os01g71250	41226250	41226450	0.802414	6.15247e-05	0.000641287
LOC_Os06g51100	30906000	30906200	0.802226	6.19561e-05	0.000645257
LOC_Os08g04300	2106100	2106300	0.802217	6.19758e-05	0.000645287
LOC_Os08g30490	18764450	18764650	0.802167	6.20916e-05	0.000646317
LOC_Os12g37760	23180850	23181050	0.802129	6.21789e-05	0.00064705
LOC_Os12g01080	41450	41650	0.802104	6.22358e-05	0.000647317
LOC_Os07g40130	24076300	24076500	0.802087	6.22747e-05	0.000647519
LOC_Os05g50260	28801250	28801450	0.801918	6.26669e-05	0.00065097
LOC_Os01g66490	38610950	38611150	0.801914	6.26746e-05	0.00065097
LOC_Os07g48450	28985300	28985500	0.801875	6.27661e-05	0.000651743
LOC_Os12g32260	19480550	19480750	0.801806	6.29266e-05	0.000653139
LOC_Os08g16800	10283100	10283300	0.801718	6.31319e-05	0.000654476
LOC_Os04g39210	23314150	23314350	0.801706	6.31584e-05	0.000654574
LOC_Os01g34970	19350750	19350950	0.801648	6.32948e-05	0.000655633
LOC_Os02g01540	305650	305850	0.801509	6.36201e-05	0.000658288
LOC_Os04g33350	20194050	20194250	0.801512	6.36123e-05	0.000658288
LOC_Os10g22460	11629100	11629300	0.801341	6.40154e-05	0.000661487
LOC_Os08g31560	19520650	19520850	0.801342	6.40144e-05	0.000661487
LOC_Os01g50080	28773050	28773250	0.801243	6.42478e-05	0.00066371
LOC_Os03g34300	19516750	19516950	0.801082	6.463e-05	0.000667065
LOC_Os03g06180	3097550	3097750	0.800904	6.50557e-05	0.000670608
LOC_Os12g36850	22590800	22591000	0.800818	6.526e-05	0.000672532
LOC_Os06g13560	7478900	7479100	0.800707	6.55268e-05	0.000674375
LOC_Os11g38260	22659550	22659750	0.800599	6.57881e-05	0.000676518
LOC_Os04g31484	18825650	18825850	0.800601	6.57845e-05	0.000676518
LOC_Os02g34930	20954250	20954450	0.80052	6.59804e-05	0.00067795
LOC_Os01g50610	29049450	29049650	0.800377	6.63278e-05	0.000681154
LOC_Os10g42850	23105800	23106000	0.80025	6.66373e-05	0.000683966
LOC_Os12g32630	19683050	19683250	0.800215	6.67213e-05	0.000684644
LOC_Os05g31470	18304850	18305050	0.800193	6.67759e-05	0.000685021
LOC_Os09g37280	21536350	21536550	0.800161	6.68541e-05	0.000685486
LOC_Os08g42550	26887050	26887250	0.800038	6.71551e-05	0.00068771
LOC_Os04g38390	22827950	22828150	0.799728	6.79227e-05	0.000694738
LOC_Os01g16000	9002150	9002350	0.799711	6.79645e-05	0.00069498
LOC_Os01g18980	10723250	10723450	0.79965	6.81172e-05	0.000696355
LOC_Os07g33620	20082950	20083150	0.799637	6.81494e-05	0.000696428
LOC_Os09g20490	12355700	12355900	0.79962	6.81916e-05	0.000696559
LOC_Os03g06960	3549600	3549800	0.799598	6.82451e-05	0.000696919
LOC_Os07g28614	16748050	16748250	0.799579	6.82934e-05	0.000697226
LOC_Os03g02860	1124850	1125050	0.799503	6.84836e-05	0.000698795
LOC_Os09g02400	993000	993200	0.79946	6.85912e-05	0.00069952
LOC_Os03g12300	6467800	6468000	0.799419	6.8693e-05	0.000700373
LOC_Os10g06939	3616700	3616900	0.799318	6.89475e-05	0.000702033
LOC_Os03g39220	21781700	21781900	0.799013	6.97175e-05	0.000708742
LOC_Os05g04070	1829700	1829900	0.798977	6.981e-05	0.000708929
LOC_Os01g72530	42073750	42073950	0.798977	6.98082e-05	0.000708929
LOC_Os08g25900	15767600	15767800	0.798995	6.97627e-05	0.000708929
LOC_Os02g57010	34920500	34920700	0.798829	7.0185e-05	0.000712171
LOC_Os03g16030	8833600	8833800	0.798811	7.02316e-05	0.000712417
LOC_Os01g62800	36367600	36367800	0.798635	7.06828e-05	0.000716273
LOC_Os03g12290	6457100	6457300	0.798564	7.08661e-05	0.000717622
LOC_Os01g13070	7274000	7274200	0.798468	7.11141e-05	0.000719502
LOC_Os10g20090	10087800	10088000	0.798423	7.12293e-05	0.000720286
LOC_Os05g01470	265650	265850	0.798426	7.12224e-05	0.000720286
LOC_Os01g02390	765900	766100	0.798299	7.15518e-05	0.000722785
LOC_Os01g63010	36495200	36495400	0.798245	7.16915e-05	0.000724005
LOC_Os04g41330	24523000	24523200	0.798214	7.17705e-05	0.000724229
LOC_Os07g39270	23506500	23506700	0.798136	7.19742e-05	0.000725521
LOC_Os03g28250	16246350	16246550	0.798047	7.2207e-05	0.000727293
LOC_Os04g52670	31349450	31349650	0.797976	7.23942e-05	0.000728795
LOC_Os02g14600	8056150	8056350	0.797962	7.24304e-05	0.000728967
LOC_Os02g47930	29319000	29319200	0.797898	7.25975e-05	0.000730457
LOC_Os07g25730	14763850	14764050	0.797783	7.28991e-05	0.000733107
LOC_Os04g57320	34121100	34121300	0.797776	7.29197e-05	0.000733121
LOC_Os06g47620	28830250	28830450	0.79775	7.29868e-05	0.000733411
LOC_Os08g38910	24592050	24592250	0.797724	7.3055e-05	0.000733904
LOC_Os03g53400	30636850	30637050	0.797504	7.36382e-05	0.000738988
LOC_Os02g50600	30899250	30899450	0.797437	7.3818e-05	0.000740404
LOC_Os04g59190	35206350	35206550	0.797427	7.38445e-05	0.000740475
LOC_Os05g16220	9171750	9171950	0.797382	7.39634e-05	0.000741085
LOC_Os06g21560	12432200	12432400	0.797324	7.41203e-05	0.000742053
LOC_Os05g37950	22261900	22262100	0.797317	7.41375e-05	0.000742053
LOC_Os06g21530	12425900	12426100	0.797275	7.42498e-05	0.000742788
LOC_Os03g23010	13281200	13281400	0.797155	7.45728e-05	0.000744853
LOC_Os11g34880	20443800	20444000	0.797175	7.45193e-05	0.000744853
LOC_Os06g39470	23437800	23438000	0.797125	7.46539e-05	0.000745274
LOC_Os04g44460	26319750	26319950	0.797068	7.48072e-05	0.000746075
LOC_Os11g14000	7768900	7769100	0.797045	7.487e-05	0.000746458
LOC_Os11g10730	5891950	5892150	0.796934	7.517e-05	0.000749059
LOC_Os12g05030	2182450	2182650	0.796885	7.53018e-05	0.000750178
LOC_Os02g12760	6679050	6679250	0.796801	7.55291e-05	0.00075205
LOC_Os01g37050	20664000	20664200	0.796716	7.57611e-05	0.000753969
LOC_Os06g35020	20363750	20363950	0.796547	7.6221e-05	0.000757758
LOC_Os08g05980	3246600	3246800	0.796431	7.65419e-05	0.000760553
LOC_Os11g29680	17202100	17202300	0.796393	7.66451e-05	0.000761294
LOC_Os06g21930	12686100	12686300	0.796345	7.67781e-05	0.000762307
LOC_Os03g13840	7499750	7499950	0.796232	7.70895e-05	0.00076421
LOC_Os07g32730	19540900	19541100	0.796193	7.71963e-05	0.000764675
LOC_Os09g26160	15765750	15765950	0.796199	7.71796e-05	0.000764675
LOC_Os04g06520	3409650	3409850	0.796088	7.74869e-05	0.000765849
LOC_Os07g02100	663500	663700	0.796098	7.74593e-05	0.000765849
LOC_Os03g43770	24487700	24487900	0.796127	7.73799e-05	0.000765849
LOC_Os06g01800	461100	461300	0.796017	7.76867e-05	0.000767349
LOC_Os06g12380	6710800	6711000	0.795959	7.78465e-05	0.000768531
LOC_Os03g45340	25598450	25598650	0.795761	7.84008e-05	0.000772609
LOC_Os03g03600	1577300	1577500	0.795728	7.84936e-05	0.000772729
LOC_Os06g04950	2179100	2179300	0.79571	7.85446e-05	0.000772966
LOC_Os02g02830	1077950	1078150	0.795703	7.85637e-05	0.000772966
LOC_Os06g36390	21370700	21370900	0.795643	7.87333e-05	0.000774093
LOC_Os12g16290	9313400	9313600	0.795602	7.8848e-05	0.000775021
LOC_Os05g02510	863350	863550	0.795585	7.8897e-05	0.000775304
LOC_Os11g06720	3276300	3276500	0.795576	7.89215e-05	0.000775346
LOC_Os03g64415	36401700	36401900	0.795485	7.91783e-05	0.000776184
LOC_Os03g41460	23068100	23068300	0.795524	7.9069e-05	0.000776184
LOC_Os06g51360	31103450	31103650	0.795493	7.91557e-05	0.000776184
LOC_Os08g05820	3119750	3119950	0.795481	7.91892e-05	0.000776184
LOC_Os09g09320	4988750	4988950	0.795469	7.92233e-05	0.000776319
LOC_Os07g14660	8357500	8357700	0.795436	7.93178e-05	0.000777046
LOC_Os01g50450	28970550	28970750	0.795414	7.93785e-05	0.000777244
LOC_Os09g17740	10845150	10845350	0.795398	7.94252e-05	0.000777502
LOC_Os07g46060	27486300	27486500	0.795301	7.97015e-05	0.000779808
LOC_Os01g44370	25456600	25456800	0.795278	7.97662e-05	0.000780242
LOC_Os06g35960	20994750	20994950	0.79519	8.0017e-05	0.000782295
LOC_Os07g31690	18814650	18814850	0.795061	8.03857e-05	0.000785299
LOC_Os05g44410	25844150	25844350	0.795007	8.05404e-05	0.000786609
LOC_Os01g71180	41182200	41182400	-0.794874	8.0924e-05	0.000789752
LOC_Os09g29239	17753650	17753850	0.794858	8.09696e-05	0.000789995
LOC_Os07g29410	17267400	17267600	0.794843	8.10133e-05	0.00079022
LOC_Os06g50310	30451400	30451600	0.794783	8.11861e-05	0.000791503
LOC_Os05g07940	4300000	4300200	0.794709	8.14005e-05	0.000792786
LOC_Os05g23950	13782100	13782300	0.794619	8.16604e-05	0.000794912
LOC_Os10g35230	18823200	18823400	0.79457	8.1804e-05	0.000795704
LOC_Os02g57380	35158450	35158650	0.794519	8.19514e-05	0.000796733
LOC_Os05g07764	4178200	4178400	0.794456	8.21349e-05	0.000798314
LOC_Os11g13710	7542000	7542200	0.79441	8.22679e-05	0.0007992
LOC_Os01g46140	26234850	26235050	0.794321	8.25288e-05	0.000801329
LOC_Os05g43660	25385500	25385700	0.794285	8.26349e-05	0.000802155
LOC_Os07g34750	20817550	20817750	0.79423	8.27963e-05	0.000802908
LOC_Os01g07730	3709550	3709750	-0.794106	8.31609e-05	0.000806014
LOC_Os07g05620	2643200	2643400	0.794065	8.32811e-05	0.000806588
LOC_Os05g33500	19678100	19678300	0.794019	8.34196e-05	0.000807521
LOC_Os03g04000	1820800	1821000	0.793836	8.39595e-05	0.000811927
LOC_Os04g40300	23959100	23959300	0.793805	8.40523e-05	0.000812618
LOC_Os03g57120	32565000	32565200	0.793786	8.41092e-05	0.000812724
LOC_Os10g28360	14755250	14755450	0.793752	8.42096e-05	0.000813318
LOC_Os05g25450	14793350	14793550	0.79352	8.49052e-05	0.000819445
LOC_Os01g64980	37712650	37712850	0.793417	8.52135e-05	0.000821472
LOC_Os06g06930	3285400	3285600	0.793413	8.52255e-05	0.000821472
LOC_Os05g02520	871450	871650	0.793327	8.54864e-05	0.00082378
LOC_Os04g01740	481050	481250	0.793282	8.56231e-05	0.000824682
LOC_Os08g31630	19578750	19578950	0.793142	8.60463e-05	0.000828342
LOC_Os06g48940	29624300	29624500	0.793006	8.64584e-05	0.000831473
LOC_Os07g26640	15367000	15367200	0.79293	8.66918e-05	0.000833158
LOC_Os03g22780	13155550	13155750	0.792907	8.67602e-05	0.000833538
LOC_Os12g34802	21137050	21137250	0.792856	8.69166e-05	0.000834831
LOC_Os11g37090	21891400	21891600	0.792801	8.70846e-05	0.000836025
LOC_Os06g43780	26354800	26355000	0.792736	8.72856e-05	0.000837745
LOC_Os10g33930	18034800	18035000	0.792669	8.7493e-05	0.000839315
LOC_Os01g51840	29800650	29800850	0.792672	8.74816e-05	0.000839315
LOC_Os09g10000	5445050	5445250	0.792575	8.77803e-05	0.000841228
LOC_Os02g51810	31739450	31739650	0.792561	8.78242e-05	0.000841438
LOC_Os01g63270	36669400	36669600	0.792482	8.80677e-05	0.000842717
LOC_Os09g17760	10855000	10855200	0.79245	8.81666e-05	0.000843452
LOC_Os09g28550	17357550	17357750	0.792415	8.8277e-05	0.000844298
LOC_Os08g09600	5558600	5558800	0.792388	8.83611e-05	0.000844891
LOC_Os02g55870	34198350	34198550	0.792376	8.83965e-05	0.000845019
LOC_Os01g06000	2862550	2862750	0.792183	8.89996e-05	0.000849739
LOC_Os05g32500	18991550	18991750	0.792161	8.90684e-05	0.000850123
LOC_Os11g32750	19351150	19351350	0.791997	8.95829e-05	0.000853568
LOC_Os02g54100	33136050	33136250	0.792012	8.95354e-05	0.000853568
LOC_Os06g21320	12312350	12312550	0.791983	8.96252e-05	0.000853568
LOC_Os01g24750	13921650	13921850	0.791952	8.97238e-05	0.000854295
LOC_Os10g04700	2241700	2241900	0.791933	8.9782e-05	0.000854379
LOC_Os10g02490	921900	922100	0.791928	8.97996e-05	0.000854379
LOC_Os05g24140	13926050	13926250	0.791932	8.97845e-05	0.000854379
LOC_Os11g09684	5170400	5170600	0.791889	8.9921e-05	0.000855109
LOC_Os06g07000	3318900	3319100	0.791799	9.02043e-05	0.00085759
LOC_Os05g42190	24669400	24669600	0.791732	9.04155e-05	0.000858745
LOC_Os05g10930	6083950	6084150	0.791714	9.0473e-05	0.000859079
LOC_Os06g48680	29446000	29446200	0.791601	9.08331e-05	0.000861643
LOC_Os05g16920	9643250	9643450	0.791607	9.08125e-05	0.000861643
LOC_Os06g06530	3058100	3058300	0.791585	9.08835e-05	0.000861908
LOC_Os11g14140	7876550	7876750	0.791517	9.1099e-05	0.000863311
LOC_Os01g61510	35584400	35584600	0.791442	9.13389e-05	0.000865156
LOC_Os10g35130	18745900	18746100	0.79141	9.14415e-05	0.000865913
LOC_Os01g65986	38299350	38299550	0.791402	9.14685e-05	0.000865955
LOC_Os05g03972	1783100	1783300	0.791166	9.22255e-05	0.000872474
LOC_Os01g68830	39990500	39990700	0.791115	9.23894e-05	0.000873162
LOC_Os03g41530	23092750	23092950	0.791116	9.23862e-05	0.000873162
LOC_Os10g30162	15681200	15681400	0.791117	9.23804e-05	0.000873162
LOC_Os01g19410	10979050	10979250	0.791	9.27607e-05	0.000875375
LOC_Os11g19210	10971100	10971300	0.790955	9.29065e-05	0.000876535
LOC_Os04g35340	21490500	21490700	0.790588	9.4102e-05	0.000885632
LOC_Os04g51920	30803600	30803800	0.790501	9.43855e-05	0.000887645
LOC_Os01g42500	24162950	24163150	0.790255	9.51984e-05	0.000893754
LOC_Os04g46560	27604450	27604650	0.790102	9.57029e-05	0.00089783
LOC_Os11g44940	27199150	27199350	0.789873	9.6468e-05	0.000903901
LOC_Os12g40550	25085650	25085850	0.789835	9.65941e-05	0.000904731
LOC_Os08g16010	9756900	9757100	0.789792	9.67383e-05	0.000905769
LOC_Os08g39240	24779200	24779400	0.789728	9.69545e-05	0.000907349
LOC_Os06g15370	8738100	8738300	0.789351	9.82268e-05	0.000917686
LOC_Os11g37940	22496950	22497150	0.789285	9.84494e-05	0.000919499
LOC_Os04g44240	26205100	26205300	0.789232	9.86316e-05	0.000920794
LOC_Os03g49150	27997150	27997350	0.789191	9.87709e-05	0.000921646
LOC_Os04g46780	27731300	27731500	0.78918	9.88073e-05	0.00092176
LOC_Os02g54090	33127750	33127950	0.789055	9.92356e-05	0.000925305
LOC_Os06g08720	4346500	4346700	0.788951	9.9593e-05	0.000928185
LOC_Os08g44220	27832900	27833100	0.788863	9.98952e-05	0.000930322
LOC_Os07g29220	17115150	17115350	0.788826	0.000100025	0.000931304
LOC_Os06g04990	2198650	2198850	0.78881	0.00010008	0.000931364
LOC_Os10g19902	9959600	9959800	0.7888	0.000100113	0.000931442
LOC_Os06g17580	10200150	10200350	0.788692	0.000100486	0.000933975
LOC_Os06g01790	452750	452950	0.788658	0.000100603	0.000934642
LOC_Os03g12590	6674150	6674350	0.788624	0.000100721	0.00093544
LOC_Os06g02480	854200	854400	0.788587	0.00010085	0.000935841
LOC_Os02g04170	1821500	1821700	0.788586	0.000100854	0.000935841
LOC_Os02g01880	483450	483650	0.788526	0.000101064	0.00093688
LOC_Os03g53930	30919950	30920150	0.788495	0.000101172	0.000937428
LOC_Os09g33740	19921450	19921650	0.788283	0.000101911	0.000943283
LOC_Os08g39560	25022950	25023150	0.788121	0.00010248	0.000946568
LOC_Os05g33620	19776250	19776450	0.788126	0.000102463	0.000946568
LOC_Os01g70730	40941400	40941600	0.788128	0.000102457	0.000946568
LOC_Os12g13540	7598450	7598650	0.788148	0.000102385	0.000946568
LOC_Os06g33710	19613800	19614000	0.788101	0.000102551	0.00094658
LOC_Os09g31040	18670250	18670450	0.7881	0.000102555	0.00094658
LOC_Os02g50130	30624400	30624600	0.788106	0.000102533	0.00094658
LOC_Os05g27100	15770450	15770650	0.788058	0.000102701	0.000947692
LOC_Os01g74570	43184300	43184500	0.788022	0.000102829	0.000948632
LOC_Os11g26570	15223050	15223250	0.787973	0.000103004	0.000949572
LOC_Os09g20540	12376300	12376500	0.787945	0.000103101	0.000950238
LOC_Os11g40150	23942150	23942350	0.787866	0.000103382	0.000952141
LOC_Os07g46390	27683800	27684000	0.787816	0.000103558	0.000953076
LOC_Os10g20390	10248450	10248650	0.787735	0.000103845	0.000955261
LOC_Os12g04010	1662300	1662500	-0.787719	0.000103902	0.000955327
LOC_Os07g23740	13398350	13398550	0.787683	0.000104032	0.000955828
LOC_Os02g05692	2790350	2790550	0.78767	0.000104079	0.000956038
LOC_Os02g58720	35875400	35875600	0.787572	0.000104429	0.000958562
LOC_Os05g19280	11199200	11199400	0.787469	0.000104796	0.000961238
LOC_Os06g16420	9395000	9395200	0.787471	0.000104789	0.000961238
LOC_Os02g04325	1903900	1904100	0.787429	0.000104941	0.000962107
LOC_Os09g30320	18455600	18455800	0.787368	0.00010516	0.000963887
LOC_Os10g03630	1571750	1571950	0.787342	0.000105254	0.000964191
LOC_Os05g19380	11252800	11253000	0.787259	0.000105552	0.000966549
LOC_Os12g08280	4214700	4214900	0.787173	0.000105865	0.000968952
LOC_Os02g09850	5077750	5077950	0.787128	0.000106026	0.000970199
LOC_Os02g19820	11590450	11590650	0.787098	0.000106136	0.000970278
LOC_Os04g36630	22094450	22094650	0.78711	0.000106091	0.000970278
LOC_Os05g29790	17236000	17236200	0.787099	0.000106133	0.000970278
LOC_Os10g42390	22816850	22817050	0.786873	0.000106955	0.000976364
LOC_Os02g56050	34307950	34308150	0.786856	0.000107017	0.000976697
LOC_Os09g15350	9384950	9385150	0.786701	0.000107585	0.000981409
LOC_Os01g65110	37794200	37794400	0.786572	0.000108058	0.00098502
LOC_Os08g13360	7945350	7945550	0.786498	0.000108329	0.000987262
LOC_Os03g13160	7099550	7099750	0.786477	0.000108408	0.000987548
LOC_Os03g57500	32782850	32783050	0.786425	0.0001086	0.000988554
LOC_Os09g30478	18574800	18575000	0.786217	0.000109373	0.000994411
LOC_Os01g49360	28374800	28375000	0.786175	0.000109529	0.000995585
LOC_Os04g56100	33413900	33414100	0.786142	0.000109653	0.000996478
LOC_Os08g38700	24462700	24462900	0.786091	0.000109841	0.000997738
LOC_Os05g19570	11391250	11391450	0.786078	0.000109891	0.000997931
LOC_Os05g07820	4211200	4211400	0.785953	0.000110359	0.00100052
LOC_Os12g04880	2094550	2094750	0.785972	0.000110286	0.00100052
LOC_Os06g10420	5356300	5356500	0.785964	0.000110318	0.00100052
LOC_Os06g16330	9313800	9314000	0.785904	0.000110542	0.00100146
LOC_Os04g56150	33436750	33436950	0.785906	0.000110533	0.00100146
LOC_Os05g11770	6676150	6676350	0.78586	0.000110706	0.00100272
LOC_Os06g04830	2104550	2104750	0.785753	0.000111109	0.00100589
LOC_Os07g08040	4068900	4069100	0.785702	0.000111301	0.00100691
LOC_Os12g29960	17906950	17907150	0.785689	0.000111352	0.00100714
LOC_Os10g42420	22836300	22836500	0.785677	0.000111397	0.00100731
LOC_Os02g08120	4292800	4293000	0.785625	0.000111592	0.00100837
LOC_Os04g05650	2888800	2889000	0.785562	0.000111831	0.00101028
LOC_Os06g47480	28757500	28757700	0.785542	0.000111906	0.00101048
LOC_Os02g51760	31702250	31702450	0.785462	0.000112213	0.00101294
LOC_Os06g08880	4457800	4458000	0.785348	0.000112644	0.00101571
LOC_Os06g48030	29049500	29049700	0.785325	0.000112732	0.00101602
LOC_Os02g07900	4134450	4134650	0.785169	0.000113332	0.00102095
LOC_Os02g48340	29593050	29593250	0.785145	0.000113422	0.00102152
LOC_Os08g30730	18956250	18956450	0.785092	0.000113627	0.00102307
LOC_Os02g21280	12629200	12629400	0.785048	0.000113794	0.00102391
LOC_Os01g48220	27629200	27629400	0.784939	0.000114215	0.00102745
LOC_Os01g48230	27650000	27650200	0.784921	0.000114284	0.00102783
LOC_Os03g02610	963550	963750	0.784812	0.000114706	0.00103114
LOC_Os02g38970	23542850	23543050	0.784687	0.000115192	0.00103455
LOC_Os03g56310	32096500	32096700	0.784684	0.000115204	0.00103455
LOC_Os12g03870	1593950	1594150	0.784666	0.000115274	0.00103455
LOC_Os04g39360	23427600	23427800	0.784596	0.000115544	0.00103673
LOC_Os05g37730	22079200	22079400	0.784544	0.000115749	0.00103833
LOC_Os04g45460	26899100	26899300	0.784507	0.000115893	0.00103935
LOC_Os01g24470	13793400	13793600	0.784501	0.000115917	0.00103935
LOC_Os09g17730	10834400	10834600	-0.784485	0.000115978	0.00103965
LOC_Os03g59250	33736400	33736600	0.784415	0.000116251	0.00104087
LOC_Os07g12340	6967150	6967350	0.784375	0.000116408	0.00104155
LOC_Os09g04995	2688600	2688800	0.78434	0.000116548	0.00104231
LOC_Os06g06430	2998200	2998400	0.784323	0.000116612	0.0010426
LOC_Os11g09640	5150700	5150900	0.784291	0.000116739	0.00104298
LOC_Os02g14160	7750100	7750300	0.784272	0.000116813	0.00104298
LOC_Os12g22680	12807550	12807750	0.784276	0.000116799	0.00104298
LOC_Os10g06000	3030550	3030750	0.78419	0.000117137	0.00104514
LOC_Os03g19290	10846750	10846950	0.784011	0.000117842	0.0010507
LOC_Os05g07890	4261100	4261300	0.783991	0.000117923	0.00105118
LOC_Os06g30480	17616450	17616650	0.783921	0.000118202	0.00105318
LOC_Os04g58860	35009350	35009550	0.783786	0.000118739	0.00105746
LOC_Os02g45540	27707750	27707950	0.783753	0.000118871	0.00105772
LOC_Os07g48030	28678000	28678200	0.783756	0.000118858	0.00105772
LOC_Os07g41200	24662600	24662800	0.783717	0.000119015	0.0010587
LOC_Os09g29460	17901950	17902150	0.783708	0.000119049	0.00105876
LOC_Os01g56390	32508000	32508200	0.783659	0.000119247	0.00105977
LOC_Os10g10500	5780650	5780850	0.783651	0.000119277	0.00105979
LOC_Os05g35530	21119150	21119350	0.783592	0.000119513	0.00106041
LOC_Os09g25290	15134050	15134250	0.783595	0.000119504	0.00106041
LOC_Os07g42632	25522850	25523050	0.783562	0.000119635	0.00106088
LOC_Os05g14730	8366650	8366850	0.783559	0.000119648	0.00106088
LOC_Os11g41870	25173500	25173700	0.783428	0.000120172	0.00106478
LOC_Os06g25605	14971200	14971400	0.78329	0.00012073	0.00106849
LOC_Os04g38960	23143550	23143750	-0.783192	0.000121127	0.00107126
LOC_Os01g63220	36639100	36639300	-0.783171	0.000121213	0.00107177
LOC_Os09g27660	16827800	16828000	0.783068	0.000121633	0.00107524
LOC_Os06g40510	24141650	24141850	0.783017	0.000121839	0.00107656
LOC_Os04g39420	23462650	23462850	0.783002	0.000121899	0.00107666
LOC_Os03g05120	2491000	2491200	0.783001	0.000121906	0.00107666
LOC_Os02g44106	26637350	26637550	0.782981	0.000121987	0.00107712
LOC_Os10g31770	16650600	16650800	0.782894	0.000122343	0.00108002
LOC_Os12g18550	10723950	10724150	0.782755	0.000122911	0.00108454
LOC_Os03g08770	4531600	4531800	0.78269	0.000123181	0.00108666
LOC_Os07g42770	25615100	25615300	0.782634	0.000123409	0.00108818
LOC_Os11g06900	3381650	3381850	0.782581	0.000123628	0.00108935
LOC_Os01g44390	25460950	25461150	0.782427	0.000124265	0.00109371
LOC_Os11g04850	2061900	2062100	0.782363	0.000124529	0.00109528
LOC_Os09g24700	14693300	14693500	0.782333	0.000124657	0.0010959
LOC_Os10g27110	14287600	14287800	0.782243	0.000125032	0.00109894
LOC_Os03g54100	31014250	31014450	0.782045	0.000125856	0.00110428
LOC_Os03g20840	11797150	11797350	0.782067	0.000125766	0.00110428
LOC_Os05g37830	22158950	22159150	0.781982	0.000126121	0.00110573
LOC_Os01g65090	37778800	37779000	0.781923	0.000126371	0.00110766
LOC_Os02g03830	1608750	1608950	0.781727	0.000127195	0.00111412
LOC_Os06g04540	1960100	1960300	0.781698	0.000127317	0.00111493
LOC_Os04g57560	34243650	34243850	0.781635	0.000127586	0.00111661
LOC_Os02g19220	11207850	11208050	0.781471	0.000128284	0.00112124
LOC_Os01g66000	38305050	38305250	0.781466	0.000128301	0.00112124
LOC_Os01g69890	40377700	40377900	0.781403	0.000128573	0.00112311
LOC_Os03g01120	87400	87600	0.781355	0.000128775	0.00112433
LOC_Os03g59660	33968750	33968950	0.781349	0.000128801	0.00112433
LOC_Os06g23684	13835100	13835300	0.781333	0.00012887	0.00112442
LOC_Os01g28790	16129650	16129850	0.78134	0.000128842	0.00112442
LOC_Os05g40010	23506600	23506800	0.781315	0.000128945	0.00112478
LOC_Os05g40950	24012950	24013150	0.781173	0.000129556	0.00112831
LOC_Os07g48330	28880300	28880500	0.78112	0.000129784	0.00112957
LOC_Os07g34250	20497900	20498100	0.781096	0.000129888	0.00112981
LOC_Os07g05020	2212200	2212400	0.781094	0.000129896	0.00112981
LOC_Os10g26510	13811950	13812150	-0.781093	0.000129901	0.00112981
LOC_Os10g39740	21230350	21230550	0.781038	0.000130137	0.0011311
LOC_Os02g51970	31822900	31823100	0.781009	0.000130263	0.00113184
LOC_Os04g08390	4483250	4483450	0.78099	0.000130344	0.00113186
LOC_Os03g01980	609250	609450	0.780948	0.000130525	0.00113292
LOC_Os05g38250	22423350	22423550	0.780867	0.000130875	0.00113571
LOC_Os04g46320	27459750	27459950	0.780684	0.00013167	0.00114208
LOC_Os02g53130	32513350	32513550	0.780649	0.000131824	0.00114301
LOC_Os11g04880	2072850	2073050	0.780454	0.000132673	0.0011487
LOC_Os09g04220	2225800	2226000	0.780429	0.000132786	0.00114942
LOC_Os02g22060	13117850	13118050	0.780382	0.000132992	0.00115049
LOC_Os03g20450	11583150	11583350	-0.780289	0.000133399	0.00115264
LOC_Os02g44108	26647650	26647850	0.780264	0.000133509	0.00115333
LOC_Os07g25060	14302000	14302200	0.780155	0.000133991	0.00115646
LOC_Os03g57270	32661950	32662150	0.780157	0.000133982	0.00115646
LOC_Os08g30780	18999000	18999200	0.780064	0.000134394	0.00115953
LOC_Os05g16824	9584900	9585100	0.77988	0.00013521	0.00116444
LOC_Os11g01330	192600	192800	0.779878	0.000135221	0.00116444
LOC_Os12g38550	23668100	23668300	0.779887	0.000135179	0.00116444
LOC_Os03g51670	29584850	29585050	0.779837	0.0001354	0.00116572
LOC_Os01g74000	42859150	42859350	0.779721	0.000135919	0.0011693
LOC_Os11g09150	4890500	4890700	0.779717	0.000135937	0.0011693
LOC_Os08g35470	22352350	22352550	0.779666	0.000136165	0.00117099
LOC_Os03g23980	13606900	13607100	0.779635	0.000136302	0.00117165
LOC_Os09g35860	20636600	20636800	0.779635	0.000136302	0.00117165
LOC_Os02g44870	27164350	27164550	0.779613	0.000136401	0.00117223
LOC_Os06g40960	24451200	24451400	0.77959	0.000136507	0.00117288
LOC_Os01g13520	7545550	7545750	0.779572	0.000136586	0.00117308
LOC_Os06g33930	19736450	19736650	0.779553	0.000136674	0.00117352
LOC_Os03g56380	32140150	32140350	0.779473	0.000137034	0.00117609
LOC_Os03g53800	30851850	30852050	0.779455	0.000137113	0.0011765
LOC_Os06g26180	15313850	15314050	0.779424	0.000137255	0.00117693
LOC_Os04g52260	31061350	31061550	0.779415	0.000137293	0.00117699
LOC_Os04g20810	11680500	11680700	0.779272	0.000137942	0.00118074
LOC_Os03g24520	13973050	13973250	0.77925	0.000138038	0.00118127
LOC_Os02g58480	35753600	35753800	0.779227	0.000138143	0.00118164
LOC_Os09g16330	9970300	9970500	0.779233	0.000138116	0.00118164
LOC_Os04g12160	6702800	6703000	0.779157	0.000138461	0.00118375
LOC_Os09g24210	14365900	14366100	0.779147	0.000138509	0.00118375
LOC_Os09g14019	8281450	8281650	0.779052	0.000138941	0.00118634
LOC_Os05g30720	17786000	17786200	0.778974	0.000139297	0.00118859
LOC_Os09g27890	16957600	16957800	0.778918	0.00013955	0.00118963
LOC_Os03g14450	7845850	7846050	0.778906	0.000139606	0.00118963
LOC_Os06g48850	29577700	29577900	0.778932	0.000139486	0.00118963
LOC_Os01g49310	28344550	28344750	0.778861	0.000139813	0.00119114
LOC_Os01g16670	9453350	9453550	0.778701	0.000140544	0.00119656
LOC_Os02g09980	5188150	5188350	0.778678	0.000140654	0.00119723
LOC_Os01g42360	24061000	24061200	0.778637	0.000140843	0.00119804
LOC_Os04g43840	25957300	25957500	0.778448	0.000141712	0.00120329
LOC_Os02g12520	6548800	6549000	0.778454	0.000141685	0.00120329
LOC_Os12g07874	3982750	3982950	0.778206	0.000142838	0.00121071
LOC_Os06g41480	24866700	24866900	0.778207	0.000142832	0.00121071
LOC_Os09g19350	11574100	11574300	0.778189	0.000142916	0.0012111
LOC_Os03g01460	311050	311250	0.778149	0.000143103	0.00121188
LOC_Os01g74020	42873600	42873800	0.77813	0.000143194	0.00121199
LOC_Os07g34110	20391900	20392100	0.778092	0.000143371	0.00121254
LOC_Os06g12500	6787000	6787200	0.778101	0.000143329	0.00121254
LOC_Os06g36800	21676650	21676850	0.778034	0.000143643	0.00121457
LOC_Os01g59130	34151600	34151800	0.778012	0.000143747	0.00121519
LOC_Os03g54000	30959250	30959450	0.777937	0.000144097	0.0012176
LOC_Os04g16734	9105900	9106100	0.777916	0.000144196	0.00121799
LOC_Os02g28300	16724700	16724900	0.777914	0.000144206	0.00121799
LOC_Os02g52990	32416700	32416900	0.7779	0.000144273	0.00121829
LOC_Os10g34930	18638850	18639050	0.777836	0.000144574	0.00121976
LOC_Os01g61070	35331850	35332050	0.777841	0.000144551	0.00121976
LOC_Os09g20990	12643150	12643350	0.777723	0.000145106	0.0012237
LOC_Os02g07800	4081800	4082000	0.777673	0.000145344	0.0012249
LOC_Os05g33860	19975450	19975650	0.777675	0.000145336	0.0012249
LOC_Os06g06160	2854500	2854700	0.777653	0.000145436	0.00122516
LOC_Os11g02350	683600	683800	0.77759	0.000145738	0.00122623
LOC_Os02g44860	27156400	27156600	0.777593	0.000145724	0.00122623
LOC_Os12g04000	1656500	1656700	0.777585	0.000145758	0.00122623
LOC_Os01g46700	26590400	26590600	0.777577	0.000145799	0.0012263
LOC_Os03g29540	16835150	16835350	0.77756	0.000145878	0.0012267
LOC_Os11g35180	20631100	20631300	0.777548	0.000145936	0.00122692
LOC_Os09g24320	14453400	14453600	0.777519	0.000146073	0.00122753
LOC_Os04g05010	2425800	2426000	0.777314	0.000147049	0.00123357
LOC_Os10g41290	22188450	22188650	0.777316	0.000147043	0.00123357
LOC_Os01g09770	5036100	5036300	0.777168	0.000147749	0.0012389
LOC_Os06g46980	28491300	28491500	0.777088	0.000148133	0.00124109
LOC_Os01g33410	18388550	18388750	0.777087	0.00014814	0.00124109
LOC_Os06g35490	20686350	20686550	0.777098	0.000148086	0.00124109
[truncated: 2,792 more rows]
