# Supplementary material for: DNA methylation dynamics play crucial roles in shaping the distinct transcriptomic profiles for different root-type initiation in rice
Source: Genome Biol. 2025 Apr 17;26:99. doi: 10.1186/s13059-025-03571-0 (PMC12004658; doi:10.1186/s13059-025-03571-0)
Supplement: Supplementary file 6 — Additional file 6. Table S5. Gene information in this work. [file 13059_2025_3571_MOESM6_ESM.xlsx]

## Sheet: Sheet1
Supplementary Table 5. Gene information in this work.
Gene	Locus	Annotation
OsRR2	LOC_Os02g35180	Cytokinin-Responsive Regulator2
bZIP65	LOC_Os08g26880	bZIP transcription factor
OsDof5	LOC_Os01g55340	Dof Transcription Factor
OsBBX22	LOC_Os06g49880	B-Box Protein
OsARF7	LOC_Os02g35140	auxin response factor
Tubulin	LOC_Os03g13770	tubulin, putative, expressed
RL9	LOC_Os02g57670	ribosomal L9, putative, expressed
CRL1	LOC_Os03g05510	crown rootless 1
DNG702	LOC_Os01g11900	DNA demethylase
DRM2	LOC_Os03g02010	DNA demethylase
LRT2	LOC_Os02g02890	LATERAL ROOTLESS2
SPL3	LOC_Os02g04680	SQUAMOSA PROMOTER-BINDING PROTEIN-LIKE3
AUX1	LOC_Os01g63770	auxin influx carrier
CKI1	LOC_Os02g40860	casein kinase I
ORC3	LOC_Os10g26280	origin recognition complex (ORC) protein
CBP	LOC_Os03g07110	calmodulin-binding protein
PIN9	LOC_Os01g58860	auxin efflux transporter
OsDREB2B	LOC_Os05g27930	AP2/EREBP transcription factor
AGO4a	LOC_Os01g16870	argonaute protein
OsPBI1	LOC_Os01g06340	PUB44-INTERACTING PROTEIN 1
OsPP2C8	LOC_Os01g46760	protein phosphatase 2C
OsGRX7	LOC_Os01g70990	glutaredoxin
RIM1	LOC_Os03g02800	rice dwarf virus multiplication 1
MCM8	LOC_Os05g38850	Putative minichromosome maintenance MCM family subunit 8
RGA3	LOC_Os06g47800	disease resistance protein RGA3, putative, expressed
OsSCP8	LOC_Os02g42310	Putative Serine Carboxypeptidase homologue
CRR4	LOC_Os06g11300	CRR4
RDR2	LOC_Os04g39160	RNA-dependent RNA polymerase 2
DRD1	LOC_Os09g27060	nucleosome remodeling ATPase
DMS3	LOC_Os01g13404	ATP binding protein
OsDCL1	LOC_Os03g02970	RNaseIII enzyme Dicer-like 1
OsDCL2b	LOC_Os09g14610	Dicer-like protein gene
OsDCL2a	LOC_Os03g38740	Dicer-like protein gene
OsDCL1b	LOC_Os06g25250	Dicer-like protein gene
OsDCL1c	LOC_Os05g18850	Endoribonuclease Dicer homolog 1c
OsDCL3a	LOC_Os01g68120	endoribonuclease Dicer homolog 3a
OsDCL3b	LOC_Os10g34430	endoribonuclease Dicer homolog 3b
HEN1	LOC_Os07g06970	wavy leaf1
AGO1a	LOC_Os02g45070	argonaute protein
AGO1b	LOC_Os04g47870	argonaute protein
AGO1c	LOC_Os02g58490	argonaute protein
AGO1d	LOC_Os06g51310	argonaute protein
AGO2	LOC_Os04g52540	argonaute protein
AGO3	LOC_Os04g52550	argonaute protein
AGO4a	LOC_Os01g16870	argonaute protein
AGO4b	LOC_Os04g06770	argonaute protein
RDR1	LOC_Os02g50330	RNA-directed RNA polymerase
RDR6	LOC_Os01g34350	RNA-dependent RNA polymerase 6
RDR3	LOC_Os01g10130	RNA-dependent RNA polymerase
RDR4	LOC_Os01g10140	RNA-dependent RNA polymerase
DNG701	LOC_Os05g37350	DNA demethylase
DNG703	LOC_Os02g29230	DNA demethylase
DNG704	LOC_Os05g37410	DNA demethylase
OsDML4	LOC_Os06g13070	DNA demethylase
OsDML3a	LOC_Os02g29380	DNA demethylase
OsDML3b	LOC_Os04g28860	DNA demethylase
OsMET1a	LOC_Os03g58400	DNA methyltransferase
OsMET1b	LOC_Os07g08500	DNA methyltransferase
OsCMT2	LOC_Os05g13780	DNA methyltransferase
OsCMT3a	LOC_Os10g01570	DNA methyltransferase
OsCMT3b	LOC_Os03g12570	DNA methyltransferase
OsDRM1a	LOC_Os11g01810	DNA methyltransferase
OsDRM3	LOC_Os05g04330	DNA methyltransferase
ERF69	LOC_Os03g08490	AP2 domain containing protein
Os02g28850	LOC_Os02g28850	Kinesin motor domain domain containing protein
WAF1	LOC_Os07g06970	WAVY LEAF1, an Ortholog of Arabidopsis HEN1
GAPDH	LOC_Os04g40950	glyceraldehyde-3-phosphate dehydrogenase
