# Supplementary material for: DNA methylation dynamics play crucial roles in shaping the distinct transcriptomic profiles for different root-type initiation in rice
Source: Genome Biol. 2025 Apr 17;26:99. doi: 10.1186/s13059-025-03571-0 (PMC12004658; doi:10.1186/s13059-025-03571-0)
Supplement: Supplementary file 7 — Additional file 7. Table S6. Primers used in this study. [file 13059_2025_3571_MOESM7_ESM.xlsx]

## Sheet: Sheet1
Supplementary Table 6. Primers used in this study.
Primer for qPCR	Sequence
CRL1-F	TGCAAAAATACTACCCGGCAC
CRL1-R	TGATTGCCCGGTTTGTCTGT
OsRR2-F	TGGCTGTCTCCAACTTGGAGA
OsRR2-R	CCTTGCAGAGAGGGAGAGCA
bzip65-F	GCCACGTTTTTGATAGCCGA
bzip65-R	GAGCTGGATCTGGAGAAGCAA
LRT2-F	AGTCAGCTCTTTCCACGCATG
LRT2-R	CCAGATGGTCTGTGGCCATT
GAPDH-F	AAGCCAGCATCCTATGATCAGATT
GAPDH-R	CGTAACCCAGAATACCCTTGAGTTT
